# Supplementary material for: The Effect of Prenatal Food Restriction on Brain Proteome in Appropriately Grown and Growth Restricted Male Wistar Rats
Source: Front Neurosci. 2021 Apr 14;15:665354. doi: 10.3389/fnins.2021.665354 (PMC8079747; doi:10.3389/fnins.2021.665354)
Supplement: Supplementary Table 1 — All identified proteins (peptide FDR p < 0.05) by the proteomic analysis. [file Table_1.xlsx]

## Sheet: Brain quant prot (log2ratio)
Accession	Description	Σ# Unique Peptides	Σ# PSMs	128_C/126	128_C/127_C	128_C/127_N	128_N/126	128_N/127_C	128_N/127_N	129_C/126	129_C/127_C	129_C/127_N	129_N/126	129_N/127_C	129_N/127_N	130_C/126	130_C/127_C	130_C/127_N	130_N/126	130_N/127_C	130_N/127_N	131/126	131/127_C	131/127_N	131_C/126	131_C/127_C	131_C/127_N	Mean [FGR vs. control]	Mean [non-FGR vs. control]
P15429	Beta-enolase OS=Rattus norvegicus OX=10116 GN=Eno3 PE=1 SV=3 - [ENOB_RAT]	5	54		0.41518	-0.894176		0.454699	0.356393		2.06159	1.07658		1.34822	1.69779					5.2234	6.11342							0.814534	5.66841
P23097	Collagenase 3 (Fragment) OS=Rattus norvegicus OX=10116 GN=Mmp13 PE=1 SV=1 - [MMP13_RAT]	1	2			-0.705134			-1.04963			0.792295			-0.352245						3.93773			5.47194				-0.328678	4.70484
Q9JJ49	Titin (Fragment) OS=Rattus norvegicus OX=10116 PE=2 SV=1 - [Q9JJ49_RAT]	2	3		0.0895715	-0.459679					-0.418205	-1.01911		0.940316	0.374348					4.19952	3.68399		5.41068	4.88942				-0.0821258	4.5459
D3ZZ68	Synaptopodin 2-like OS=Rattus norvegicus OX=10116 GN=Synpo2l PE=1 SV=1 - [D3ZZ68_RAT]	8	15											0.973638						4.15532			4.44081					0.973638	4.29807
A0A0G2JT12	RCG39882 OS=Rattus norvegicus OX=10116 GN=Rassf10 PE=4 SV=1 - [A0A0G2JT12_RAT]	1	1					-0.457175	1.25075					-0.147149	1.58638					3.12608	4.91004		4.81668					0.558201	4.28427
Q5VJM4	Cardiac titin fetal N2BA PEVK isoform (Fragment) OS=Rattus norvegicus OX=10116 GN=Ttn PE=2 SV=1 - [Q5VJM4_RAT]	3	28					-0.252971	-0.357104	-1.02238				1.6264	1.54786	0.810937				5.64737	5.61926	4.76164						0.308361	4.2098
G3V913	Heat shock 27kDa protein 1 OS=Rattus norvegicus OX=10116 GN=Hspb1 PE=1 SV=1 - [G3V913_RAT]	6	18					0.635225		-0.725419	0.704864		-0.752936	1.90863		-0.159894				5.92491		4.23971			5.25647			0.354072	3.8153
Q63580	Titin (Fragment) OS=Rattus norvegicus OX=10116 PE=2 SV=1 - [Q63580_RAT]	2	2			-0.620058									-0.489188						2.70709			4.27338				-0.554623	3.49023
G3V6V5	Sodium/potassium-transporting ATPase subunit beta OS=Rattus norvegicus OX=10116 GN=Atp1b4 PE=3 SV=2 - [G3V6V5_RAT]	2	3																	2.86763			4.05606						3.46185
D3Z9M5	Peptidylprolyl isomerase OS=Rattus norvegicus OX=10116 GN=Fkbp7 PE=4 SV=1 - [D3Z9M5_RAT]	1	2		-1.94491	0.910097	-0.442776	-0.387478	2.42522	1.1349	0.0156666	2.81902	1.45928	0.502585	3.34088	1.97891	-0.258514	2.54008	1.18217	2.37864	5.26737	3.78471	3.62764	6.51065	5.0195			0.893863	3.20312
Q5EB88	Col6a2 protein (Fragment) OS=Rattus norvegicus OX=10116 GN=Col6a2 PE=2 SV=1 - [Q5EB88_RAT]	2	3		0.0169716	1.31375		-1.12715	0.127312		-0.181542	1.06358		0.421385	1.70145					1.74665	3.07714		3.20779	4.53257				0.416969	3.14104
Q925F0	Small muscular protein OS=Rattus norvegicus OX=10116 GN=Smpx PE=1 SV=1 - [SMPX_RAT]	1	1												0.820597						2.36057			3.74932				0.820597	3.05494
G3V6J1	Thyrotropin receptor OS=Rattus norvegicus OX=10116 GN=Tshr PE=3 SV=1 - [G3V6J1_RAT]	1	1						0.824997	-0.140897		1.42135	0.386033		1.34189	0.304349		1.13693	0.103437		4.70729	3.54905		6.33137	5.16464			0.766676	3.04244
M0RBU0	Cartilage oligomeric matrix protein OS=Rattus norvegicus OX=10116 GN=Comp PE=4 SV=1 - [M0RBU0_RAT]	7	16		0.304077	-0.179597	-0.342309	0.397558	-0.0060666	0.208643	0.864408	0.368334	0.198754	1.46431	0.821283	1.02828		-0.355448	-0.523197	5.42023	4.71156	3.75277		5.28703	4.38808			0.372672	2.96366
A0A0G2JYF9	Matrilin 3 OS=Rattus norvegicus OX=10116 GN=Matn3 PE=4 SV=1 - [A0A0G2JYF9_RAT]	1	1			0.510227	-0.398217		1.69726	0.851377		1.37009	0.454774		1.40809	0.490552		0.771705	-0.141776		4.91369	3.87546		5.86945	4.82273			0.841942	2.94311
A0A0G2K0H1	Potassium channel subfamily T member 2 OS=Rattus norvegicus OX=10116 GN=Kcnt2 PE=4 SV=1 - [A0A0G2K0H1_RAT]	1	1					0.466061			0.974735			1.3012			0.727359			3.37711			4.5429					0.913999	2.88246
P23928	Alpha-crystallin B chain OS=Rattus norvegicus OX=10116 GN=Cryab PE=1 SV=1 - [CRYAB_RAT]	3	3																	2.0478			3.68207						2.86493
D3ZE04	Collagen type VII alpha 1 chain OS=Rattus norvegicus OX=10116 GN=Col7a1 PE=4 SV=2 - [D3ZE04_RAT]	2	2																			2.15782			3.52094				2.83938
P04466	Myosin regulatory light chain 2, skeletal muscle isoform OS=Rattus norvegicus OX=10116 GN=Mylpf PE=1 SV=2 - [MLRS_RAT]	10	119		0.636706	0.0117998	-0.706239	0.88314	0.00664276	-1.05001	1.30721	0.987463	-0.211048	2.10937	1.36976	0.129835	-0.681513	0.228092	-0.106816	4.55998	4.66956	4.37164	4.73227	5.69708	4.68896			0.485891	2.82891
G3V7U0	Cysteine and glycine-rich protein 3 OS=Rattus norvegicus OX=10116 GN=Csrp3 PE=1 SV=1 - [G3V7U0_RAT]	3	7		-0.0721158	-0.147943	0.423619	0.639084	-1.07915	-0.445032	0.466803	-0.168399	0.165282	0.977738	0.339961	0.633911	-0.230121	-0.527742	-0.0725542	3.69777	4.03609	4.97105	5.12683	5.34036	5.23557			0.0999859	2.82112
Q8R2H2	Integrin beta OS=Rattus norvegicus OX=10116 GN=Itgb3 PE=2 SV=1 - [Q8R2H2_RAT]	2	2																	2.25011			3.27715						2.76363
D4A8G5	Transforming growth factor, beta-induced OS=Rattus norvegicus OX=10116 GN=Tgfbi PE=1 SV=2 - [D4A8G5_RAT]	3	6		0.544032	-0.469929	1.34172	0.0258786	-1.0304	0.843811	0.484439	-0.662775	1.23597	1.18243	0.151747	1.9543	0.661457	-0.327322	1.38533	4.47775	3.30446	5.17936	5.78003	4.63986			0.0703041	0.331538	2.71255
F1LMB5	Protein kintoun OS=Rattus norvegicus OX=10116 GN=Dnaaf2 PE=1 SV=3 - [F1LMB5_RAT]	1	2		0.683967	0.163421	-0.0492245	-0.083872	-0.64673	-0.796818	0.231778	-0.34042	-0.559935	0.581449	0.044186	-0.177551	0.15006	-0.426903	-0.644587	4.42617	3.93934	3.5969	5.78814	5.29559	4.94466			-0.0701999	2.68918
B2RYL3	RCG21543 OS=Rattus norvegicus OX=10116 GN=Tmem119 PE=1 SV=1 - [B2RYL3_RAT]	1	1																			2.3259			3.03159				2.67874
A0A0G2JUP3	Obscurin, cytoskeletal calmodulin and titin-interacting RhoGEF OS=Rattus norvegicus OX=10116 GN=Obscn PE=1 SV=1 - [A0A0G2JUP3_RAT]	5	5		0.679255	-0.0797545	-0.864492	0.157484	-0.643838	-1.36602	1.30942	0.49876	-0.292846	1.96077	1.18504	0.391216	0.921296	0.105869	-0.683906	5.11684	4.39155	3.47702		5.61754	4.69453			0.231254	2.67022
P08494	Matrix Gla protein OS=Rattus norvegicus OX=10116 GN=Mgp PE=1 SV=2 - [MGP_RAT]	2	6			0.591594	0.815262		0.0182989	0.304526		0.0251904	0.241991		-0.716269	-0.501691					2.7689	2.86278		4.04949	4.13488			0.182942	2.66287
P02600	Myosin light chain 1/3, skeletal muscle isoform OS=Rattus norvegicus OX=10116 GN=Myl1 PE=1 SV=2 - [MYL1_RAT]	8	128		-0.329673	0.834764	-0.749417	-0.448484	0.982307	-0.973013	-0.189583	0.628973	-0.733885	0.228152	1.43761	-0.374281	0.092182	1.51932	-0.681659	3.91079	5.10895	3.76355	5.20349	5.98876	4.88075	0.789009	1.30508	0.0625227	2.62549
A0A0G2K4M6	Actin, aortic smooth muscle OS=Rattus norvegicus OX=10116 GN=Acta2 PE=3 SV=1 - [A0A0G2K4M6_RAT]	2	455				-1.04374			-0.987913											1.06086	2.73161		2.59627	4.00445			-1.01583	2.5983
D4ADG9	Collagen type VIII alpha 2 chain OS=Rattus norvegicus OX=10116 GN=Col8a2 PE=4 SV=1 - [D4ADG9_RAT]	1	1			0.133266	-1.72635		0.758513	-1.03855		1.96684	0.100353		2.23773	0.369021		1.27737	-0.587286		4.69789	2.70848		5.80785	3.80995			0.3474	2.58332
P16290	Phosphoglycerate mutase 2 OS=Rattus norvegicus OX=10116 GN=Pgam2 PE=1 SV=2 - [PGAM2_RAT]	6	29		-0.715781	0.285416					-0.783087	0.166458		-0.598755	0.0891167		-0.265664	0.679115		2.40057	3.43548		3.63115	4.83857				-0.259439	2.4532
F1LUG5	Transmembrane protein 94 OS=Rattus norvegicus OX=10116 GN=Tmem94 PE=1 SV=2 - [F1LUG5_RAT]	1	1			-0.520442	-0.819324					1.04954	0.743788		2.69103	2.38306												0.628918	2.38306
P08733	Myosin regulatory light chain 2, ventricular/cardiac muscle isoform OS=Rattus norvegicus OX=10116 GN=Myl2 PE=1 SV=2 - [MLRV_RAT]	6	11	2.90303	0.363362	-0.0390011	-0.217145	-0.0826066	-0.485586	-1.07853	0.0514557	-0.0983526	-0.304246	0.522004	0.0979762	-0.0116239	0.405662	-1.34705	0.710023	3.83748	3.089	4.0762	5.03387	4.394	5.30112	2.81027	0.0753055	0.136031	2.36452
A0A0G2K5E8	Collagen, type I, alpha 2 OS=Rattus norvegicus OX=10116 GN=NEWGENE_621351 PE=1 SV=1 - [A0A0G2K5E8_RAT]	2	173		-1.20612	-0.676617	-0.293131	-0.213622	0.273565	0.71961	0.292834	0.770682	1.1473	0.220303	0.733087	1.10748	0.177037	0.650119	1.02857	2.0516	2.54483	3.5579	3.58342	4.07092	4.8679			0.160717	2.36398
Q8CG08	Collagen triple helix repeat-containing protein 1 OS=Rattus norvegicus OX=10116 GN=Cthrc1 PE=1 SV=1 - [CTHR1_RAT]	3	4		0.590166	0.974589		0.572203	0.914313		0.135796	0.468567		0.843066	1.23964		0.514015	0.642733		3.27157	3.79967		4.30782	5.02195		0.561888	0.738781	0.717292	2.3573
P58775	Tropomyosin beta chain OS=Rattus norvegicus OX=10116 GN=Tpm2 PE=1 SV=1 - [TPM2_RAT]	6	225	-0.891183	0.204074	0.250372	-0.693699	0.219822	0.0644075	-0.924389	0.673366	0.755059	-0.42812	0.96888	1.16387	0.0100614	0.0538719	-0.0707245	-0.536943	4.43713	4.28377	3.87095	4.79476	5.20058	4.89952	0.349059	0.908191	0.113538	2.35002
F1LQI4	Aggrecan core protein OS=Rattus norvegicus OX=10116 GN=Acan PE=1 SV=2 - [F1LQI4_RAT]	12	68	-1.0839	-0.0228777	0.232557	-0.276203	-0.836055	-0.225089	-0.570561	0.246024	0.556081	0.31258	0.664816	0.485154	1.17222	0.129569	0.246767	0.574391	4.5116	3.91917	3.65693	5.1407	4.51545	3.67313	0.398676	0.25569	-0.0431226	2.34952
P47853	Biglycan OS=Rattus norvegicus OX=10116 GN=Bgn PE=1 SV=1 - [PGS1_RAT]	4	19		-1.83277	-1.31423	-0.900183	-0.761871	-1.23331		-0.0631367	0.13295	0.799202	0.978285	0.154768	1.96714	-0.427487	0.0346395	0.443646	3.72138	3.30207	4.4114	5.20361	4.48347			0.298991	-0.404029	2.34389
F1LYS7	Sarcoglycan, delta OS=Rattus norvegicus OX=10116 GN=Sgcd PE=4 SV=3 - [F1LYS7_RAT]	1	1					-0.0342514	0.820529					0.183116	1.06349		-0.404075	0.4366		2.40521	3.33602		3.60501	4.5301				0.508221	2.31814
P20762	Ig gamma-2C chain C region OS=Rattus norvegicus OX=10116 PE=2 SV=1 - [IGG2C_RAT]	4	7	2.68734	1.76842	-0.38456	2.85017	0.153224	-1.33593	1.25522	0.508745	-0.989749	1.53198	-0.262409	-1.72597	0.793537	1.77509	-0.192566	2.79539	3.40104	0.934048	4.38672	4.39307	2.11004	5.36455	1.63173	0.137871	0.504706	2.29421
P17209	Myosin light chain 4 OS=Rattus norvegicus OX=10116 GN=Myl4 PE=2 SV=2 - [MYL4_RAT]	10	43	-0.187735	0.43133	0.612283	-0.205691	0.521256	0.119533	0.168936	0.914659	0.465936	0.123628	0.901829	0.668998	-0.289135	0.720001	0.304172	0.285979	4.7332	3.94794	3.70245	4.70891	4.37749	5.00642	0.1461	-0.297986	0.377913	2.27879
D4A8Y1	Uncharacterized protein OS=Rattus norvegicus OX=10116 PE=1 SV=1 - [D4A8Y1_RAT]	11	23	0.305414	0.271617	-0.616979	-0.289735	0.438661	-0.412089	0.0502256	0.789664	-0.0574389	0.15488	0.904122	0.234885	0.559035	0.386192	-0.122973	0.0537485	4.28765	3.80689	3.71543	5.12064	4.701	4.13681	0.466294	0.0745983	0.147769	2.26544
P03994	Hyaluronan and proteoglycan link protein 1 OS=Rattus norvegicus OX=10116 GN=Hapln1 PE=1 SV=2 - [HPLN1_RAT]	9	14	0.307487	-0.847358	-0.929256	-0.647843	-1.02881	-0.971205	-0.333207	-0.00371121	-0.47229	0.0488164	0.606208	0.542283	-0.121556	0.102389	-0.00827446	0.00461052	4.43625	4.21402	3.98307	5.5996	5.21199	3.20749	0.503113	-0.0772827	-0.31074	2.25462
A0A096MIZ5	Troponin I, slow skeletal muscle OS=Rattus norvegicus OX=10116 GN=Tnni1 PE=1 SV=1 - [A0A096MIZ5_RAT]	3	5				-0.573307			-0.336012						-1.45774						3.36652			4.84694			-0.45466	2.25191
P14141	Carbonic anhydrase 3 OS=Rattus norvegicus OX=10116 GN=Ca3 PE=1 SV=3 - [CAH3_RAT]	5	11											0.742543	0.984818			-0.429763		2.30477	3.63789	4.41439	0.597141	4.8814			-0.0548408	0.86368	2.193
P05943	Protein S100-A10 OS=Rattus norvegicus OX=10116 GN=S100a10 PE=1 SV=2 - [S10AA_RAT]	3	4	-0.159099	-1.28605	0.594106	0.403648	-0.304173	1.80218	1.67428	-0.511743	1.83229	1.63496	0.307938	2.47618	2.27663	0.249311	2.12705	1.93155	1.65888	3.93723	3.61698	2.25551	5.26522	4.93648	-2.09116	0.0104897	0.705376	2.18118
M0R3U4	Cartilage-associated protein-like 1 OS=Rattus norvegicus OX=10116 GN=Crtapl1 PE=1 SV=1 - [M0R3U4_RAT]	1	2	1.18852	-1.83464	0.47983	0.872407	-0.709549	1.56261	2.01774	-0.855116	1.4077	1.79341	0.0615593	2.35931	2.7428	-1.15525	1.1028	1.49034	2.06499	4.41317	4.67596	3.38637	5.72883		-1.49238	0.775074	0.695315	2.15752
Q6P725	Desmin OS=Rattus norvegicus OX=10116 GN=Des PE=1 SV=1 - [Q6P725_RAT]	22	146	-0.72633	-0.106881	0.0216723	-0.550406	-0.0920655	0.271048	-0.529587	0.181913	0.874379	-0.188037	0.745125	0.930481	0.497476	-0.0111156	-0.19233	-0.351842	4.37691	3.95728	3.83341	5.51005	4.40381	4.15351	-0.393483	-0.269349	0.0692759	2.12619
G3V6D8	Myosin-3 OS=Rattus norvegicus OX=10116 GN=Myh3 PE=1 SV=1 - [G3V6D8_RAT]	56	654	-0.847831	-0.129599	0.1437	-0.667583	0.201206	0.0203056	-0.382411	0.513582	0.643303	-0.206838	0.865858	0.903531	0.254134	-0.099047	0.237633	-0.705297	4.49899	4.14711	3.59971	4.85283	5.28907	4.21574	-0.823866	0.0325372	0.088102	2.12496
G3V9S9	SEC24 homolog D, COPII coat complex component OS=Rattus norvegicus OX=10116 GN=Sec24d PE=1 SV=3 - [G3V9S9_RAT]	1	1					0.618917	1.06041					0.594084	1.06118					2.34117	2.85869		3.47485	3.98665		-0.199221	0.237573	0.833648	2.11662
Q7TN00	Cardiac titin N2BA isoform (Fragment) OS=Rattus norvegicus OX=10116 PE=2 SV=2 - [Q7TN00_RAT]	16	50	-1.1281	-0.00509119	0.204815	-0.619779	-0.255877	-0.115196	-0.858409	0.534297	0.436537	-0.518812	0.396216	0.326858	-0.355598	0.275199	0.483401	-0.615704	3.8163	3.76881	3.01987	4.92582	5.04765	4.50298	0.143278	0.38206	-0.133546	2.11617
F1LQ00	Collagen type V alpha 2 chain OS=Rattus norvegicus OX=10116 GN=Col5a2 PE=1 SV=3 - [F1LQ00_RAT]	6	14	1.07838	-1.65737	-0.366294	-0.466508	-0.593578	0.655182	0.617526	0.240464	1.47988	1.3728	0.376462	1.65082	1.54151	0.23289	1.46754	1.36229	2.10495	3.42974	3.19973	2.99597	4.31504	4.07655	-0.106513	0.604483	0.365648	2.10202
P20909	Collagen alpha-1(XI) chain OS=Rattus norvegicus OX=10116 GN=Col11a1 PE=1 SV=2 - [COBA1_RAT]	6	23		-1.57383	0.799762	-0.956358	-0.941547	0.709404	-0.303827	-0.101531	2.22793	0.465281	-0.15853	2.19054	0.425332	-0.976461	0.787982	-0.427085	3.20643	5.62127	3.75779	4.45421	4.31685	5.07819	-1.12507	0.0960408	0.2143	2.10129
A0A097BW25	Periostin OS=Rattus norvegicus OX=10116 GN=Postn PE=1 SV=1 - [A0A097BW25_RAT]	7	15	-1.6955	0.0906212	0.117417	-1.28583	-0.175216	0.471545	-1.0958	0.443384	0.784341	-0.699017	1.28542	1.13725	-1.028	0.403206	0.792754	-1.04354	4.40612	4.45068	2.08743	5.08975	5.79736	3.29579	0.555443	0.340186	-0.0517819	2.0956
P16409	Myosin light chain 3 OS=Rattus norvegicus OX=10116 GN=Myl3 PE=1 SV=2 - [MYL3_RAT]	9	61	-0.0492047	0.931845	0.795866	-0.752173	0.996235	0.561737	-0.805775	1.33446	1.03223	0.666716	1.4152	0.401095	0.433619	0.038102	0.191076	-0.263353	2.99323	3.7223	4.07117	4.22784	4.63025	4.64344	0.0173605	0.38038	0.544019	2.09045
D3ZVB7	Osteoglycin OS=Rattus norvegicus OX=10116 GN=Ogn PE=1 SV=1 - [D3ZVB7_RAT]	3	6	0.611494	0.0666727	-0.69486	0.465045	0.719971	-0.33083	0.891633	-0.140152	1.15108	1.56557	0.367215	1.10009	1.36652	-0.0166533	0.412983	0.455383	2.7633	3.36369	3.0656	3.99496	4.39643	4.28305	-0.0766805	0.680461	0.481077	2.05742
A0A0G2JUE5	Myosin-binding protein C, slow-type OS=Rattus norvegicus OX=10116 GN=Mybpc1 PE=1 SV=1 - [A0A0G2JUE5_RAT]	21	35	0.0826513	0.150208	0.284174	0.364541	-0.384254	-0.417094	-0.281564	0.0850586	-0.241105	-0.0799757	0.209369	0.125313	0.323503	0.41081	0.222357	-0.274981	3.13859	3.71184	3.5111	4.24461	5.0263	4.58547	-0.27998	0.0316208	-0.00855635	2.05427
Q6LDG8	Alpha-2-macroglobulin (Fragment) OS=Rattus norvegicus OX=10116 PE=2 SV=1 - [Q6LDG8_RAT]	1	1		-0.244268	2.61349	0.0968406	-0.672191	2.14325	-0.310837	0.533443	3.33954	0.816031	0.20122	3.04226	0.51652				0.590986	3.48246	0.836021	1.83097	4.71672	2.0618			1.0508	2.00507
D4A6M0	Mitsugumin 29 (Predicted) OS=Rattus norvegicus OX=10116 GN=Sypl2 PE=2 SV=1 - [D4A6M0_RAT]	1	1						-0.48677	-1.59721											1.79517	0.492388		3.48202	2.17074			-1.04199	1.98508
A0A0G2K588	Latent-transforming growth factor beta-binding protein 4 OS=Rattus norvegicus OX=10116 GN=Ltbp4 PE=1 SV=1 - [A0A0G2K588_RAT]	1	2			-0.108512									-0.76042						1.36708			2.51982				-0.434466	1.94345
D3ZX71	Collagen type IX alpha 3 chain OS=Rattus norvegicus OX=10116 GN=Col9a3 PE=4 SV=3 - [D3ZX71_RAT]	1	2	1.89419	0.450592	-0.803303	0.946728	-0.28092	-1.57713	0.235461	0.489633	-0.815915	0.927248	0.188912	-1.0817	0.65924	1.35578	0.0454636	1.79046	2.65488	1.4347	3.05494	3.84552	2.61962	4.23138	1.4242	0.123286	0.0478163	1.93662
B1WBV5	Epiphycan OS=Rattus norvegicus OX=10116 GN=Epyc PE=2 SV=1 - [B1WBV5_RAT]	2	3			-0.118228			-0.800998			0.0393118			-0.360931			-0.35324			2.60838			4.08493			1.38972	-0.310211	1.93245
A0A0H2UHR7	Filamin-C OS=Rattus norvegicus OX=10116 GN=Flnc PE=1 SV=1 - [A0A0H2UHR7_RAT]	43	110	0.227368	-1.05767	-0.244705	-0.497486	-0.611258	0.0845825	0.396302	-0.135689	0.520537	0.539947	0.0508054	0.923146	1.1417	-0.285559	0.433667	0.651053	2.53278	3.13538	3.3973	3.69309	4.31753	4.36678	-0.723183	0.443567	0.0163235	1.92534
D4A2G6	Thrombospondin 2 OS=Rattus norvegicus OX=10116 GN=Thbs2 PE=4 SV=2 - [D4A2G6_RAT]	2	2																		1.23041			2.58385					1.90713
F1LM19	Uncharacterized protein OS=Rattus norvegicus OX=10116 PE=1 SV=3 - [F1LM19_RAT]	2	19	-0.503264	-0.467762	-0.874478	-0.740603	-0.31312	-0.778312	-0.592694	0.8145	0.32497	0.492647	0.127338	-0.287529	-0.122129	0.40839	-0.124552	0.113936	3.49512	3.12212	3.34183	4.83496	4.45624	4.58797	-0.375367	-0.883908	-0.233192	1.90455
B1WBU9	Alpha-1,4 glucan phosphorylase OS=Rattus norvegicus OX=10116 GN=Pygm PE=2 SV=1 - [B1WBU9_RAT]	10	19	-1.38733	-1.28484	-0.417386	-0.591977	-0.479884	-0.655362	-0.760913	-0.797625	-0.635349	-0.865217	0.225499	-0.0471086	0.0174936		-0.422169	-0.741254	2.55101	2.83133	3.39503	3.94566	4.00112	4.64072		-1.24009	-0.641458	1.89789
I6L9G5	Rcn3 protein OS=Rattus norvegicus OX=10116 GN=Rcn3 PE=1 SV=1 - [I6L9G5_RAT]	5	9		-0.973268	0.336161	-1.03443	-0.225307	1.98806	0.680023	-0.414177	1.66841	0.290947	0.390572	2.10318	0.723499	-0.286789	1.81312	0.437488	1.56485	3.75445	2.25406	2.76138	5.04505	3.53618	-0.755223		0.437288	1.89528
M0R9L0	Nascent polypeptide-associated complex subunit alpha OS=Rattus norvegicus OX=10116 GN=Naca PE=1 SV=1 - [M0R9L0_RAT]	33	70	-0.805798	-0.152314	-0.128112	-0.547932	0.285297	-0.0309604	-0.204263	0.629337	0.565979	0.0185745	0.179244	0.738935	-0.233439	0.103961	0.1138	-0.588384	3.3496	3.62157	2.75918	4.84728	4.86841	4.01967	-0.17353	-0.0975833	0.0456655	1.88254
O70352	CD82 antigen OS=Rattus norvegicus OX=10116 GN=Cd82 PE=1 SV=1 - [CD82_RAT]	1	1	0.55482	-0.568817	1.27862	1.81482	-0.0777307	1.72739	2.32615	-0.023217	1.77257	2.3019	0.881021	2.71174	3.23885	-0.218258	1.57276	2.10392	1.08693	2.96808	3.37449	1.99471	3.87014	4.26806	-1.80267	-0.0022468	1.22494	1.87123
F1LRM7	Collagen alpha-1(II) chain OS=Rattus norvegicus OX=10116 GN=Col2a1 PE=1 SV=1 - [F1LRM7_RAT]	19	117	0.00126962	0.190094	0.177658	-0.306079	0.11413	0.159489	-0.18517	0.834287	0.381175	0.0401131	0.528337	0.273233	0.344754	0.02318	-0.121585	-0.658041	3.27821	3.27349	3.29157	4.47931	4.63159	4.04673	-0.283906	0.0473308	0.184045	1.86272
G3V8B0	Myosin-7 OS=Rattus norvegicus OX=10116 GN=Myh7 PE=1 SV=1 - [G3V8B0_RAT]	34	239	-0.124341	0.0735578	0.0673353	0.158819	0.0252671	-0.182528	-0.085082	0.363365	0.319545	0.175525	0.471824	0.497135	0.298509	-0.108015	-0.228109	-0.00810027	3.58854	3.07308	3.01486	4.67226	4.35218	4.12	-0.15676	-0.333838	0.146702	1.85705
P11762	Galectin-1 OS=Rattus norvegicus OX=10116 GN=Lgals1 PE=1 SV=2 - [LEG1_RAT]	5	16	-0.661631	-1.94483	-0.224271	-0.793015	-0.180743	1.69307	1.41521	0.230381	2.03314	1.18104	0.561762	2.19956	1.45245	-0.00766927	1.92666	1.48404	1.55469	3.7293	2.93112	2.73728	4.70746	4.12771	-2.08588	-0.382778	0.45914	1.84786
P02466	Collagen alpha-2(I) chain OS=Rattus norvegicus OX=10116 GN=Col1a2 PE=1 SV=3 - [CO1A2_RAT]	1	173		-2.19447			-0.634695			-0.304223			0.406742			-0.766606			2.53529			3.76117					-0.681661	1.84329
P51868	Calsequestrin-2 OS=Rattus norvegicus OX=10116 GN=Casq2 PE=1 SV=2 - [CASQ2_RAT]	3	6		-0.200745	-0.054821	-1.75815	-0.769425	0.35167	-0.271613	-0.848892	0.303324	-0.348924	-1.53803	1.06221	1.23837	-0.803219	0.485099		2.60188	3.98033		3.98281	5.25785		-0.798656	0.499064	-0.370309	1.82706
A0A0G2KAJ7	Collagen alpha-1(XII) chain OS=Rattus norvegicus OX=10116 GN=Col12a1 PE=1 SV=1 - [A0A0G2KAJ7_RAT]	39	66	0.181298	-0.413777	0.233511	-0.478665	0.114297	0.743803	0.232063	0.143591	0.688511	0.306525	0.346015	0.689087	0.440642	-0.367346	0.451692	-0.141454	2.7402	2.82212	2.90977	4.16352	4.11543	4.14771	0.0136834	0.57732	0.232188	1.82277
B8ZHC9	Mitochondrial ATP-Mg/Pi carrier protein (Fragment) OS=Rattus norvegicus OX=10116 GN=Slc25a41 PE=2 SV=1 - [B8ZHC9_RAT]	1	2																	0.712524	2.20021		1.42088	2.90284					1.80911
F1M897	Collagen type XXII alpha 1 chain OS=Rattus norvegicus OX=10116 GN=Col22a1 PE=1 SV=3 - [F1M897_RAT]	1	1								0.0793628			-0.401711						1.15037			2.45201					-0.161174	1.80119
P02454	Collagen alpha-1(I) chain OS=Rattus norvegicus OX=10116 GN=Col1a1 PE=1 SV=5 - [CO1A1_RAT]	35	390	-0.38339	-1.04352	-0.00562024	-0.320654	-0.310196	0.705574	0.464015	0.337651	1.31135	0.638875	0.252301	1.25935	0.611573	-0.331721	0.891453	0.424644	2.49009	3.43317	2.46279	3.78853	4.59079	3.51329	-0.427842	0.101969	0.242145	1.79573
D3ZMS3	Matrilin 4 OS=Rattus norvegicus OX=10116 GN=Matn4 PE=4 SV=1 - [D3ZMS3_RAT]	1	3		-0.484098	-0.691012		-0.329396	-0.578623					-0.0617918	-0.285424					2.42887	2.25567		3.91055	3.73163		-0.710111	-0.964042	-0.405057	1.77543
D4A702	Synaptopodin-2 OS=Rattus norvegicus OX=10116 GN=Synpo2 PE=1 SV=2 - [SYNP2_RAT]	3	4		0.323421	0.810523	-0.754104	0.361308	0.806098	-1.2383	0.629791	1.06524	-0.657008	0.502029	0.972413	-0.993306	-0.593682	0.0898222	-2.10878	2.98426	3.50508	1.87775	4.46088	4.97598	3.41192			0.256492	1.76099
A0A0H2UHY9	Troponin T, fast skeletal muscle OS=Rattus norvegicus OX=10116 GN=Tnnt3 PE=1 SV=1 - [A0A0H2UHY9_RAT]	7	11	-1.29664	0.105304	0.385874	-0.205459	0.0502596	0.05378	-0.240258	0.096145	0.508347	-0.273139	0.493883	0.699075	-0.646875	-0.792625	-0.803211	-1.16484	3.61031	3.7926	3.61687	4.81092	5.06187	3.91503	-0.635089	0.182306	0.0314309	1.74561
A0A0G2KAQ5	Myozenin 2 OS=Rattus norvegicus OX=10116 GN=Myoz2 PE=1 SV=1 - [A0A0G2KAQ5_RAT]	4	5			-0.776318									-0.316396			0.194002			2.86825			4.31443			-0.403892	-0.546357	1.7432
D3ZJW3	PPFIA-binding protein 1 OS=Rattus norvegicus OX=10116 GN=Ppfibp1 PE=1 SV=1 - [D3ZJW3_RAT]	2	2	-0.325123	-0.314708	1.25689	-0.207446	0.402026	1.93131	0.529532	0.379298	1.89924	0.428038	0.435464	1.99034	0.516917	-0.206621	1.30855	-0.160815	2.01266	3.61797	2.02385	3.13127	4.73086	3.12824	-0.406238	1.11834	0.700404	1.73458
P19633	Calsequestrin-1 OS=Rattus norvegicus OX=10116 GN=Casq1 PE=1 SV=2 - [CASQ1_RAT]	3	12	1.09706	-0.309576	-0.745883	0.0252492	-3.01598	-3.4946	-2.66091	-0.50584	0.22268	0.17724	0.952399	1.4272	1.37954	-1.22935	-1.72208	-0.955984	3.68538	3.28279	2.3331	4.88219	4.47388	3.40178	0.788378	0.305055	-0.569246	1.71872
O35186	Cathepsin K OS=Rattus norvegicus OX=10116 GN=Ctsk PE=2 SV=1 - [CATK_RAT]	2	4	0.0850848	-2.3694	-0.306734	-0.861942	-1.4224	0.860826	0.100164	-0.572678	1.43834	0.876258	-0.749451	1.2965	0.732198	-1.91829	0.0879543	-0.472291	2.1055	4.20188	3.51688	3.30354	5.3942	4.70071	-1.40136	0.351411	-0.135453	1.71686
D3ZCV0	Actinin alpha 2 OS=Rattus norvegicus OX=10116 GN=Actn2 PE=1 SV=1 - [D3ZCV0_RAT]	14	55	-0.758629	-0.028002	-0.095738	-0.104102	-0.0635415	-0.140945	-0.265117	0.301272	-0.434894	0.0825131	0.600903	0.0434996	0.804143	0.115919	-0.20245	-0.346779	3.53127	3.14329	4.07051	4.60652	3.91842	1.52845	-0.392102	-0.229247	-0.0718985	1.71233
P29457	Serpin H1 OS=Rattus norvegicus OX=10116 GN=Serpinh1 PE=1 SV=1 - [SERPH_RAT]	12	37	-0.414348	-0.617019	0.191188	0.233	-0.0433051	1.16574	0.72658	-0.284788	1.07573	1.25179	0.336365	1.43337	1.25451	-0.51179	0.707923	0.94036	1.82494	3.13486	2.66161	2.99631	4.48122	3.70722	-1.15648	0.198361	0.421192	1.68659
Q66H94	Peptidyl-prolyl cis-trans isomerase FKBP9 OS=Rattus norvegicus OX=10116 GN=Fkbp9 PE=2 SV=1 - [FKBP9_RAT]	2	2	-0.348984	-1.19295	0.152272	0.0417115	-0.479879	0.774839	0.307543	-0.330497	0.914882	0.802965	0.325406	1.60572	1.20167	-0.179779	1.06083	0.926984	1.69051	3.02126	2.47451	2.83597	4.161	3.64755	-0.926695	0.323321	0.214419	1.68643
A0A096MKD4	LIM domain-binding 3 OS=Rattus norvegicus OX=10116 GN=Ldb3 PE=1 SV=1 - [A0A096MKD4_RAT]	8	21	-0.196894	-0.111341	0.326822	-0.837303	0.579737	-0.20808	-1.65133	0.913403	0.455092	-0.475902	-0.485238	-0.0316336	-0.559061	-0.0724667	-0.164773	-0.849476	3.31709	3.42901	2.70678	4.69565	4.54425	2.32436	0.254838	0.292527	-0.143556	1.65989
F1LQ93	Collagen alpha-1(IX) chain OS=Rattus norvegicus OX=10116 GN=Col9a1 PE=4 SV=3 - [F1LQ93_RAT]	5	8	0.294316		-0.204732	0.488906		-1.9269	-1.1707		-0.833279	-0.14651		-1.07389	-0.389348		-1.23117	-0.542567		3.04841	3.61226		4.30505	4.86041		-0.420192	-0.5716	1.65536
P05964	Protein S100-A6 OS=Rattus norvegicus OX=10116 GN=S100a6 PE=1 SV=3 - [S10A6_RAT]	1	2	0.297372	-0.394767	1.17309	0.514895	-0.752347	0.773194	0.177562	-0.313756	1.20244	0.537386	-0.194164	1.35697	0.689691	-0.34456	1.16687	0.503646	1.4242	3.02577	2.23779	2.79972	4.39557	3.5991	-0.586145	0.934693	0.364823	1.65386
P11530	Dystrophin OS=Rattus norvegicus OX=10116 GN=Dmd PE=1 SV=2 - [DMD_RAT]	5	7		0.737879	0.357746		0.70635	0.283903					-0.0349503	-0.431801					1.99998	1.65357		2.63485	2.28271		0.881617	0.454468	0.269855	1.6512
F1M8F6	Myosin-8 OS=Rattus norvegicus OX=10116 GN=Myh8 PE=3 SV=3 - [F1M8F6_RAT]	20	294	0.232301	-0.35589	-0.0576964	-0.471161	-0.0695445	-0.121259	-0.48805	0.638842	0.164263	0.511101	0.566417	0.726589	0.356494	-0.218347	-0.686693	-0.410485	3.2049	2.82669	3.59955	4.15355	3.1068	3.86783	0.423643	-0.543951	0.106326	1.64
G3V7K1	Myomesin 2 OS=Rattus norvegicus OX=10116 GN=Myom2 PE=1 SV=1 - [G3V7K1_RAT]	9	13	-0.275328	-0.614079	0.194802	-0.348151	-1.27402	-0.507456	-0.352092	-0.527379	0.22985	0.23551	-0.095135	0.697029	0.0382279	-0.504313	0.24815	-0.528577	2.8666	3.70919	2.24356	3.99388	4.83076	3.34375	-0.838298	0.141248	-0.219704	1.62868
A0A0G2K5P5	Myomesin 1 OS=Rattus norvegicus OX=10116 GN=Myom1 PE=1 SV=1 - [A0A0G2K5P5_RAT]	10	14	0.178073	-0.614302	0.2777	0.070959	-0.374916	-0.405433	-0.30658	0.000146458	0.179919	0.130986	-0.129927	0.08478	0.128408	-0.512076	0.133968	-0.148432	2.32025	2.84625	2.84889	3.42501	4.01472	4.02424	0.107947	0.292355	-0.0757163	1.62346
Q5XI24	Matrilin 1 OS=Rattus norvegicus OX=10116 GN=Matn1 PE=2 SV=1 - [Q5XI24_RAT]	10	16	-0.925576	0.116171	0.759525	-0.0947974	-0.0626705	0.517941	-0.0757233	0.0905896	0.906354	0.348861	0.224	0.842799	-0.282858	-0.300153	0.887205	-0.1775	2.64752	3.36848	1.82049	3.86315	4.39858	3.54404	-0.75096	0.402876	0.220623	1.61841
A0A140TAF0	RCG62531, isoform CRA_g OS=Rattus norvegicus OX=10116 GN=Tpm3 PE=1 SV=1 - [A0A140TAF0_RAT]	7	119	-1.415	-0.132001	-0.427686	-1.11727	-0.0353575	-0.169315	-1.45978	0.740423	0.393086	-1.13461	0.76676	0.477095	-0.584171	0.178316	0.030253	-1.16436	3.78767	4.00843	1.13987	5.13128	5.34632	1.89121	-0.107637	-0.246298	-0.292805	1.61757
Q64578	Sarcoplasmic/endoplasmic reticulum calcium ATPase 1 OS=Rattus norvegicus OX=10116 GN=Atp2a1 PE=1 SV=1 - [AT2A1_RAT]	4	13	0.702817	-0.367596	-0.0609544	0.0272516	0.130893	0.395222	0.545986	0.411419	0.666408	0.747745	-0.0604189	0.229505	0.30862	0.409202	0.659426	0.742594	1.96029	2.30065	2.25906	3.0511	3.38573	3.33566	0.334115	0.593741	0.28069	1.61168
D3Z9E1	Elastin microfibril interfacer 1 OS=Rattus norvegicus OX=10116 GN=Emilin1 PE=1 SV=1 - [D3Z9E1_RAT]	10	17	-0.0555652	-2.03602	1.02141	-0.00516183	-0.319458	1.54907	1.50225	-0.555182	1.60814	1.43973	-0.151927	2.15193	1.4968	-0.909958	1.25571	1.32493	1.26398	3.04629	2.60447	2.47487	4.37389	3.58811	-1.65226	0.382139	0.512435	1.60408
Q6AYF2	LIM and cysteine-rich domains 1 OS=Rattus norvegicus OX=10116 GN=Lmcd1 PE=1 SV=1 - [Q6AYF2_RAT]	3	5	-0.630784	0.184921	0.766539	-0.422062	0.573338	1.11264	-0.0133997	0.487415	1.01738	-0.178089	0.650626	1.21553	0.0178348	0.25841	0.78361	-0.410029	2.53182	3.14715	1.82876	3.54418	4.1538	2.82692	0.00234565	0.536949	0.397005	1.60181
B2RZ77	Dermatopontin OS=Rattus norvegicus OX=10116 GN=Dpt PE=1 SV=1 - [B2RZ77_RAT]	2	3	-0.06758		-1.27032	-0.304111		-1.19568	-0.166904		-0.684101	0.275245		-1.24777	-0.290643					1.78759	2.62401		2.85185	3.67978		-1.05466	-0.582652	1.59965
D3ZHA7	Similar to Myosin light chain 1 slow a (Predicted) OS=Rattus norvegicus OX=10116 GN=RGD1560334_predicted PE=4 SV=1 - [D3ZHA7_RAT]	6	44	-1.01556	1.1256	0.655017	-0.485687	1.00069	0.487789	-0.590357	1.24127	0.719029	-0.428544	1.19671	0.7094	-0.440395	1.1907	0.663697	-0.482045	3.04546	2.60858	1.33809	4.15949	3.71689	2.43791	0.621878	0.104274	0.384613	1.58038
G3V9M6	Fibrillin 1 OS=Rattus norvegicus OX=10116 GN=Fbn1 PE=1 SV=1 - [G3V9M6_RAT]	3	9	-1.10566	-2.10512	0.62093	-0.414694	-0.917935	1.99105	0.663892	-0.198406	2.00153	1.19489	0.212739	2.75348	1.75837	-1.55285	0.123329	-0.271684	1.65344	4.17391	3.24779	3.0473	4.95776	4.62744	-2.30425	-0.659291	0.391392	1.56677
M0RA08	Perilipin OS=Rattus norvegicus OX=10116 GN=Plin3 PE=1 SV=1 - [M0RA08_RAT]	2	2		-1.12079	-0.516098		0.012304	0.574682		-0.560795	-0.00775584		-0.384052	0.203921		-0.621923	-0.0736496		1.554	2.19241		2.84275	3.47543				-0.224823	1.5615
M0R6K0	Laminin subunit beta-2 OS=Rattus norvegicus OX=10116 GN=Lamb2 PE=1 SV=1 - [M0R6K0_RAT]	8	12	4.01534	-1.41296	-0.248628	3.36574	-0.391799	0.73022	4.40715	-0.51238	0.6003	4.2078	-0.19187	0.955744	4.56102	-1.19858	-0.0906622	3.51867	0.3482	1.54625	5.03083	1.26401	2.45634		-0.737219	0.380097	1.29372	1.55263
A0A0G2JSP8	Creatine kinase M-type OS=Rattus norvegicus OX=10116 GN=Ckm PE=1 SV=1 - [A0A0G2JSP8_RAT]	14	96	0.678168	0.0518313	-0.109697	0.217034	0.0893035	-0.217575	0.20782	0.0696695	-0.158024	0.186429	0.34603	0.225248	0.405669	0.00764082	-0.291112	-0.237696	3.79533	3.33622	1.91252	2.87633	3.47749	2.68555	0.35065	0.175926	0.132186	1.54121
Q38PG1	AHNAK 1 (Fragment) OS=Rattus norvegicus OX=10116 PE=2 SV=1 - [Q38PG1_RAT]	3	26	-1.14224	-1.31921	1.34844	-0.256681	-0.197955	2.42739	0.884824	0.382548	2.99855	1.38656	0.522672	3.17361	1.5594	-0.569617	2.04162	0.43146	1.10139	3.80276	2.06785	2.0256	4.72125	2.97785	-2.17862	0.442016	0.850709	1.53525
Q4PP99	Cardiac troponin C OS=Rattus norvegicus OX=10116 GN=Tnnc1 PE=2 SV=1 - [Q4PP99_RAT]	5	15	-0.429908	-1.37083	-0.0462385	-1.07248	-0.0555727	1.73253	-0.0956064	0.594483	2.37325	0.475683	0.0628011	1.12794	0.0926024	-1.08429	0.0846598	-0.946624	1.74208	3.48467	2.38941	3.13103	4.73409	3.69724	-0.343483	1.43992	0.274671	1.53511
G3V9N7	Protein kinase C and casein kinase substrate in neurons 3 OS=Rattus norvegicus OX=10116 GN=Pacsin3 PE=1 SV=3 - [G3V9N7_RAT]	2	2		-0.674972	-0.456352			0.556552			0.0536376		0.83185	0.580268			0.4455		1.82774	1.90508		2.62868	2.90572		0.785256	0.215423	0.148497	1.53049
P51886	Lumican OS=Rattus norvegicus OX=10116 GN=Lum PE=1 SV=1 - [LUM_RAT]	4	11	-0.625315	0.0639856	-0.143166	-0.690502	0.0493696	0.681462	-0.00822904	0.348805	0.555118	0.73405	0.577811	0.927141	0.474159	0.311402	0.603474	0.172102	2.02424	2.42574	2.70981	3.20175	3.59753	3.90249	-0.687412	-0.586816	0.205878	1.51237
F1LND0	Collagen type XVI alpha 1 chain OS=Rattus norvegicus OX=10116 GN=Col16a1 PE=1 SV=2 - [F1LND0_RAT]	2	5					-0.579228			-0.901925			-0.370482			-1.04485			1.99611			3.58379					-0.617212	1.51168
Q8R4A2	Caveolin 1 (Fragment) OS=Rattus norvegicus OX=10116 PE=4 SV=1 - [Q8R4A2_RAT]	2	2			0.902343	-0.52007					1.17974	-0.249538		1.90935	0.47785					2.0341	0.481894		3.04283	1.48214			0.644367	1.50376
G3V6E1	Myosin-4 OS=Rattus norvegicus OX=10116 GN=Myh2 PE=1 SV=3 - [G3V6E1_RAT]	8	316	0.301273	-0.34137	0.245994	0.181041	-0.14727	0.414368	0.512513	-0.157558	0.239737	0.306332	-0.217695	0.187446	0.336687	-0.534776	-0.0151711	0.697588	1.71914	2.54962	2.62266	3.41885	3.67148	3.4937	-0.243705	0.313231	0.127067	1.50244
D3ZK14	Tenascin N OS=Rattus norvegicus OX=10116 GN=Tnn PE=4 SV=2 - [D3ZK14_RAT]	3	3		-0.796481	0.438371		0.0553839	1.13672		-0.702252	0.369747		0.0635766	1.28171		-0.810919	0.478714		1.44346	2.71203		2.87302	4.13587		-0.0150504	1.17279	0.230847	1.49874
Q07936	Annexin A2 OS=Rattus norvegicus OX=10116 GN=Anxa2 PE=1 SV=2 - [ANXA2_RAT]	12	35	0.49352	-1.87468	-0.269017	0.279816	-0.218037	0.997071	1.71205	-0.506319	1.02681	1.37726	0.218169	1.74081	2.19476	-0.741675	0.66389	1.15198	1.12147	2.82524	2.95108	2.38366	3.81106	3.66091	-2.08826	-0.0686223	0.414787	1.48879
D3ZZT9	Collagen type XIV alpha 1 chain OS=Rattus norvegicus OX=10116 GN=Col14a1 PE=1 SV=3 - [D3ZZT9_RAT]	16	26	-0.683451	-0.635413	0.0225662	-0.700276	-0.36721	0.253131	-0.577347	0.308619	0.530935	-0.508391	0.0610294	0.41155	-0.108986	0.0140117	0.00860911	-0.610782	2.5518	3.07928	1.664	3.91734	4.24001	3.11679	-0.168053	0.101552	-0.157021	1.4838
F6T0B3	Collagen type XI alpha 2 chain OS=Rattus norvegicus OX=10116 GN=Col11a2 PE=4 SV=1 - [F6T0B3_RAT]	6	12	-0.303382	0.189529	-0.0575283	-0.382876	0.359253	0.069883	0.212518	0.551691	0.252982	0.264216	0.635936	0.372162	-0.188956	0.245486	-0.0579888	-0.371572	2.81794	2.6046	2.24693	3.91907	3.70001	3.36794	-0.184012	-0.478085	0.180365	1.46845
C0JPT7	Filamin A OS=Rattus norvegicus OX=10116 GN=Flna PE=1 SV=1 - [C0JPT7_RAT]	49	116	0.31789	-0.665898	0.492794	0.702307	-0.156368	0.983204	1.12621	0.00611683	1.06681	1.29746	0.798359	1.72978	2.17919	0.207501	1.29273	1.47259	0.922477	2.08477	2.00548	1.92329	3.18543	3.20054	-1.02762	0.089656	0.641555	1.46134
Q6P792	Four and a half LIM domains 1 OS=Rattus norvegicus OX=10116 GN=Fhl1 PE=1 SV=1 - [Q6P792_RAT]	1	25	-0.689642	0.273865	-0.522018	-0.713409	0.465346	-0.231427	-0.619216	0.35851	0.0600493	-0.851758	0.652816	0.123531	-0.790931	0.0687074	0.313802	-1.24693	3.26043	2.49827	1.80109	4.65338	3.8855	3.05181	-0.0642787	0.0358884	-0.141113	1.45556
Q6B345	Protein S100-A11 OS=Rattus norvegicus OX=10116 GN=S100a11 PE=3 SV=1 - [S10AB_RAT]	1	1	0.197015	-2.02292	-0.469015	-0.216922	-1.01195	0.499646	0.814298	-0.127575	1.37468	1.61991	-0.196458	1.34073	1.58373	-0.634477	0.863013	1.11007	1.01654	2.60416	2.72646	2.13287	3.71477	3.82859	-1.58284	-0.0759477	0.150119	1.44058
Q91VC0	dCTP pyrophosphatase 1 OS=Rattus norvegicus OX=10116 GN=Dctpp1 PE=2 SV=1 - [DCTP1_RAT]	2	3			1.5891	-0.388249			0.0477224											1.59769			1.21447			1.47374	0.41619	1.42863
P31232	Transgelin OS=Rattus norvegicus OX=10116 GN=Tagln PE=1 SV=2 - [TAGL_RAT]	4	7	-0.0934734	-1.58481	-0.277547	-0.335488	0.121535	1.38649	1.39111	0.470065	1.72568	1.66087	0.372566	1.66311	1.59608	-0.538331	0.712517	0.649538	1.3506	2.69158	2.50385	2.35856	3.69382	3.4976	-1.31665	-0.0564023	0.541675	1.42856
Q6P6R6	Transglutaminase 2, C polypeptide OS=Rattus norvegicus OX=10116 GN=Tgm2 PE=2 SV=1 - [Q6P6R6_RAT]	5	9	0.840091	-1.37879	0.574456	0.727849	-0.462284	1.82369	2.66258	-0.734885	1.47822	2.31499	0.0836046	2.4492	3.16241	-0.643758	1.65628	2.3994	-0.221863	2.39755	2.78668	0.895632	3.33884	3.74173	-2.42683	-0.0786835	0.864894	1.41728
D3ZEH1	FAT atypical cadherin 4 OS=Rattus norvegicus OX=10116 GN=Fat4 PE=1 SV=3 - [D3ZEH1_RAT]	5	6	1.1167	-0.73504	0.252393	-0.101912	0.0453059	0.939803	1.60274	-0.169727	0.715431	1.12889	0.0148803	0.469194	1.48657	-0.174003	0.304073	1.32551	0.596462	1.56699	3.2664	1.80371	2.76852	4.58547	-0.638473	0.069363	0.439888	1.41338
Q9EQP5	Prolargin OS=Rattus norvegicus OX=10116 GN=Prelp PE=2 SV=1 - [PRELP_RAT]	2	2					-1.38844						0.305216						0.746783			2.07471					-0.541614	1.41075
A0A0H2UHM3	Haptoglobin OS=Rattus norvegicus OX=10116 GN=Hp PE=1 SV=1 - [A0A0H2UHM3_RAT]	2	5	1.03954	0.166957	-1.28589	-0.189231	0.11147	-1.35755	-0.224472	0.341792	-1.1627	-0.0729166	0.895181	-0.979701	0.513185	2.58365	0.69449	2.16601	2.39148	0.630362	1.93922	2.52815	0.637981	2.06168	1.42187	-0.648008	-0.226461	1.41001
D3Z874	Uncharacterized protein OS=Rattus norvegicus OX=10116 PE=1 SV=1 - [D3Z874_RAT]	7	7			0.401605			0.267766			-0.491306			0.160862			-0.116994			2.21682			3.82416			-0.285644	0.0847319	1.40958
F1LWG8	Sarcalumenin OS=Rattus norvegicus OX=10116 GN=Srl PE=1 SV=3 - [F1LWG8_RAT]	4	6	-0.884711	0.660834	0.0997898	-0.493412	0.679424	0.0760665	-0.454577	1.03191	0.419216	-0.180854	0.677455	0.0996934	-0.502599	0.846209	0.228746	-0.369493	2.2816	2.18441	1.71587	3.70356	3.60065	3.09699	0.295681	-0.312379	0.144236	1.39744
Q1XID2	Even skipped homeotic gene 1 homolog (Fragment) OS=Rattus norvegicus OX=10116 GN=Evx1 PE=2 SV=1 - [Q1XID2_RAT]	1	1																		0.969459			1.81841					1.39393
G3V8S6	Histidine rich calcium binding protein, isoform CRA_b OS=Rattus norvegicus OX=10116 GN=Hrc PE=1 SV=1 - [G3V8S6_RAT]	2	6		0.322019	-0.4654								0.782764	-0.0213723		0.00109768	-0.842739		2.54968	1.79598		3.76276	3.00333		0.828068	-0.0063664	0.154503	1.38648
Q5XID8	Peptidylprolyl isomerase OS=Rattus norvegicus OX=10116 GN=Fkbp14 PE=2 SV=1 - [Q5XID8_RAT]	2	2	0.6814	-0.18301	0.106022	0.456737	-0.638251	-0.006424	0.406849	0.0502285	0.491784	0.835631	0.245478	0.676002	1.01763	-0.121355	0.027503	0.37318	1.76165	1.95951	2.18043	2.87761	2.94188	3.15432	0.129672	0.309816	0.260204	1.38432
A0A0G2JUF6	Isocitrate dehydrogenase [NADP] OS=Rattus norvegicus OX=10116 GN=Idh2 PE=1 SV=1 - [A0A0G2JUF6_RAT]	5	13	0.27268	-0.537597	-0.207778	0.524244	-0.0927151	0.819835	1.51342	0.0282458	0.206537	1.03478	0.501141	0.830573	1.96095	-0.658716	-0.45493	0.109337	1.45182	2.28805	2.92818	2.49111	3.45693	3.97986	-0.841215	-0.108747	0.40778	1.38355
M0R7U6	RCG63233 OS=Rattus norvegicus OX=10116 GN=Sowahc PE=1 SV=1 - [M0R7U6_RAT]	2	4	1.96362	0.353365	0.287345	1.24576	0.422794	0.314461	1.33543	0.385456	0.267783	1.21933	0.635528	0.552791	1.50211	0.782091	0.659653	1.61303	1.10122	1.06892	1.89754	1.70768	1.66965	2.48978	1.09738	0.984343	0.748638	1.38112
A0A140TAB7	Vesicle-associated membrane protein 5 OS=Rattus norvegicus OX=10116 GN=Vamp5 PE=1 SV=1 - [A0A140TAB7_RAT]	1	1	0.77842	-2.36043	1.68036	0.262718	-0.668023	3.33046	1.97537	-0.50713	3.48201	2.0575	-0.416789	3.60729	2.18055	-0.839719	3.14466	1.72197	-1.12291	2.9516	1.40416	0.0308397	4.09963	2.5437	-1.81858	2.1752	1.10181	1.37259
A0A0G2JUA5	AHNAK nucleoprotein OS=Rattus norvegicus OX=10116 GN=Ahnak PE=1 SV=1 - [A0A0G2JUA5_RAT]	88	258	-0.85443	-1.75791	0.530842	-0.669944	-0.0710986	2.17083	1.03216	0.20177	2.44505	1.29691	0.218769	2.36994	1.26878	-0.546145	1.57531	0.406771	0.984402	3.14658	1.90272	2.08623	4.2161	3.06791	-1.88559	0.196906	0.576075	1.36833
Q66H98	Caveolae-associated protein 2 OS=Rattus norvegicus OX=10116 GN=Cavin2 PE=1 SV=3 - [CAVN2_RAT]	5	6	0.0369991	-0.914659	0.907424	-0.382285	0.423106	2.38249	1.30957	0.0120748	1.96212	0.897302	0.483839	2.46882	1.5576	-0.274989	1.67029	0.44908	0.643172	2.67858	1.4944	1.37537	3.44709	2.41153	-0.828451	1.76841	0.7989	1.36601
F1LTJ5	Uncharacterized protein OS=Rattus norvegicus OX=10116 PE=1 SV=3 - [F1LTJ5_RAT]	18	31	0.134697	-0.728622	0.119807	0.578564	-0.101644	0.297513	1.24128	-0.183612	0.204496	1.13997	-0.225778	0.620636	1.5851	-0.671311	-0.0564283	0.819746	1.30913	2.03326	2.9665	2.41304	3.2573	3.38819	-0.780526	0.0746378	0.258109	1.36155
Q5U367	Procollagen-lysine,2-oxoglutarate 5-dioxygenase 3 OS=Rattus norvegicus OX=10116 GN=Plod3 PE=2 SV=1 - [PLOD3_RAT]	3	5	0.957618	0.514403	0.0040505	0.871337	1.15186	0.599197	1.52904	0.721332	0.159328	1.01975	0.803861	0.276792	1.13499	-0.00346665	-0.570237	0.292011	2.04564	1.56901	2.3065	3.00544	2.52309	3.25209	0.62683	0.0694624	0.71738	1.35428
Q9Z1Z9	PDZ and LIM domain protein 7 OS=Rattus norvegicus OX=10116 GN=Pdlim7 PE=1 SV=1 - [PDLI7_RAT]	3	3	1.99178	-0.78052	0.173023	1.13569	0.384175	0.950121	1.78745	-0.0998816	0.456725	1.33327	-0.107008	0.484533	1.64731	0.265251	0.817091	1.39385	0.580033	1.22201	1.97077	1.84253	2.47878	2.79747	0.313377	0.874619	0.642447	1.35026
P14668	Annexin A5 OS=Rattus norvegicus OX=10116 GN=Anxa5 PE=1 SV=3 - [ANXA5_RAT]	13	36	0.756611	-0.857362	-0.311699	0.409937	-0.586408	0.098893	0.682986	-0.619219	0.184339	0.706538	-0.0792165	0.604477	1.24086	-0.268614	0.137217	0.841612	1.33468	1.83741	2.54836	2.55625	3.16045	3.71429	-0.793474	-0.186377	0.0824897	1.34356
Q5U2V1	Peptidylprolyl isomerase OS=Rattus norvegicus OX=10116 GN=Fkbp10 PE=1 SV=1 - [Q5U2V1_RAT]	7	13	-0.550762	-1.23905	0.197643	-0.417262	-0.0963655	1.39973	0.500567	0.151295	1.46879	0.847011	0.266006	1.58084	0.528018	-0.1304	1.01328	-0.0111967	1.63167	2.80458	1.84208	2.88853	4.1006	3.09574	-1.4635	-0.176919	0.34237	1.34354
P04692	Tropomyosin alpha-1 chain OS=Rattus norvegicus OX=10116 GN=Tpm1 PE=1 SV=3 - [TPM1_RAT]	2	204		-0.0758388	0.00343896	-0.812973	-1.14447	-0.811964	-1.97873	-0.858485	-0.535318	-1.77151	0.0423219	0.104882	-0.775633	-0.216111	-0.144842	-1.3792	2.21475	2.44387	2.50508	3.24817	3.75895	3.57801	0.514098	0.250818	-0.712604	1.33316
Q80ZA3	Alpha-2 antiplasmin OS=Rattus norvegicus OX=10116 GN=Serpinf1 PE=1 SV=1 - [Q80ZA3_RAT]	3	5		-0.33318	-1.03025		-0.721077	-1.46046		-0.388135	-1.13685		-0.145205	-0.85899		-0.155679	-0.909164		2.44655	1.81672		3.83197	2.83633		0.861796	-0.130788	-0.759268	1.32472
Q80XX4	Musculoskeletal embryonic nuclear protein 1 OS=Rattus norvegicus OX=10116 GN=Mustn1 PE=1 SV=1 - [MSTN1_RAT]	1	2	-0.489169		-0.830249	-1.30268		-0.678978	-1.08885		0.337846	-0.14145		0.166228	-0.315291		-0.109508	-0.586973		2.62254	2.02033		3.80587	3.19516		-0.0376109	-0.503412	1.32432
Q9JI04	Alpha 4 type V collagen OS=Rattus norvegicus OX=10116 GN=Col5a3 PE=2 SV=1 - [Q9JI04_RAT]	2	3	-2.08978	0.0805665	1.75071	-1.06882				-0.243982	1.37451	-1.45189	-0.337855	1.31558	-1.51305	0.052897	1.66663	-1.15794	1.91353	3.61739	0.668074	3.46767	5.16582	2.20801	-0.914249	0.708883	-0.0745498	1.32364
A0A0G2JSH5	Serum albumin OS=Rattus norvegicus OX=10116 GN=Alb PE=1 SV=1 - [A0A0G2JSH5_RAT]	2	291	-0.0382157	-2.39293	0.00652806	-1.32089	-1.87499	1.9619	-0.218956	-1.81942	0.528389	-0.805893	-2.11883	1.38747	-1.07259	0.193706	3.19713	1.53358	0.343834	3.43477	1.59194	1.70268	3.57295	2.87802	-1.26208	-0.289401	-0.558819	1.31871
E2E1S0	Cyclin-dependent kinase-like 5 OS=Rattus norvegicus OX=10116 GN=Cdkl5 PE=1 SV=1 - [E2E1S0_RAT]	2	2	-0.228278	0.65246	1.1409	1.17665	-0.39475	0.0513725	0.149689	0.0494529	0.486236	0.515125	-0.446137	0.0255806	0.0522479	-0.0639052	0.368112	0.398832	1.80999	2.33215	2.23811	2.90808	3.42451	3.32199	-0.726325	-0.284906	0.264858	1.31491
Q64240	Protein AMBP OS=Rattus norvegicus OX=10116 GN=Ambp PE=1 SV=1 - [AMBP_RAT]	2	4	0.598062	0.66915	0.233676	0.896898	-0.461449	-0.939236	-0.213455	0.335915	-0.151212	0.505143	-1.06476	-1.51695	-0.86282	0.678167	0.186274	0.844459	1.9586	1.55684	2.09027	3.09913	2.69166	3.2166	0.39646	-0.0860302	-0.0923516	1.31413
Q9QX67	Death-associated protein 1 OS=Rattus norvegicus OX=10116 GN=Dap PE=1 SV=3 - [DAP1_RAT]	1	1		-1.6312	0.230492	-0.738236	-0.316777	1.5026	0.596428	0.112339	1.92237	0.946778	0.272615	2.11759	1.13977	0.0155249	1.82079	0.847029	0.625966	2.52137	1.42285	0.667002	2.55669	1.44968			0.455909	1.30667
P35572	Insulin-like growth factor-binding protein 6 OS=Rattus norvegicus OX=10116 GN=Igfbp6 PE=1 SV=1 - [IBP6_RAT]	1	1	-0.849031					0.323946	-0.0139272					0.674825	0.265302					1.77052	1.2403		2.78489	2.24618		-0.469468	0.0339534	1.30629
P08721	Osteopontin OS=Rattus norvegicus OX=10116 GN=Spp1 PE=1 SV=2 - [OSTP_RAT]	8	43	-1.09998	-0.392506	-0.391001	-1.05356	-0.51243	-0.116577	-1.34292	0.312507	0.16993	-0.266998	0.0289335	0.39719	-0.235949	0.12651	-0.124503	-0.390014	2.30786	2.4189	1.97272	3.58973	3.63786	3.24037	-0.758485	-0.233651	-0.355618	1.29595
G3V916	Guanine nucleotide-binding protein G(s) subunit alpha isoforms short OS=Rattus norvegicus OX=10116 GN=Gnas PE=4 SV=1 - [G3V916_RAT]	2	4		-0.394628	-0.208469			0.894872		0.549451	0.221777			0.750135		0.227677	-0.0959315		2.32875	1.44922		3.41078	2.72068		0.524003	-0.241107	0.30219	1.29051
D4ADI8	Cell division cycle-associated 2 OS=Rattus norvegicus OX=10116 GN=Cdca2 PE=1 SV=1 - [D4ADI8_RAT]	1	2	1.37696	0.20492	0.491747	1.43798	-0.241668	0.00284509	1.01164	-0.583773	-0.348599	0.590767	-0.106633	0.163476	1.10062	0.536431	0.766839	1.70804	0.701127	1.02167	1.83811	1.90932	2.22414	3.0321	0.17005	0.409861	0.333305	1.28486
A0A0G2K1E2	Integrin alpha 5 (Mapped) OS=Rattus norvegicus OX=10116 GN=Itga5 PE=1 SV=1 - [A0A0G2K1E2_RAT]	3	3					-0.606877						-0.682335						1.37387			2.56163			-0.0921337		-0.644606	1.28112
P50116	Protein S100-A9 OS=Rattus norvegicus OX=10116 GN=S100a9 PE=1 SV=3 - [S10A9_RAT]	1	1		-0.215651	1.3186		-0.897644	0.594295		-1.12207	0.360532		-0.197016	1.32052		-1.81889	-0.341055		1.61299	3.18096		3.51728	5.07953		-1.26653	0.220706	0.145196	1.27312
A0A0G2K924	Ankyrin repeat and LEM domain-containing protein 2 OS=Rattus norvegicus OX=10116 GN=Ankle2 PE=1 SV=1 - [A0A0G2K924_RAT]	1	1		-0.75162	0.798721		-1.69311	-0.185081		-0.974219	0.524469		-0.20726	1.32636		0.22849	1.72241		0.475712	2.05977		0.763877	2.34221				-0.145217	1.26541
A0A096P6L8	Fibronectin OS=Rattus norvegicus OX=10116 GN=Fn1 PE=1 SV=2 - [A0A096P6L8_RAT]	31	62	-0.309015	-0.698254	0.155092	0.0617738	-0.0349735	0.797162	0.70291	0.0616203	1.03258	0.639786	-0.0428097	0.837872	0.780201	-0.11356	0.749378	0.694063	1.21177	2.13489	1.87603	2.49788	3.2339	3.12882	-0.873989	-0.21151	0.266978	1.25899
P15650	Long-chain specific acyl-CoA dehydrogenase, mitochondrial OS=Rattus norvegicus OX=10116 GN=Acadl PE=1 SV=1 - [ACADL_RAT]	6	12	2.82659	0.854793	-0.770279	2.31866	-1.25676	-2.33513	-0.0774529	-0.638019	-2.23379	0.959109	-0.30981	-1.65972	1.6486	-0.862969	-2.5155	0.995955	2.09831	0.656411	3.50687	3.02117	1.40035	3.40436	1.60529	0.0229303	-0.193483	1.24848
P04639	Apolipoprotein A-I OS=Rattus norvegicus OX=10116 GN=Apoa1 PE=1 SV=2 - [APOA1_RAT]	6	13	-0.489184	-0.355225	-0.245979	-0.834774	-0.412227	0.028238	-0.820171	0.909826	1.29506	0.122944	0.506794	0.690187	0.10291	0.7877	0.878562	0.419109	1.73497	1.84125	1.22069	2.70354	2.79479	1.98231	0.121346	0.283601	0.0329571	1.23923
B5DFK9	Gcn1l1 protein (Fragment) OS=Rattus norvegicus OX=10116 GN=Gcn1l1 PE=2 SV=1 - [B5DFK9_RAT]	4	6								-0.493625			-0.784381			-0.870638			1.68728			2.89462					-0.639003	1.23709
P48037	Annexin A6 OS=Rattus norvegicus OX=10116 GN=Anxa6 PE=1 SV=2 - [ANXA6_RAT]	11	40	0.466441	-0.84274	-0.29083	0.152559	-0.157352	0.517165	0.935923	-0.617177	-0.0625136	0.227086	0.509139	1.40165	1.68525	-0.547406	0.174535	0.591654	1.08009	1.90844	2.08372	2.14273	3.02088	3.25522	-0.622068	0.0480882	0.186613	1.23509
Q304F3	RCG32327 OS=Rattus norvegicus OX=10116 GN=Tnnc2 PE=1 SV=1 - [Q304F3_RAT]	5	73			-1.21994	-4.77587		-0.207654	-3.70102	-0.538691	1.16041	-1.53322	0.0157535	2.2225	-0.000644676	-0.471829	0.353343		1.45197	2.36728	2.77989	2.31314	3.22272	1.75846	-0.526052	0.308523	-0.953081	1.23244
F1LMP9	Disabled homolog 2 OS=Rattus norvegicus OX=10116 GN=Dab2 PE=1 SV=3 - [F1LMP9_RAT]	9	11	-0.566863	-2.91713	2.28603	-0.471721	-0.616372	4.3603	0.34446	-0.443477	4.353	1.97635	-0.674905	3.41383	1.31228	-0.275434	2.62244	0.618474	-0.595522	4.4399	0.871777	0.12743	1.73503	1.92236	-1.4813	3.43674	0.920291	1.22785
B5DFC6	Glucosamine-6-phosphate isomerase OS=Rattus norvegicus OX=10116 GN=Gnpda1 PE=2 SV=1 - [B5DFC6_RAT]	2	3	4.09593	1.43438	-0.641648	3.62292	-1.78133	-3.87985	0.392181	-0.396572	-2.52426	1.30614	-0.598943	-2.69169	1.39641	0.12352	-1.9891	2.21533	1.68297	-0.35935	3.73614	1.9051	-0.142933	3.99665	2.10434	-0.0187045	-0.138561	1.22086
Q5I0E7	Transmembrane emp24 domain-containing protein 9 OS=Rattus norvegicus OX=10116 GN=Tmed9 PE=1 SV=1 - [TMED9_RAT]	2	6	3.24601	-0.0144085	-0.0713862	2.8562	0.159199	0.0253283	3.05005	-0.225102	-0.368312	2.58699	0.253209	0.144935	3.09801	-0.547538	-0.684581	2.26162	0.340202	0.146331	3.11474	1.08111	1.03087	3.84144	0.401544	0.349514	0.970226	1.20277
F1LQQ8	Beta-glucuronidase OS=Rattus norvegicus OX=10116 GN=Gusb PE=1 SV=2 - [F1LQQ8_RAT]	4	4	2.53013	0.839998	0.0401216	2.547	-1.4699	-1.87508	0.45705	-1.18929	-1.7847	0.696508	-0.692141	-1.25262	1.22637	-0.690107	-1.53975	0.418972	1.73247	0.481677	3.62833	2.52595	1.2723	4.40081	0.895131	0.0482384	-0.0960771	1.20003
G3V7R1	Nuclear pore complex protein Nup50 OS=Rattus norvegicus OX=10116 GN=Nup50 PE=1 SV=1 - [G3V7R1_RAT]	4	5		-0.818036	1.06114		0.850302	2.68717		0.627144	2.45467		-0.0897673	1.77269		0.471712	2.29447		0.0322435	1.94514		1.05906	2.96623		-0.509889	1.32227	1.06817	1.19766
F1LRV6	GMP reductase OS=Rattus norvegicus OX=10116 GN=Gmpr PE=3 SV=1 - [F1LRV6_RAT]	1	1	3.09443	0.680536	0.030991	2.79109	-1.93344	-2.6253	0.197359				-0.567061	-1.23332	1.51769	-0.195989	-0.901952	1.85311	1.1239	0.508072	3.13838	1.52143	0.899883	3.5217	1.01003	0.313466	0.0483654	1.19248
Q4KLL7	Vacuolar protein sorting 4 homolog B OS=Rattus norvegicus OX=10116 GN=Vps4b PE=1 SV=1 - [Q4KLL7_RAT]	1	4	2.28194	0.770363	-0.278455	2.59851	1.04998	-0.0411508	2.89837	0.232263	-0.868206	2.00189	1.08266	0.017122	2.88499	0.567679	-0.537556	2.33437	1.21107	0.195968	2.94314	1.37876	0.357938	3.09662	0.479941	-0.615892	0.978773	1.19142
Q68FP1	Gelsolin OS=Rattus norvegicus OX=10116 GN=Gsn PE=1 SV=1 - [GELS_RAT]	11	26	0.95311	0.138129	-0.246584	0.876637	-0.641198	-0.715843	0.190313	-0.712287	-1.0216	0.0971625	-0.02928	-0.302257	0.506759	-0.147895	-0.673822	0.770377	1.71213	1.32951	2.20113	2.7722	2.42213	3.19727	0.286545	-0.1978	-0.117808	1.18155
G3V8L3	Lamin A, isoform CRA_b OS=Rattus norvegicus OX=10116 GN=Lmna PE=1 SV=1 - [G3V8L3_RAT]	27	73	0.0251445	-0.20553	0.0408678	-0.049758	0.0543309	0.203346	0.358499	-0.0926834	0.136108	0.240724	0.269936	0.554431	0.501037	0.213108	0.221915	0.27444	1.39633	1.81378	1.70633	2.63539	2.92659	2.69765	-0.192031	-0.0692244	0.127951	1.17711
Q5U362	Annexin OS=Rattus norvegicus OX=10116 GN=Anxa4 PE=1 SV=1 - [Q5U362_RAT]	5	8	0.335704	-0.891632	-0.297949	0.394645	-0.353549	0.197821	0.952973	-0.478336	0.0636946	0.74942	-0.0748807	0.502085	1.18559	-0.429436	0.107828	0.795385	1.0489	1.6763	2.2391	2.31286	2.93453	3.48885	-0.924426	-0.377759	0.0916663	1.17148
Q9Z2J4	Nexilin OS=Rattus norvegicus OX=10116 GN=Nexn PE=1 SV=1 - [NEXN_RAT]	10	18	-0.693679	-0.48129	0.487116	-1.03335	-0.322406	0.240844	-0.529911	-0.320539	0.196467	-0.643715	-0.906784	0.0935559	-1.1322	-0.760184	-0.243635	-1.5098	2.45058	2.9944	1.49422	3.80173	4.31436	3.02654	-0.403444	-0.00777009	-0.326141	1.16873
F1M5V2	GLI pathogenesis-related 2 OS=Rattus norvegicus OX=10116 GN=Glipr2 PE=1 SV=3 - [F1M5V2_RAT]	1	1					-0.611528	0.393634		-0.751073	0.244749		0.145708	1.17647					0.93662	2.01781		2.0805	3.15597		-1.10041	-0.0999502	0.0996593	1.16509
Q9WUH9	Fibrillin-2 OS=Rattus norvegicus OX=10116 GN=Fbn2 PE=2 SV=1 - [Q9WUH9_RAT]	5	8	-0.65815	-2.09181	0.461029	-0.54	-0.760371	1.77684	0.150101	-0.236871	2.04594	0.783066	-0.156256	2.03447	1.01325	-1.64725	0.659655	-0.199552	0.772259	3.18302	1.7794	2.01505	4.59543	2.80701	-1.36341	0.3366	0.233999	1.16262
Q5BJZ3	Nicotinamide nucleotide transhydrogenase OS=Rattus norvegicus OX=10116 GN=Nnt PE=1 SV=1 - [Q5BJZ3_RAT]	5	9	1.59187	-1.13581	-0.501545	1.32619	0.0748304	0.579864	2.44378	-0.450214	0.0501909	1.7587	0.338942	0.977437	2.77513	-1.73495	-1.1571	0.665593	0.866168	1.61069	3.23209	1.80715	2.47649	4.15887	-0.632385	-0.127343	0.587852	1.1617
D3ZXJ5	Elongation factor-like GTPase 1 OS=Rattus norvegicus OX=10116 GN=Efl1 PE=1 SV=2 - [D3ZXJ5_RAT]	1	1	1.04967	-0.176332	1.141	1.17374	-0.376091	0.898931	0.994223				0.483144	1.78376	1.8074	-0.300979	0.959937	0.987633	0.525454	1.87651	1.77945	0.982144	2.32747	2.22193	-0.274251	0.996068	0.774672	1.1574
P13941	Collagen alpha-1(III) chain OS=Rattus norvegicus OX=10116 GN=Col3a1 PE=2 SV=3 - [CO3A1_RAT]	8	50	-0.205678	-0.573091	0.865731	0.112645	-0.336269	1.10193	0.697165	0.227771	1.6153	0.991694	-0.226151	0.935321	0.443641	-0.390078	0.6935	0.378429	1.19047	2.52076	1.34502	2.50389	3.82846	2.58378	-1.27452	-0.0149396	0.433864	1.1507
D3ZJ17	Tubulin tyrosine ligase-like 6 OS=Rattus norvegicus OX=10116 GN=Ttll6 PE=4 SV=2 - [D3ZJ17_RAT]	1	1	-1.46922	0.754865	0.276087	-0.32292	1.07008	0.548987	0.0125379	0.893646	0.363216	-0.24266	1.49948	1.00398	0.395885	0.505921	-0.0292757	-0.633321	2.46699	2.02193	1.29313	3.55873	3.10795	2.37066	-0.365284	-0.891078	0.365674	1.15019
D4ABA9	Xin actin-binding repeat containing 1 OS=Rattus norvegicus OX=10116 GN=Xirp1 PE=1 SV=2 - [D4ABA9_RAT]	2	2		-0.263201		-2.16786	0.00617029		-1.87825				0.424582		-1.50589	0.176197		-1.78992	3.12228		1.12154	4.47065		2.45571			-0.775711	1.15008
D4A4P1	Myc box-dependent-interacting protein 1 OS=Rattus norvegicus OX=10116 GN=Bin1 PE=1 SV=3 - [D4A4P1_RAT]	2	32	-0.667776	1.2134	-0.145878	-0.171126				1.711	0.300071	0.267955	2.01373	0.637736	0.603398	0.169328	-1.24637	-1.27665	2.94355	1.61799	1.46295	4.07033	2.73905	2.57553	0.742892	-0.663399	0.573234	1.14488
D3ZUL3	Collagen type VI alpha 1 chain OS=Rattus norvegicus OX=10116 GN=Col6a1 PE=1 SV=1 - [D3ZUL3_RAT]	7	13	-1.19728	-0.718521	0.690927	-1.03787	0.0739022	1.44104	-0.240331	-0.632685	0.725112	-0.365678	0.220144	1.61288	0.0928529	-1.11434	0.238694	-1.33824	1.96183	3.40499	1.01446	3.2318	4.66925	2.27615	-0.827979	0.0349925	0.0476367	1.13704
A0A0G2K9R5	Apolipoprotein C-I OS=Rattus norvegicus OX=10116 GN=Apoc1 PE=4 SV=1 - [A0A0G2K9R5_RAT]	2	3	-1.10361	-1.65095	-1.59001	-1.93829	-0.799603	-0.780984	-1.0667	-0.00146099	0.00781856	-0.347328	-0.434948	-0.390733	-0.748102	0.548603	0.553117	0.199801	2.01108	2.10573	1.62766	3.03533	3.12426	2.6377	-0.790118	-0.776202	-0.8414	1.12741
P54001	Prolyl 4-hydroxylase subunit alpha-1 OS=Rattus norvegicus OX=10116 GN=P4ha1 PE=2 SV=2 - [P4HA1_RAT]	5	8	0.0729055	-0.544304	-0.0992026	0.197938	-0.145519	0.201656	0.522506	-0.3537	0.0544444	0.314776	0.283114	0.714226	0.984303	-0.53007	-0.337096	-0.0838426	1.3902	1.86901	2.1619	2.4759	2.949	3.23339	-0.494047	-0.252341	0.10157	1.11386
P97523	Hepatocyte growth factor receptor OS=Rattus norvegicus OX=10116 GN=Met PE=1 SV=1 - [MET_RAT]	1	3	1.63255	0.575744	0.410672	1.71573	0.0108082	-0.196576	1.17104	0.0362607	-0.180463	1.11773	0.32952	0.147732	1.4437	1.01018	0.788692	2.08871	0.964693	0.833338	2.00861	0.790823	0.653747	1.82052	0.518715	0.306628	0.564229	1.10236
D3ZA78	TPX2, microtubule nucleation factor OS=Rattus norvegicus OX=10116 GN=Tpx2 PE=1 SV=1 - [D3ZA78_RAT]	1	2			0.602862			1.48012			1.67741			1.24492						0.589463			1.92308			0.789647	1.25133	1.10073
P14669	Annexin A3 OS=Rattus norvegicus OX=10116 GN=Anxa3 PE=1 SV=4 - [ANXA3_RAT]	2	5	4.28353	-0.267328	-0.659891	2.59652	-0.500831	-0.902298	2.58443	-1.73778	-2.14858	1.26872	-0.237797	-0.647077	3.00873	-1.02967	-1.47865	2.09616	0.821203	0.462356	3.6438	0.532632	0.168065	3.53617	0.89429	0.454711	0.302635	1.09248
B5DEY8	Sorting nexin OS=Rattus norvegicus OX=10116 GN=Snx6 PE=1 SV=1 - [B5DEY8_RAT]	2	3	2.03239	0.39576	-0.159034	2.06088	0.667312	0.0702055	2.35268	0.587909	-0.0185378	2.19451	0.863618	0.292107	2.50293	0.749796	0.138584	2.35346	0.4657	-0.0553777	2.03474	1.21023	0.683427	2.76506	0.393421	-0.208389	0.944982	1.08613
D4A5Y6	Mak3 homolog (S. cerevisiae) (Predicted) OS=Rattus norvegicus OX=10116 GN=Naa50 PE=1 SV=1 - [D4A5Y6_RAT]	2	4	0.635503	1.08762	0.695743	0.792669	0.966461	0.532269	0.691753	1.18117	0.737642	0.827699	1.50057	1.09197	1.17981	1.43576	0.98746	1.07935	1.29197	0.93381	0.900946	1.5054	1.14152	1.10017	0.956603	0.517707	0.895089	1.08587
B5DFG5	RCG53214, isoform CRA_d OS=Rattus norvegicus OX=10116 GN=Sept6 PE=1 SV=1 - [B5DFG5_RAT]	2	10			0.400505																					1.08526	0.400505	1.08526
Q5PQX1	Torsin-1A-interacting protein 1 OS=Rattus norvegicus OX=10116 GN=Tor1aip1 PE=1 SV=1 - [TOIP1_RAT]	2	4															0.494011			1.27175			1.47682					1.08086
A0A0G2JX74	Serine/threonine-protein kinase mTOR OS=Rattus norvegicus OX=10116 GN=Mtor PE=1 SV=1 - [A0A0G2JX74_RAT]	1	1					0.610282	0.931905											0.0289762	0.426628		1.73613	2.12806				0.771094	1.07995
F1LM84	Nidogen-1 OS=Rattus norvegicus OX=10116 GN=Nid1 PE=1 SV=1 - [F1LM84_RAT]	8	12	1.18933	-0.674366	0.161099	0.418624	-0.505569	0.402186	1.02383	-0.459322	0.362215	0.765134	-0.151253	0.716875	0.83093	-0.637007	0.26903	0.677798	0.944552	1.6131	1.92035	1.68398	2.52765	2.9992	-0.423965	0.510512	0.270732	1.07634
G3V8L9	Caveolae-associated protein 1 OS=Rattus norvegicus OX=10116 GN=Cavin1 PE=1 SV=1 - [G3V8L9_RAT]	6	9	-1.15743	-1.29871	0.986904	-0.552467	-0.330126	1.95491	0.655291	0.421447	2.2346	1.71119	0.454784	2.26008	1.27989	-0.696448	1.12877	-0.0212396	0.510228	2.58824	1.58614	1.64278	3.69971	2.77955	-1.86795	0.245117	0.611706	1.0729
F1LUC0	Similar to RIKEN cDNA 5730410E15 gene (Predicted), isoform CRA_a OS=Rattus norvegicus OX=10116 GN=Sybu PE=1 SV=2 - [F1LUC0_RAT]	1	1			0.896207			0.854426			-0.0461963			0.143185			1.06364										0.461906	1.06364
F1LSH6	Potassium/sodium hyperpolarization-activated cyclic nucleotide-gated channel 1 OS=Rattus norvegicus OX=10116 GN=Hcn1 PE=4 SV=1 - [F1LSH6_RAT]	1	3						1.08958															1.05466				1.08958	1.05466
D3ZEM6	Transcriptional repressor GATA-binding 1 OS=Rattus norvegicus OX=10116 GN=Trps1 PE=1 SV=1 - [D3ZEM6_RAT]	2	2			0.101507												1.05136										0.101507	1.05136
D3ZD31	Mannose receptor, C type 1 OS=Rattus norvegicus OX=10116 GN=Mrc1 PE=1 SV=3 - [D3ZD31_RAT]	3	5	0.54814	-0.96356	0.572825	0.931615	-0.528984	0.965088	1.3061	-0.299581	1.18515	1.32143	0.0265268	1.54619	1.69758	-0.683497	0.796469	1.12015	0.357962	1.92806	2.00919	1.13152	2.6959	2.78191	-1.36068	0.128693	0.550912	1.05027
F1MAA7	Laminin subunit gamma 1 OS=Rattus norvegicus OX=10116 GN=Lamc1 PE=1 SV=1 - [F1MAA7_RAT]	14	32	0.25796	-1.0143	0.388842	0.313297	-0.154394	1.09798	0.999288	-0.206246	1.13366	0.906555	0.325658	1.63685	1.43456	-0.534329	0.618504	0.380965	0.486495	1.88225	1.6428	1.63305	3.16879	2.66915	-0.954597	0.142416	0.473762	1.0475
B5DFC9	Nidogen-2 OS=Rattus norvegicus OX=10116 GN=Nid2 PE=2 SV=1 - [NID2_RAT]	13	21	-0.346451	-0.396241	0.462843	0.409922	-0.279873	1.23513	1.50842	-0.519311	0.616526	0.424966	0.140939	0.8225	1.45127	-0.829739	0.0609985	0.338649	1.01158	1.92981	1.7248	1.88893	3.17184	2.97599	-1.25775	0.0647178	0.339947	1.04426
A0A0G2K0X8	Alkaline phosphatase OS=Rattus norvegicus OX=10116 GN=Alpl PE=1 SV=1 - [A0A0G2K0X8_RAT]	5	13	0.326166	-0.0522148	-0.843594	-0.245211	0.293403	-0.888495	0.0792575	-0.315761	-1.15271	-0.0660355	0.484745	-0.234583	0.595599	0.115943	-0.925717	0.185932	1.66448	0.947175	1.63259	2.97359	2.02896	2.91961	0.662036	-0.299325	-0.217919	1.04174
A0A0G2JXW2	Mothers against decapentaplegic homolog OS=Rattus norvegicus OX=10116 GN=Smad4 PE=1 SV=1 - [A0A0G2JXW2_RAT]	1	1											0.708895						1.35636			0.716126					0.708895	1.03624
P29411	GTP:AMP phosphotransferase AK3, mitochondrial OS=Rattus norvegicus OX=10116 GN=Ak3 PE=2 SV=2 - [KAD3_RAT]	5	7	2.04899	0.00436217	0.710714	1.38387	-0.65849	0.00554956	1.78199	-0.382314	0.272386	1.20234	0.491141	1.18078	2.11451	0.250915	0.900849	1.49797	0.00967449	0.749743	1.76027	0.667525	1.40187	2.52003	-0.0508782	0.608458	0.67011	1.03591
D4AE49	Mtr4 exosome RNA helicase OS=Rattus norvegicus OX=10116 GN=Mtrex PE=1 SV=3 - [D4AE49_RAT]	2	3	1.35601	0.46758	0.205992	1.24396	0.223113	-0.0807882	1.01974	0.772444	0.459203	1.4903	1.16632	0.888013	1.91689	0.43314	0.115133	1.14806				1.45094	1.21734	2.11703	0.605784	0.29718	0.767657	1.0335
B2RYG3	RGD1565149 protein OS=Rattus norvegicus OX=10116 GN=Vps9d1 PE=2 SV=1 - [B2RYG3_RAT]	1	1									0.862079									1.02457							0.862079	1.02457
F1LR02	Collagen type XVIII alpha 1 chain OS=Rattus norvegicus OX=10116 GN=Col18a1 PE=1 SV=2 - [F1LR02_RAT]	2	3	0.102343	-1.89401	0.611096	-0.257196	-0.962517	1.50028	0.694542	-0.822185	1.63127	0.756108	-0.881287	2.16523	1.28785	-0.90358	1.47339	0.600058	-0.0311007	2.39338	1.3953	1.07555	3.28056	2.27399	-1.50832	0.949765	0.220306	1.0239
P61621	Protein transport protein Sec61 subunit alpha isoform 1 OS=Rattus norvegicus OX=10116 GN=Sec61a1 PE=2 SV=2 - [S61A1_RAT]	1	3		0.294758	0.370194		0.893835	0.926957		0.966742	0.990525		-0.18354	-0.124823		-0.0815222	-0.0625052		1.79741	1.90656		2.79535	2.89878		-0.571672	-0.543252	0.516831	1.01739
P02680	Fibrinogen gamma chain OS=Rattus norvegicus OX=10116 GN=Fgg PE=1 SV=3 - [FIBG_RAT]	4	5	-0.247175	-0.355084	0.166105	0.397639	-0.0706892	0.702754	1.11568	-0.164753	0.15561	0.391135	0.289404	0.80859	0.703257	0.244945	0.560542	0.819957	0.690689	1.20891	1.31065	2.05645	2.35327	2.44653	-0.260056	0.0649437	0.265768	1.01667
D4A8D5	Filamin B OS=Rattus norvegicus OX=10116 GN=Flnb PE=1 SV=1 - [D4A8D5_RAT]	25	49	0.392	-0.72165	0.479679	0.578719	0.0265818	1.07125	1.28559	-0.0414022	1.1367	1.17289	0.3619	1.63134	1.34184	-0.534187	0.44248	0.485728	0.655255	1.88838	1.73629	1.52277	2.69012	2.57289	-0.88079	0.233412	0.614466	1.01285
D3ZDA6	Sidekick cell adhesion molecule 2 OS=Rattus norvegicus OX=10116 GN=Sdk2 PE=4 SV=1 - [D3ZDA6_RAT]	4	5	0.803915	-0.0282502	-0.729946	0.905446	-0.469121	-1.21313	0.48482	-0.471545	-1.22489	0.40363	0.827416	0.109003	1.7353	-0.413328	-1.17144	0.458912	1.62291	0.954927	2.46053	2.43108	1.75738	3.2545	-0.103635	-0.852347	-0.0502213	1.01123
P04961	Proliferating cell nuclear antigen OS=Rattus norvegicus OX=10116 GN=Pcna PE=1 SV=1 - [PCNA_RAT]	2	4	1.21017	0.396241	-0.121914	0.564072	-0.0728406	-0.633308	0.213727	-0.131488	-0.701295	0.621396	0.444724	-0.0901478	0.668147	0.0690769	-0.505496	0.734936	1.28668	0.80224	1.4048	2.01107	1.52091	2.18633	1.2598	0.694634	0.141611	1.01109
B6DYQ3	Glutathione S-transferase OS=Rattus norvegicus OX=10116 PE=2 SV=1 - [B6DYQ3_RAT]	1	3			-0.549303			0.421955			0.668465			0.330807						1.05999			1.94226			0.028647	0.217981	1.0103
F1LRS8	CD2-associated protein OS=Rattus norvegicus OX=10116 GN=Cd2ap PE=1 SV=2 - [CD2AP_RAT]	1	1					0.162177	0.926668		0.717808	1.47296		0.260913	1.051					0.485852	1.32637		0.696561	1.53136				0.765254	1.01004
A1A5P0	Cdc42 effector protein 1 OS=Rattus norvegicus OX=10116 GN=Cdc42ep1 PE=1 SV=1 - [BORG5_RAT]	1	1														0.568863	0.851474		0.776764	1.14951		1.14312	1.51014					0.999977
O08984	Lamin-B receptor OS=Rattus norvegicus OX=10116 GN=Lbr PE=1 SV=1 - [LBR_RAT]	1	3	1.01829	-0.38439	0.658188	1.25688	0.558017	1.55828	2.21954	-0.559345	0.43158	1.02341	0.44894	1.4748	2.06441	-1.07923	-0.0930695	0.50059	0.521916	1.59821	2.06712	1.30794	2.37851	2.83893	-0.596835	0.398726	0.808683	0.992267
Q5U2Y6	Tuftelin-interacting protein 11 OS=Rattus norvegicus OX=10116 GN=Tfip11 PE=1 SV=1 - [TFP11_RAT]	1	1			0.463493			0.824202			1.23514			1.20509						1.04675			0.931579				0.931982	0.989163
P11517	Hemoglobin subunit beta-2 OS=Rattus norvegicus OX=10116 PE=1 SV=2 - [HBB2_RAT]	2	108	2.17335	1.5707	-0.168126	1.54575	-1.16025	-2.94139	-1.16496	-0.403077	-2.19356	-0.486547	0.562747	-1.1928	0.51199	0.761159	-1.03409	0.674754	1.74077	0.0356592	1.61975	2.24147	0.530644	2.10624	2.22445	0.438606	-0.321513	0.987617
Q80WA4	RNA-binding protein Nova-1 (Fragment) OS=Rattus norvegicus OX=10116 GN=Nova1 PE=2 SV=1 - [NOVA1_RAT]	1	36		1.62456	-0.328545		1.26049	-0.734925		0.780252	-1.2245		1.21194	-0.757874		2.23522	0.225702		1.76529	-0.154092		1.32944	-0.595666		2.53948	0.539367	0.228924	0.985593
D4A2F6	NHL repeat-containing 3 OS=Rattus norvegicus OX=10116 GN=Nhlrc3 PE=1 SV=2 - [D4A2F6_RAT]	2	2	3.13374	0.0155246	-0.23294	2.44054	-0.574185	-0.864962	2.03991	-1.30831	-1.55031	1.4817	-0.733673	-0.998855	1.80307	-0.0643289	-0.369212	2.20083	0.401381	0.186632	2.75646	0.617797	0.397328	2.86173	0.66512	0.369639	0.237348	0.985537
A0A0G2K2E5	RCG37833, isoform CRA_a OS=Rattus norvegicus OX=10116 GN=Arhgap24 PE=1 SV=1 - [A0A0G2K2E5_RAT]	1	1												-0.186138									0.471838			1.49732	-0.186138	0.98458
Q498M4	WD repeat-containing protein 5 OS=Rattus norvegicus OX=10116 GN=Wdr5 PE=1 SV=1 - [WDR5_RAT]	1	2	3.67996	1.18409	0.143991	4.18222	-0.28657	-1.36899	2.7318	-0.624216	-1.71597	2.31538	-0.772375	-1.8292	2.19994	-0.258905	-1.35543	2.67776	0.790402	-0.215986	3.69245	0.668717	-0.343392	3.55655	0.707991	-0.37913	0.636677	0.978414
G3V852	RCG55135, isoform CRA_b OS=Rattus norvegicus OX=10116 GN=Tln1 PE=1 SV=1 - [G3V852_RAT]	12	22	0.20799	-0.38776	0.343256	0.851082	0.192035	0.847655	1.25678	-0.168979	0.59148	0.72365	0.239926	1.10834	1.35984	-0.448142	0.453575	1.00842	0.371113	1.18682	2.01727	1.39353	2.24013	2.83064	-0.669954	-0.0810278	0.483788	0.971851
P36972	Adenine phosphoribosyltransferase OS=Rattus norvegicus OX=10116 GN=Aprt PE=1 SV=1 - [APT_RAT]	2	3	2.84762	1.74595	0.075782	3.02193	-1.49044	-3.0296	-0.443355	-0.505341	-2.05384	0.462976	-0.0385292	-1.72541	0.709581	-0.680586	-2.40717	0.565545	1.73016	0.0937111	2.89483	2.28053	0.638361	3.34205	2.07931	0.362133	-0.094355	0.967371
D4A565	NADH dehydrogenase (Ubiquinone) 1 beta subcomplex, 5 (Predicted), isoform CRA_b OS=Rattus norvegicus OX=10116 GN=Ndufb5 PE=1 SV=1 - [D4A565_RAT]	2	2	1.15432	0.39815	0.634787	0.937601	0.124152	0.318477	0.888014	0.205271	0.390256	0.537016	0.759635	0.979554	1.27158	0.164107	0.344326	0.591142	0.848366	1.11872	1.21715	1.42891	1.69355	1.75066	0.491261	0.680883	0.610603	0.966721
Q641Z7	Acid sphingomyelinase-like phosphodiesterase 3a OS=Rattus norvegicus OX=10116 GN=Smpdl3a PE=2 SV=1 - [ASM3A_RAT]	1	1		0.0485907	-1.01209					-0.460463	-1.5728								1.34561	0.318649		2.07054	1.03785		1.04269	-0.0650036	-0.749189	0.958389
G3V7Y2	Osteomodulin OS=Rattus norvegicus OX=10116 GN=LOC103690116 PE=4 SV=1 - [G3V7Y2_RAT]	1	1	-0.151365	0.0123801	-0.391446	0.0482595	-0.361699	-0.807839	-0.305574	-0.502739	-0.958217	-0.52538	0.226561	-0.193983	0.236632	0.576793	0.116548	0.551217	1.56632	1.19621	1.50612	2.3031	1.92727	2.22869	-0.161098	-0.61194	-0.32592	0.952988
Q3T1I3	Usher syndrome type-1C protein-binding protein 1 OS=Rattus norvegicus OX=10116 GN=Ushbp1 PE=2 SV=1 - [USBP1_RAT]	1	1	-0.401949	-0.0547981	-0.464342	-0.818168	0.287454	-0.164403	-0.455671	0.764586	0.30339	-0.0573043	-0.130972	-0.557234	-0.92015	0.1624	-0.303563	-0.662426	1.91312	1.53729	1.05368	3.19425	2.8127	2.32059	0.387567	-0.0689933	-0.145784	0.952205
A0A096MJV9	Phosphorylase b kinase regulatory subunit OS=Rattus norvegicus OX=10116 GN=Phka1 PE=1 SV=1 - [A0A096MJV9_RAT]	1	3	2.58919	-0.15101	-0.058567	2.48904	-0.892767	-0.842636	2.27667	-0.174198	-0.133407	1.94051	-0.57533	-0.499604	2.03774	-0.250268	-0.214243	2.43615	0.0183968	0.144556	2.62283	0.606425	0.726864	3.03762	0.0982331	0.143661	0.497324	0.950664
D3ZEH3	Sec61 translocon alpha 2 subunit OS=Rattus norvegicus OX=10116 GN=Sec61a2 PE=1 SV=1 - [D3ZEH3_RAT]	1	3		0.602012	-0.00543035		0.829318	0.179563					1.59746	0.973305		0.742299	0.0784386		1.35602	0.782291		1.88731	1.30786		1.0458	0.391343	0.696039	0.948919
Q68FY4	Group specific component OS=Rattus norvegicus OX=10116 GN=Gc PE=1 SV=1 - [Q68FY4_RAT]	6	7	1.49755	0.380874	-0.80682	1.12544	-1.20359	-2.74575	-0.0784288	-0.0900368	-1.62179		-1.38198	-2.51445	-1.68818	0.284409	-0.989096	0.769516	1.70453	0.6225	2.26012	2.72485	1.50082	3.08802	1.20915	-0.113041	-0.676271	0.9478
Q9EQ19	Allograft inflammatory factor-1 splice variant G1 OS=Rattus norvegicus OX=10116 PE=2 SV=1 - [Q9EQ19_RAT]	1	2	1.52348	-1.16647	0.561181	1.49644	-1.52847	0.156868	1.15469	-2.08992	-0.413916	0.514479	-0.712947	0.997988	1.92416	-0.27367	1.39756	2.32779	-0.61735	1.14402	1.94949	-0.0821143	1.67353	2.47052	-1.11328	0.567352	0.0411179	0.947334
D4A617	Ectonucleoside triphosphate diphosphohydrolase 1 OS=Rattus norvegicus OX=10116 GN=LOC103689954 PE=3 SV=2 - [D4A617_RAT]	2	2	0.391769	-0.55688	0.381779	0.269557	0.395422	1.26293	1.2421	0.02826	0.802392	0.796176	0.66149	1.52157	1.46212	-0.113479	0.721223	0.92927	0.407994	1.41831	1.13836	1.20332	2.15717	1.91947	-0.408521	0.5285	0.599714	0.946978
D4A3E1	Heterogeneous nuclear ribonucleoprotein L-like OS=Rattus norvegicus OX=10116 GN=Hnrnpll PE=1 SV=1 - [D4A3E1_RAT]	5	11	0.0844718	0.215947	0.118003	-0.0134481	0.37564	0.515868	0.521066	0.229746	0.110454	0.422464	0.23292	0.176672	0.487189	0.631989	0.428285	0.557965	0.930163	1.01064	1.39319	1.78685	1.7702	2.14426	0.208727	0.0114309	0.24915	0.946741
P14480	Fibrinogen beta chain OS=Rattus norvegicus OX=10116 GN=Fgb PE=1 SV=4 - [FIBB_RAT]	8	10	0.758766	-0.587054	-0.15319	0.716117	-0.351661	0.0221539	0.891191	-0.139512	0.226323	0.832342	0.0722043	0.536922	1.54147	-0.201442	0.158267	0.97773	0.387172	0.909341	1.67644	1.50984	1.95396	2.63808	-0.292077	0.0783945	0.235384	0.944766
P16975	SPARC OS=Rattus norvegicus OX=10116 GN=Sparc PE=1 SV=4 - [SPRC_RAT]	2	5	0.563707	0.0432321	-0.0293693	0.367391	0.270102	0.155188	0.614506	0.0230459	-0.101208	0.288684	0.288524	0.199205	0.586874	0.244377	0.115357	0.50708	1.28557	1.24669	1.51366	1.75112	1.70651	1.96499	0.265695	0.146077	0.223584	0.944499
Q6P6R2	Dihydrolipoyl dehydrogenase, mitochondrial OS=Rattus norvegicus OX=10116 GN=Dld PE=1 SV=1 - [DLDH_RAT]	8	32	1.57271	-0.941839	-0.29321	1.82695	-2.17215	-1.39222	0.71616	-1.2205	-0.586334	1.29897	-1.57246	-0.928433	0.753574	0.302899	0.86159	2.84695	-0.00984208	0.888735	2.56792	0.374129	1.0153	3.02314	-1.13493	-0.220079	-0.307696	0.939116
P07633	Propionyl-CoA carboxylase beta chain, mitochondrial OS=Rattus norvegicus OX=10116 GN=Pccb PE=2 SV=1 - [PCCB_RAT]	3	3						0.255184						0.937662						0.984195			1.67464			0.157651	0.596423	0.938827
Q156J1	Bcl-2-interacting death suppressor OS=Rattus norvegicus OX=10116 PE=2 SV=1 - [Q156J1_RAT]	1	15	-0.74517	-1.10549	-0.665781	-0.799068	-0.0540466	0.343347	0.272619	-0.650749	-0.262695	-0.40285	-0.142094	0.280895	0.138517	0.339583	0.722872	0.584547	1.16846	1.64189	1.37881	2.07874	2.54644	2.27487	-1.02544	-0.632752	-0.32759	0.934711
Q64057	Alpha-aminoadipic semialdehyde dehydrogenase OS=Rattus norvegicus OX=10116 GN=Aldh7a1 PE=1 SV=2 - [AL7A1_RAT]	3	3		-0.0100294	0.582678		0.739077	1.47096		0.331862	0.900539		0.000223237	0.199018		0.469364	1.31188		0.599142	1.11404		1.27837	2.3894		-0.639985		0.526792	0.931743
Q64428	Trifunctional enzyme subunit alpha, mitochondrial OS=Rattus norvegicus OX=10116 GN=Hadha PE=1 SV=2 - [ECHA_RAT]	7	9	1.02999	-0.736739	-0.108644	0.819638	0.0678208	0.742982	1.83072	-0.361083	0.186302	0.95845	0.584748	0.791974	2.13758	-1.03416	-0.535479	0.657515	0.642622	1.19692	2.12861	1.5131	2.09518	3.03954	-0.502844	-0.157855	0.483847	0.931727
Q6MGA9	Bromodomain-containing protein 2 OS=Rattus norvegicus OX=10116 GN=Brd2 PE=1 SV=1 - [BRD2_RAT]	2	6	1.6185	-0.0624298	-1.16361	0.324122	-0.165229	-1.30873	0.241568	0.166957	-0.985879	0.494988	-0.0338606	-1.15176	0.326883	0.590845	-0.566757	0.915941	1.56878	0.501315	1.85926	1.79949	0.7263	2.07576	1.2581	0.109898	-0.16878	0.930484
Q641Z4	Cyclin-dependent kinase 9 OS=Rattus norvegicus OX=10116 GN=Cdk9 PE=2 SV=1 - [CDK9_RAT]	1	2		0.502737	0.689386					0.0350878	0.170084		0.391046	0.560977					0.818873	1.03924							0.391553	0.929056
Q9JHU5	Arfaptin-1 OS=Rattus norvegicus OX=10116 GN=Arfip1 PE=1 SV=1 - [ARFP1_RAT]	2	3	0.447483	0.957949	-0.462628	0.680094	0.0214941	-0.727552	-0.236115	0.485425	-0.594096	0.14905	0.808428	-0.302239	0.504765	1.10492	-0.303071	0.765609	1.86148	-0.0990698	1.48755	2.40297	1.04827	2.01483	0.751484	-0.394047	0.102274	0.928807
P63255	Cysteine-rich protein 1 OS=Rattus norvegicus OX=10116 GN=Crip1 PE=1 SV=2 - [CRIP1_RAT]	2	3	-1.61079	-0.529674	0.111344	-1.02291	-0.0923012	0.31144	-0.723835	0.510234	0.702165	-0.402537	0.208265	0.817725	-0.265835	0.458357	0.721604	-0.507857	1.71412	2.12264	0.93438	2.55508	3.11444	1.87833	-1.09141	-0.497405	-0.143407	0.928038
Q68FT1	Ubiquinone biosynthesis protein COQ9, mitochondrial OS=Rattus norvegicus OX=10116 GN=Coq9 PE=1 SV=2 - [COQ9_RAT]	1	2	0.726203	0.045257	-0.492776	0.312699	-0.440681	-1.02103	-0.152994	0.143271	-0.446414	0.352191	0.0491042	-0.505646	0.290737	0.688752	0.094301	0.894737	1.27517	0.770858	1.44654	1.87802	1.36799	2.03518	0.484907	-0.100141	-0.119234	0.927255
Q5BJT7	Coiled-coil domain-containing protein 93 OS=Rattus norvegicus OX=10116 GN=Ccdc93 PE=1 SV=1 - [CCD93_RAT]	2	2	2.93284	-0.339783	0.0517298	3.08269	-0.312576	0.0366236	3.13014	-0.447085	-0.107225	2.91687	-0.153568	0.221227	3.2431	-0.151056	0.184038	3.20996	-0.356613	0.068616	2.96979	-0.398571	0.0209374	2.91362	-0.463484	-0.118988	0.917658	0.926779
F8WFR6	Glycogenin-1 OS=Rattus norvegicus OX=10116 GN=Gyg1 PE=1 SV=1 - [F8WFR6_RAT]	1	3	1.27469	0.502163	0.123385	0.435536	-0.44394	-0.865031	-0.490322	0.672936	0.242505	0.547788	0.627417	0.231922	0.534982	0.556881	0.121685	0.428798	1.15034	0.805276	0.987637	1.58431	1.23353	1.4074	1.36746	0.941669	0.238254	0.926664
A0A0G2K477	Uncharacterized protein OS=Rattus norvegicus OX=10116 PE=4 SV=1 - [A0A0G2K477_RAT]	1	4	0.7512	0.28283	0.169267	0.7171	-0.0637243	-0.2196	0.390792	-0.823464	-0.988679	-0.447714	-1.21822	-1.3485	-0.809755	0.732064	0.562082	1.10488	1.12782	1.04797	1.46602	1.67311	1.58754	1.9971	0.343076	0.182497	-0.233226	0.917867
P51111	Huntingtin OS=Rattus norvegicus OX=10116 GN=Htt PE=1 SV=1 - [HD_RAT]	1	1	-1.84202	-0.940516	1.11059	0.443661	-0.602578	1.40622	0.801845	-0.363816	1.63564	0.96184	0.398649	2.43304	1.75702	-0.517333	1.47736	0.805388	0.436594	2.52142	1.7247	1.27948	3.35858	2.55337	-3.20005	-1.19596	0.453546	0.916712
P22734	Catechol O-methyltransferase OS=Rattus norvegicus OX=10116 GN=Comt PE=1 SV=2 - [COMT_RAT]	1	1		0.526871	0.791254		0.131728	0.353799		-0.546531	-0.3338		0.982609	1.23028		0.115669	0.323635		0.992015	1.29011		1.24177	1.53415				0.392026	0.916225
Q9R1J8	Prolyl 3-hydroxylase 1 OS=Rattus norvegicus OX=10116 GN=P3h1 PE=1 SV=1 - [P3H1_RAT]	2	2					-0.356951						-1.42831			-0.994817			1.17728			2.55881					-0.892629	0.913758
D3ZMY7	5'-nucleotidase, cytosolic II OS=Rattus norvegicus OX=10116 GN=Nt5c2 PE=1 SV=3 - [D3ZMY7_RAT]	2	3	2.95424	1.08012	0.22386	2.33633	-0.771978	-1.67055	0.504472	-1.1859	-2.23416	1.36736	-0.332294	-1.20527	0.898102	-0.365411	-1.27809	0.829338	0.98297	0.160424	2.1431	1.57006	0.741798	2.71599	1.72418	0.820906	0.088852	0.911947
Q6S3A0	Plectin OS=Rattus norvegicus OX=10116 GN=Plec PE=1 SV=1 - [Q6S3A0_RAT]	74	127	0.585996	-0.531916	-0.0821496	0.437625	-0.304558	0.0502604	0.682837	-0.449897	0.00970164	0.339751	0.0222112	0.483086	0.947449	-0.853001	-0.393593	0.0870483	0.869413	1.42699	1.77153	2.01105	2.5205	2.88371	-0.461237	0.0770546	0.103579	0.907243
D3ZUM4	Beta-galactosidase OS=Rattus norvegicus OX=10116 GN=Glb1 PE=1 SV=1 - [D3ZUM4_RAT]	1	1						-0.0503854												0.664544			1.70155			0.353578	-0.0503854	0.906556
Q6P756	Adaptin ear-binding coat-associated protein 2 OS=Rattus norvegicus OX=10116 GN=Necap2 PE=1 SV=2 - [NECP2_RAT]	1	1		-0.107315	-0.304019		0.92271	0.683694					0.646563	0.433142		0.721892	0.468771		0.853783	0.690796		2.03373	1.86503		0.426812	0.183092	0.379129	0.905489
D3ZH41	Cytoskeleton-associated protein 4 OS=Rattus norvegicus OX=10116 GN=Ckap4 PE=1 SV=2 - [D3ZH41_RAT]	14	36	-0.293525	-0.160416	0.259804	-0.166703	0.217761	0.528563	0.317511	0.535936	0.824401	0.414223	0.624443	0.96801	0.573841	0.574978	0.892452	0.458793	1.0083	1.44125	0.76738	1.66488	2.10165	1.56344	-0.22178	0.0089684	0.339167	0.902846
A0A0G2JWY8	StAR-related lipid transfer domain-containing 7 OS=Rattus norvegicus OX=10116 GN=Stard7 PE=1 SV=1 - [A0A0G2JWY8_RAT]	1	1		0.492622	1.04119		-0.244132	0.26212					0.269413	0.80126					0.599576	1.18186		0.959736	1.5363		0.309787	0.811335	0.437078	0.899765
F2Z3R0	Kelch domain-containing 8A OS=Rattus norvegicus OX=10116 GN=Klhdc8a PE=4 SV=1 - [F2Z3R0_RAT]	1	1		-0.259957															1.15833			1.7211			-0.188461		-0.259957	0.896989
Q6AYQ4	Transmembrane protein 109 OS=Rattus norvegicus OX=10116 GN=Tmem109 PE=2 SV=1 - [TM109_RAT]	4	9	-0.100638	-0.0766918	0.326355	-0.114644	0.312034	0.672768	0.294327	0.456702	0.808096	0.360228	0.482511	0.86884	0.41875	0.0359266	0.382555	-0.063482	1.00986	1.44662	0.87583	2.02575	2.45679	1.87751	-0.0365386	0.319492	0.357491	0.895755
Q4TU93	C-type mannose receptor 2 OS=Rattus norvegicus OX=10116 GN=Mrc2 PE=1 SV=1 - [MRC2_RAT]	1	1					-0.768381						-0.939161						-0.127907			1.91832					-0.853771	0.895206
Q5XFX7	RAD23 homolog A (S. cerevisiae) OS=Rattus norvegicus OX=10116 GN=Rad23a PE=1 SV=1 - [Q5XFX7_RAT]	4	17		0.496444	1.86197											0.488789	1.7979		0.319952	1.55599		0.0526525	1.28297		0.139137	1.45765	1.17921	0.886881
B3SVE6	Neuroprotective protein 9 (Fragment) OS=Rattus norvegicus OX=10116 PE=2 SV=1 - [B3SVE6_RAT]	2	2	0.806572	0.379145	0.0207848	0.576285	0.407779	0.354436	0.625165	0.803186	0.393173	0.941805	0.96301	0.621718	1.13434	1.27954	0.864756	1.41522	0.879554	0.554909	0.98062	0.906881	0.576516	0.993738	0.635579	0.350914	0.574422	0.881047
Q5FVG5	Similar to tropomyosin 1, embryonic fibroblast-rat, isoform CRA_c OS=Rattus norvegicus OX=10116 GN=Tpm2 PE=2 SV=1 - [Q5FVG5_RAT]	2	171	-0.640711	-1.14892	0.463663	-0.302321	0.245613	1.81588	1.11246	0.326709	1.88764	1.11479	0.300728	1.8966	1.12152	-0.48395	1.07222	0.301194	0.439173	2.08547	1.1897	1.27403	2.91461	2.01035	-1.46117	0.104403	0.589344	0.88063
D3ZUU6	C-type lectin domain family 3, member B OS=Rattus norvegicus OX=10116 GN=Clec3b PE=1 SV=1 - [D3ZUU6_RAT]	1	2	-0.698493	-0.447058	0.320488	0.249663	-0.259194	0.46604	0.457772	-0.78081	-0.0649159	-0.14261	0.199084	0.949913	0.869996	-0.937133	-0.226005	-0.301869	1.09942	1.90068	1.70006	2.36076	3.1563	2.9472	-1.36907	-0.648537	0.0208234	0.879317
Q60587	Trifunctional enzyme subunit beta, mitochondrial OS=Rattus norvegicus OX=10116 GN=Hadhb PE=1 SV=1 - [ECHB_RAT]	6	9	0.924035	-0.467162	0.177005	1.38677	0.0491309	0.262583	1.66883	-0.361826	-0.175849	0.290466	0.192962	0.518188	1.92539	-0.075173	-0.0796261	1.17094	0.429871	0.618905	2.05857	0.938138	1.52982	2.87754	-0.670454	-0.201905	0.372095	0.876834
Q5XFW8	Protein SEC13 homolog OS=Rattus norvegicus OX=10116 GN=Sec13 PE=1 SV=1 - [SEC13_RAT]	3	6												-0.198229						0.957278			0.795438				-0.198229	0.876358
P46413	Glutathione synthetase OS=Rattus norvegicus OX=10116 GN=Gss PE=1 SV=1 - [GSHB_RAT]	5	8	2.96668	0.177919	0.243294	3.32092	-2.21844	-1.76459	1.10918	-1.67207	-1.21107	1.56245	-2.30802	-1.4257	0.918005	0.0350698	0.0482919	3.28099	-0.249145	0.0279182	2.89092	0.0118193	0.229104	3.1379	-0.0316909	0.193073	-0.10162	0.874355
Q6P3V9	60S ribosomal protein L4 OS=Rattus norvegicus OX=10116 GN=Rpl4 PE=1 SV=1 - [Q6P3V9_RAT]	2	3	1.48136	0.103695	0.0494062	1.51372	0.535045	0.438443	1.96531	0.163397	0.0574562	1.5149	0.848875	0.777868	2.23309	-0.329973	-0.44068	1.01859	0.36183	0.341257	1.67578	1.42109	1.39479	2.72082	0.0974838	-0.00382081	0.787456	0.874188
P05370	Glucose-6-phosphate 1-dehydrogenase OS=Rattus norvegicus OX=10116 GN=G6pdx PE=1 SV=3 - [G6PD_RAT]	6	8	0.585904	-0.00310843	0.547168	1.37205	0.262834	0.210015	1.32811	0.186241	0.1592	0.990032	1.06281	1.39568	2.33886	0.543283	0.511476	1.2854	0.235981	0.535924	1.51506	0.907585	0.870123	1.84233	-0.206045	0.0937715	0.674744	0.872813
D3ZVR9	Phosphoglucomutase 5 OS=Rattus norvegicus OX=10116 GN=Pgm5 PE=1 SV=3 - [D3ZVR9_RAT]	1	2		-0.605225	-1.35157		-0.209203	-0.997865					0.927118	0.164052		0.381031	-0.421736		1.44888	0.736242		2.03484	1.31648		1.12699	0.333625	-0.34545	0.869543
Q4AEF8	Coatomer subunit gamma-1 OS=Rattus norvegicus OX=10116 GN=Copg1 PE=2 SV=1 - [COPG1_RAT]	6	8	0.633207	-0.219785	0.0115051	0.982531	0.315737	0.615493	1.44163	0.154178	0.242353	0.986637	0.262577	0.45966	1.77591	-0.265438	-0.00535788	0.978185	0.644323	0.889575	1.67459	1.26723	1.47207	2.23679	-0.229013	-0.0326202	0.490477	0.867187
Q71SA3	Thrombospondin 1 OS=Rattus norvegicus OX=10116 GN=Thbs1 PE=2 SV=1 - [Q71SA3_RAT]	7	13	-0.0573232	-0.18362	-0.114817	-0.229189	0.0286293	-0.0180591	0.0764849	-0.154081	-0.307492	0.0837588	0.245533	0.0939055	-0.169131	-0.590598	0.0664512	0.105396	0.51277	1.75825	1.73262	1.99079	2.60071	3.13578	-0.378955	-0.362295	-0.0446893	0.866815
Q5XIA5	Coenzyme A synthase OS=Rattus norvegicus OX=10116 GN=Coasy PE=1 SV=1 - [Q5XIA5_RAT]	1	1	-0.432135				0.598163	0.635594	-0.565425	0.619117	0.647208	-0.623237	0.449773	0.5128	-0.759868	0.214861	0.238186	-1.03043	1.85217	1.96563	0.572263	2.31048	2.41822	1.01637	0.777844	0.810572	0.204651	0.865525
D3ZVM5	Heat shock protein family A (Hsp70) member 12B OS=Rattus norvegicus OX=10116 GN=Hspa12b PE=1 SV=3 - [D3ZVM5_RAT]	1	1						1.34605						-0.00925279						0.507604			1.76007			0.327248	0.668401	0.864975
F2Z3T9	U2 snRNP auxiliary factor large subunit OS=Rattus norvegicus OX=10116 GN=U2af2 PE=1 SV=2 - [F2Z3T9_RAT]	1	3			0.978667			1.54444			1.07899			1.11215			1.50632			1.04365			0.514597			0.387784	1.17856	0.863088
Q66H12	Alpha-N-acetylgalactosaminidase OS=Rattus norvegicus OX=10116 GN=Naga PE=2 SV=1 - [NAGAB_RAT]	1	1		-0.144086	0.468128		0.610691	1.18059					0.326489	0.921985		0.817983	1.37378		0.119956	0.765885		1.06598	1.70619		0.242973	0.808171	0.560633	0.862615
G3V9E4	Acylamino-acid-releasing enzyme OS=Rattus norvegicus OX=10116 GN=Apeh PE=1 SV=1 - [G3V9E4_RAT]	5	8	4.67147	0.332657	-1.58774	2.80871	-0.421164	-2.38388	2.19813	-0.314716	-1.93612	1.69086	-0.0359412	-1.89888	2.27883	-0.0850356	-1.33013	1.85431	1.11809	-0.681559	3.34973	0.22857	-1.52119	2.56039	2.24114	0.315451	0.260283	0.860716
Q6AYB5	Signal recognition particle 54 kDa protein OS=Rattus norvegicus OX=10116 GN=Srp54 PE=2 SV=1 - [SRP54_RAT]	1	1		0.180534			1.09406			0.455855												0.859954					0.576815	0.859954
P50442	Glycine amidinotransferase, mitochondrial OS=Rattus norvegicus OX=10116 GN=Gatm PE=1 SV=1 - [GATM_RAT]	2	3	0.707358	-0.319688	-0.193886	0.674669	-0.496011	-0.412522	0.518592	-1.02818	-0.954027	-0.0923399	0.432208	0.541292	1.40076	-0.0320731	0.171014	0.442414	0.6908	0.850317	1.53192	1.59926	1.75306	2.35469	-0.260853	-0.182067	-0.0518776	0.859936
Q6MG61	Chloride intracellular channel protein 1 OS=Rattus norvegicus OX=10116 GN=Clic1 PE=1 SV=1 - [CLIC1_RAT]	4	5	2.0831	0.343051	-0.938414	0.658094	0.119827	-1.20395	0.455116	0.627831	-0.705286	0.884354	0.553357	-0.744825	0.842592	0.179048	-1.15883	0.432636	1.48651	0.430422	1.62094	1.717	0.765117	1.7273	1.7942	0.465723	0.177688	0.858556
Q499Q4	Phosphoglucomutase 1 OS=Rattus norvegicus OX=10116 GN=Pgm1 PE=1 SV=2 - [Q499Q4_RAT]	13	28	1.738	-0.109274	-0.489154	0.579639	0.204547	-0.0608796	0.824285	-0.437372	-0.733561	0.273291	0.498604	0.178832	1.24608	-0.282096	-0.71027	0.200868	0.912345	0.713966	1.75694	1.38212	1.17702	2.30154	1.00533	0.595224	0.20558	0.858256
D3ZCS3	Poly(rC)-binding protein 4 OS=Rattus norvegicus OX=10116 GN=Pcbp4 PE=4 SV=1 - [D3ZCS3_RAT]	1	6		0.0309638																		0.855677					0.0309638	0.855677
A0A096MK15	Nebulin OS=Rattus norvegicus OX=10116 GN=Neb PE=1 SV=1 - [A0A096MK15_RAT]	14	64	0.50992	0.141597	-0.554434	-0.0419276	0.216709	-0.879933	0.0534298	0.378188	-0.883383	0.136142	0.569732	-0.715273	0.360398	-0.471263	-0.836274	-0.217247	3.25997	0.164323	2.98037	1.6523	1.3717	1.85749	0.220594	-0.135015	-0.0891027	0.850612
G3V843	Prothrombin OS=Rattus norvegicus OX=10116 GN=F2 PE=1 SV=1 - [G3V843_RAT]	2	3	-0.529218	-1.50883	-1.0892	-0.844489	-1.50339	-1.12606	-0.818798	-0.436377	-0.0683903	0.169447	-0.28535	0.117572	0.353187	-1.21456	-0.851334	-0.611666	1.56447	2.01782	2.13274	2.57466	3.0223	3.12872	-1.16742	-0.794794	-0.660257	0.846178
A0A0G2K261	Isoleucyl-tRNA synthetase 2, mitochondrial OS=Rattus norvegicus OX=10116 GN=Iars2 PE=1 SV=1 - [A0A0G2K261_RAT]	4	8	3.21334	1.52721	-0.652082	2.31179	-0.666475	-2.38865	0.213979	-0.0628941	-2.34902	0.719455	-0.217216	-2.5712	0.618752	-0.361923	-2.14606	0.196153	1.86647	-0.234936	2.54344	2.18444	0.0667125	2.64075	2.57421	0.181808	-0.076813	0.844151
G3V6T2	Homeobox protein Hox-A5 OS=Rattus norvegicus OX=10116 GN=LOC103689922 PE=3 SV=1 - [G3V6T2_RAT]	1	2												-1.68215			1.57979			1.13689			-0.393329			1.04534	-1.68215	0.84217
G3V8D4	Apolipoprotein C-II (Predicted) OS=Rattus norvegicus OX=10116 GN=Apoc2 PE=1 SV=1 - [G3V8D4_RAT]	2	3	-1.50581	0.0516335	-1.05731	-1.98458	-1.1651	-2.31636	-3.18107	0.80587	-0.354729	-1.28887	0.886436	-0.239228	-1.17559	1.15789	-0.00747479	-0.939782	2.45721	1.42043	0.324916	3.328	2.39469	1.1815	0.556553	-0.599409	-0.94576	0.841578
P62282	40S ribosomal protein S11 OS=Rattus norvegicus OX=10116 GN=Rps11 PE=1 SV=3 - [RS11_RAT]	2	5	0.439063	0.27977	0.84038	1.0144	0.757556	1.27585	1.51243	0.271323	0.780281	0.947434	0.947402	1.49129	1.65622	-0.0990294	0.405162	0.574146	0.505756	1.10008	1.14431	1.19519	1.78379	1.81953	-0.269422	0.244171	0.879766	0.838326
D3ZQN7	Laminin subunit beta 1 OS=Rattus norvegicus OX=10116 GN=Lamb1 PE=1 SV=3 - [D3ZQN7_RAT]	16	24	0.264924	-0.748968	0.0239307	-0.104743	0.0214673	0.798715	0.803011	0.0391322	0.803525	0.687647	0.302237	1.30733	0.802883	-0.30091	0.420061	0.131888	0.529647	1.62	1.1329	1.58342	2.44837	2.18942	-0.598122	0.0943941	0.349851	0.83783
P26644	Beta-2-glycoprotein 1 OS=Rattus norvegicus OX=10116 GN=Apoh PE=2 SV=2 - [APOH_RAT]	2	5	-0.619251	-0.42595	-0.427058	-0.866656	-0.111568	-0.154989	-0.532029	0.454847	0.402087	-0.0443796	-0.35118	-0.369005	-0.817694	0.593277	0.535751	0.0911149	1.38047	1.41308	0.843694	2.27986	2.30675	1.72887	-0.152399	-0.200523	-0.253761	0.833521
A0A140TAA4	Programmed cell death 6-interacting protein OS=Rattus norvegicus OX=10116 GN=Pdcd6ip PE=1 SV=1 - [A0A140TAA4_RAT]	4	5	0.726252	0.298817	0.507381	1.465	0.537549	0.314526	0.752783	0.248413	0.0826395	0.641628	1.0316	0.439333	1.30569	0.298019	0.60396	1.77726	0.067968	0.464044	1.35892	0.583699	1.22087	2.13986	0.423567	-0.252239	0.58716	0.832636
D4A9D8	Oxysterol-binding protein OS=Rattus norvegicus OX=10116 GN=Osbp PE=1 SV=2 - [D4A9D8_RAT]	1	1	0.544794	0.80557	0.149719	0.803185	0.769183	0.0710188	0.787043	0.696213	-0.011291	0.635306	0.942056	0.269487	0.913861	1.06106	0.348786	0.997214	0.979861	0.357726	0.881402	1.58022	0.952367	1.46755	0.573326	-0.129541	0.538524	0.831986
P09456	cAMP-dependent protein kinase type I-alpha regulatory subunit OS=Rattus norvegicus OX=10116 GN=Prkar1a PE=1 SV=2 - [KAP0_RAT]	3	4	1.02641	0.54076	-0.187546	1.26615	0.465166	0.570876	1.2108	0.757992	0.156007	1.42486	0.594968	0.262737	1.29455	0.326304	0.417909	0.990235	0.719524	0.179004	1.34884	1.52588	0.596984	2.14099	0.327168	0.0358429	0.674098	0.825269
F1LQP0	Cytohesin-3 (Fragment) OS=Rattus norvegicus OX=10116 GN=Cyth3 PE=4 SV=3 - [F1LQP0_RAT]	1	1			1.14064			0.444322												0.824118							0.792481	0.824118
A0A0G2KB55	SUMO-conjugating enzyme UBC9-like OS=Rattus norvegicus OX=10116 GN=LOC102553386 PE=3 SV=1 - [A0A0G2KB55_RAT]	1	2	2.47786	1.2005	-0.612949	1.33979	0.775239	-1.08052	0.934777	1.01989	-0.845214	1.10066	0.761109	-1.06906	0.874593	0.90465	-0.965218	0.982487	1.84468	0.0649514	1.8879	1.06082	-0.724634	1.08983	2.36471	0.504244	0.500173	0.824085
A0A0G2K542	UTP--glucose-1-phosphate uridylyltransferase OS=Rattus norvegicus OX=10116 GN=Ugp2 PE=1 SV=1 - [A0A0G2K542_RAT]	5	7	1.54489	0.543431	-0.109119	1.42492	0.620318	0.0828739	1.42937	0.0970691	-0.577807	0.418439	0.658031	0.311847	0.957149	0.0337013	-0.204435	1.07447	0.880122	0.21826	1.26363	1.4731	1.09788	2.24354	0.738139	0.093329	0.537022	0.822407
F1M229	Uncharacterized protein OS=Rattus norvegicus OX=10116 PE=1 SV=3 - [F1M229_RAT]	4	10	1.9365	-0.323187	-0.339807	1.40674	-0.934148	-0.993082	-0.0548802	-0.561537	-0.62981	0.79642	-1.60368	-1.63702	0.0246495	-0.232381	-0.30542	1.03581	0.528017	0.545113	1.9918	1.38369	1.39506	2.63878	0.461108	0.397472	-0.244791	0.821975
A0A0G2JZM2	Sec23 homolog A, coat complex II component OS=Rattus norvegicus OX=10116 GN=Sec23a PE=1 SV=1 - [A0A0G2JZM2_RAT]	2	2	1.74003	-0.514679	-0.935756	0.598826	-0.319985	-0.783376	0.813765	-0.0199989	-0.492729	1.03499	0.460802	0.0230064	1.5485	-0.437129	-0.944844	1.36725	0.894466	0.507104	1.9119	1.18146	0.788374	2.18468	0.652672	0.184578	0.133741	0.819916
B1WBX7	Coatomer protein complex, subunit epsilon (Predicted), isoform CRA_a OS=Rattus norvegicus OX=10116 GN=Cope PE=2 SV=1 - [B1WBX7_RAT]	2	3	1.39507	-0.559343	-0.456897	1.19606	-0.60853	-0.548396	1.16712	-0.10517	-0.0543764	1.59172	-0.243656	-0.157927	1.48594	0.221418	0.267445	1.91537	0.0564553	0.192617	1.71579	0.933439	1.06388	2.57856	-0.334192	-0.278762	0.217973	0.818164
Q62669	Globin a1 OS=Rattus norvegicus OX=10116 GN=LOC103694855 PE=1 SV=1 - [Q62669_RAT]	1	95	1.31719	1.42751	-0.689059	1.30903	0.0158594	-2.01999	-0.0823743	-0.315804	-1.81305	-0.492804	1.17001	-1.36301	1.02572	0.877994	-1.34978	0.698059	1.9845	-0.00881776	1.76995	2.05065	0.0677706	1.82189	1.46181	-0.596121	-0.128041	0.816969
G3V8Q8	RCG40648, isoform CRA_b OS=Rattus norvegicus OX=10116 GN=Sec23ip PE=1 SV=1 - [G3V8Q8_RAT]	2	3	-0.151341	-0.077183	0.394091	1.07123	0.669924	1.09888	1.83858	0.055864	0.475485	1.14576	0.415411	0.869967	1.53802	0.706621	1.12148	1.79358	0.814384	1.31937	1.86672	0.67008	0.37161	1.70821	-1.27361	-0.849351	0.650556	0.815593
Q63362	NADH dehydrogenase [ubiquinone] 1 alpha subcomplex subunit 5 OS=Rattus norvegicus OX=10116 GN=Ndufa5 PE=1 SV=3 - [NDUA5_RAT]	2	3	1.62827	0.499535	-0.210581	1.35689	-0.468605	-1.22103	0.409	0.145837	-0.615932	0.944676	0.0408754	-0.685958	0.872426	0.938296	0.171762	1.7342	0.942662	0.266262	1.70395	0.750319	0.0681986	1.4974	0.797057	0.039925	0.151915	0.815204
D3ZQ25	Fibulin-1 OS=Rattus norvegicus OX=10116 GN=Fbln1 PE=1 SV=1 - [D3ZQ25_RAT]	3	6	0.72362	0.126961	0.282334	0.928585	-0.651499	-0.345368	0.135549	-0.116631	0.0265744	0.69923	-0.535976	0.0441333	0.627432	-0.430637	-0.384374	0.290113	0.668866	1.25067	1.29459	1.95577	2.50536	2.41051	-0.515372	0.0645712	0.109793	0.811459
Q9ESS6	Basal cell adhesion molecule OS=Rattus norvegicus OX=10116 GN=Bcam PE=2 SV=1 - [BCAM_RAT]	5	7	-0.101695	0.602658	0.290653	1.31888	1.02054	0.25567	1.75701	0.346682	-0.016976	1.00438	0.89289	0.291296	1.5833	0.435903	0.0674791	1.09067	1.43107	1.15278	-0.0173976	2.01798	1.21972	0.740968	0.183356	-0.175665	0.638499	0.810847
Q62920	PDZ and LIM domain protein 5 OS=Rattus norvegicus OX=10116 GN=Pdlim5 PE=1 SV=2 - [PDLI5_RAT]	7	14	-0.499186	-0.815578	-0.0518056	-1.07334	-0.170995	0.0719437	-0.759359	0.208877	0.204983	-0.695747	-0.31852	0.172225	-0.730728	-0.234044	0.251866	-0.631585	1.13574	1.96965	0.838649	2.49561	2.90763	1.87164	-0.171876	0.00217821	-0.310542	0.808726
F1M656	Tubby-like protein OS=Rattus norvegicus OX=10116 GN=Tulp3 PE=1 SV=3 - [F1M656_RAT]	1	1			1.11532			0.546609			-0.134871			0.435787			-0.0391941			0.517338			1.49526			1.25774	0.490712	0.807785
A0A0G2K3U6	M-phase phosphoprotein 9 OS=Rattus norvegicus OX=10116 GN=Mphosph9 PE=4 SV=1 - [A0A0G2K3U6_RAT]	1	1					0.469643	0.415175					-0.368108	-0.39698		0.818378	0.749804		0.705449	0.72701					0.951177	0.892006	0.0299324	0.807304
B2RZD1	Protein transport protein Sec61 subunit beta OS=Rattus norvegicus OX=10116 GN=Sec61b PE=1 SV=1 - [B2RZD1_RAT]	1	2	0.502022	-0.036106	0.407241	0.678798	0.473877	0.874912	1.20903	0.595021	0.986716	1.2514	0.297105	0.723735	0.986201	-0.341621	0.0453081	0.311827	0.555403	1.03247	1.17423	1.60804	2.07938	2.21266	-0.186736	0.209595	0.663646	0.80723
Q08013	Translocon-associated protein subunit gamma OS=Rattus norvegicus OX=10116 GN=Ssr3 PE=1 SV=2 - [SSRG_RAT]	1	3						0.28792															0.807127				0.28792	0.807127
P00507	Aspartate aminotransferase, mitochondrial OS=Rattus norvegicus OX=10116 GN=Got2 PE=1 SV=2 - [AATM_RAT]	15	103	3.05267	1.3592	-0.956264	2.24303	-1.5629	-3.91143	-0.645843	-0.955062	-3.28352	-0.246889	-0.293042	-2.74253	0.437286	-0.300502	-2.9392	0.218021	1.88714	-0.355953	2.80765	2.41661	0.119115	3.13574	2.33333	-0.0824611	-0.661881	0.806398
A0A0G2K0J0	Transcription elongation factor spt6 OS=Rattus norvegicus OX=10116 GN=Supt6h PE=1 SV=1 - [A0A0G2K0J0_RAT]	2	2		0.590709	2.8608		0.560731	2.78851		0.692772	2.91121		0.309192	2.56257		0.43086	2.64454		-1.12292	1.18089		0.0976694	2.39576		-0.701827	1.52125	1.65956	0.805776
P62963	Profilin-1 OS=Rattus norvegicus OX=10116 GN=Pfn1 PE=1 SV=2 - [PROF1_RAT]	3	14	0.954549	0.267945	-0.612908	-0.245899	-0.00742646	-0.930592	0.749001	0.438305	-0.4942	1.16808	0.448512	-0.449058	0.149522	0.338271	-0.599	1.20601	1.51038	0.663244	-0.111307	1.28053	0.427669	2.08478	1.81714	0.889274	0.107192	0.80471
D3ZFP4	DNA helicase OS=Rattus norvegicus OX=10116 GN=Mcm3 PE=1 SV=3 - [D3ZFP4_RAT]	3	3	1.7877	-0.0209457	-0.169562	1.6895	-0.212727	-0.112443	1.63434	-0.416063	0.12002	1.38737	-0.233234	-0.363623	2.21032	-0.013629	0.210194	1.99674	-0.175626	0.149628	1.70406	0.48426	0.803793	2.34974	-0.161918	0.0826042	0.424194	0.803347
E9PT51	DNA polymerase delta-interacting protein 2 OS=Rattus norvegicus OX=10116 GN=Poldip2 PE=1 SV=3 - [E9PT51_RAT]	1	2	1.3849	0.312705	-0.542232	0.632284	0.303009	-0.594241	0.642833	0.516333	-0.390257	0.777391	0.745053	-0.126602	1.03882	0.371708	-0.539648	0.62983	1.30136	0.480142	1.52487	1.38358	0.556642	1.59288	1.09147	0.189512	0.305098	0.801764
A0A0G2K7A5	Collagen type X alpha 1 chain OS=Rattus norvegicus OX=10116 GN=Col10a1 PE=4 SV=1 - [A0A0G2K7A5_RAT]	2	2																		0.307871			1.29245					0.800161
Q01177	Plasminogen OS=Rattus norvegicus OX=10116 GN=Plg PE=2 SV=2 - [PLMN_RAT]	7	13	1.87541	0.139017	-0.939265	1.22597	-1.25229	-1.83937	-0.0665511	-0.558512	-1.71589	0.197274	-0.357163	-1.62137	0.840786	-0.58467	-1.71223	0.4927	1.38029	0.514059	2.05353	2.27006	1.0904	2.68417	0.959468	-0.410726	-0.409395	0.798153
M0RD20	Calpain small subunit 1-like OS=Rattus norvegicus OX=10116 GN=Capns1 PE=1 SV=1 - [M0RD20_RAT]	1	2	1.57274	0.7017	-0.164003	1.4745	-0.407235	-1.31525	0.385809	-0.42542	-1.34277	0.288858	0.248636	-0.633784	0.995626	0.584446	-0.337674	1.29579	0.972944	0.140957	1.64967	1.23578	0.398074	1.8983	0.826086	-0.0866327	0.0319812	0.79778
P70531	Eukaryotic elongation factor 2 kinase OS=Rattus norvegicus OX=10116 GN=Eef2k PE=1 SV=1 - [EF2K_RAT]	1	2	1.77175	-0.882319	-0.132064	1.5607	-1.01343	-0.305489	1.44983	-0.362555	0.336048	2.02194	-0.48308	0.250458	1.93413	-0.362633	0.331204	2.01893	-0.302063	0.481909	2.04488	0.298978	1.07723	2.63171	-0.64512	0.0581199	0.350982	0.797272
P85972	Vinculin OS=Rattus norvegicus OX=10116 GN=Vcl PE=1 SV=1 - [VINC_RAT]	26	44	0.386467	-0.192736	-0.15522	0.282773	-0.214691	-0.130741	0.155353	-0.174582	-0.163817	0.432203	0.243188	0.37022	0.769154	-0.114924	-0.0207822	0.266784	0.91376	0.976041	1.47917	1.59765	1.73144	2.27171	-0.20387	-0.122727	0.0698679	0.795285
A0A0G2JSV6	Globin c2 OS=Rattus norvegicus OX=10116 GN=Hba-a2 PE=1 SV=1 - [A0A0G2JSV6_RAT]	8	156	2.18622	0.765575	-0.528626	1.79111	-0.637446	-2.00179	0.558709	-0.784978	-2.04761	0.162119	0.156527	-1.30335	1.1124	0.251567	-1.10159	1.12218	1.19013	-0.12104	1.91047	1.52829	0.249116	2.50122	1.08432	-0.217835	-0.140295	0.792435
P07150	Annexin A1 OS=Rattus norvegicus OX=10116 GN=Anxa1 PE=1 SV=2 - [ANXA1_RAT]	7	11		-0.925577	-0.461253		-1.04787	-0.610843		0.00453087	0.583098		0.237574	0.42393		-1.16713	-0.0656341		1.37694	1.70407		2.94485	3.12498		-0.943496	-0.646123	-0.224551	0.791056
Q6GMN8	Actn1 protein OS=Rattus norvegicus OX=10116 GN=Actn1 PE=1 SV=1 - [Q6GMN8_RAT]	3	33	1.91625	-0.000727029	-0.722767	0.457216	-0.108691	-0.873044	0.369498	0.0444172	-0.729275	0.443839	0.44983	-0.288928	0.881964	-0.208428	-0.986886	0.188059	1.19459	0.50627	1.55646	1.49808	0.80404	1.84574	1.48446	0.7154	0.0798018	0.78998
F1LPG5	NADH:ubiquinone oxidoreductase subunit B4 OS=Rattus norvegicus OX=10116 GN=Ndufb4 PE=1 SV=1 - [F1LPG5_RAT]	1	2	0.710628	-0.265362	0.0541546	0.517282	0.0426682	0.319872	0.845557	0.219313	0.487177	0.943436	0.514247	0.817045	1.27108	0.303292	0.56639	1.02448	0.590044	0.943276	1.27661	0.761532	1.10904	1.43389	-0.0458695	0.226631	0.433835	0.788367
Q9Z0V5	Peroxiredoxin-4 OS=Rattus norvegicus OX=10116 GN=Prdx4 PE=2 SV=1 - [PRDX4_RAT]	5	32	1.47966	-0.317033	0.0559563	1.76102	-0.897476	-1.17345	0.76793	-0.728259	-1.13205	0.581905	-1.22652	-1.36932	0.290375	-0.471162	-0.358289	1.33736	0.321069	0.446758	2.14534	1.28648	1.39736	2.96969	-0.123203	0.212934	-0.183137	0.787892
Q4FZT0	Stomatin-like protein 2, mitochondrial OS=Rattus norvegicus OX=10116 GN=Stoml2 PE=1 SV=1 - [STML2_RAT]	4	8	1.58431	-0.13906	0.13907	1.44154	0.269212	0.606813	1.15135	0.196525	0.716611	1.25896	0.374438	0.606444	1.7858	0.0189397	0.206316	1.14854	0.339504	0.975531	1.41807	0.548192	1.21975	1.80774	-0.105866	0.0882957	0.683852	0.787568
Q5EB72	Histidyl-tRNA synthetase 2-like OS=Rattus norvegicus OX=10116 GN=Hars2 PE=2 SV=1 - [Q5EB72_RAT]	1	5		0.32363			0.485678												0.678651			0.895099					0.404654	0.786875
B0K026	LETM1 domain-containing 1 OS=Rattus norvegicus OX=10116 GN=Letmd1 PE=1 SV=1 - [B0K026_RAT]	1	1																		1.20338			0.36943					0.786407
B5DF63	Sarcolemmal membrane-associated protein OS=Rattus norvegicus OX=10116 GN=Slmap PE=1 SV=1 - [B5DF63_RAT]	4	4	-0.623688	-0.154186	1.19933	0.915245	-0.334174	0.977033	0.755502	-1.47923	-0.177364	-0.468322	-0.0727847	1.26402	0.970837	-1.00608	0.291026	0.00189876	0.467475	1.85471	1.44083	1.70007	3.08159	2.65922	-1.66697	-0.360468	0.150115	0.786178
A0A1W2Q6F8	NADH dehydrogenase [ubiquinone] 1 alpha subcomplex subunit 10, mitochondrial OS=Rattus norvegicus OX=10116 GN=Ndufa10l1 PE=3 SV=1 - [A0A1W2Q6F8_RAT]	5	6	0.458674	-0.705958	-0.376549	0.602424	0.0769562	0.390707	1.52106	-0.547859	0.0714252	0.621968	0.600973	0.648559	1.83634	0.028147	0.420194	1.18108	0.0414546	0.95558	1.1371	0.848018	1.20718	2.02682	-0.337544	0.0810435	0.280198	0.785451
Q66H24	Uncharacterized protein C9orf40 homolog OS=Rattus norvegicus OX=10116 PE=1 SV=1 - [CI040_RAT]	1	3			-0.0646002			1.00885									0.783745										0.472123	0.783745
E9PT90	Spartin OS=Rattus norvegicus OX=10116 GN=Spart PE=1 SV=3 - [E9PT90_RAT]	2	2		-0.0979927	-0.536786		0.464274	-0.0168322					-0.161209	-0.61672		-0.0228797	-0.518092		0.870418	0.46534		2.59397	2.18317		0.591101	0.105292	-0.160878	0.783539
D3ZM03	Vacuolar ATPase assembly integral membrane protein VMA21 OS=Rattus norvegicus OX=10116 GN=LOC100912478 PE=1 SV=1 - [D3ZM03_RAT]	1	1	1.73836	0.0546974	-0.0287517	0.759795	0.137746	0.0119838	0.863089	0.223506	0.0884049	0.870083	-0.133693	-0.23386	0.545596	-0.240795	-0.380662	0.402847	0.642386	0.592653	1.25141	1.35269	1.29723	1.9475	1.05941	0.928943	0.362613	0.783268
O09032	ELAV-like protein 4 OS=Rattus norvegicus OX=10116 GN=Elavl4 PE=1 SV=1 - [ELAV4_RAT]	1	13	0.747502	1.09847	0.0854314	1.21304	0.675682	-0.379666	0.810498	0.395247	-0.669441	0.451297	1.16279	0.133041	1.25156	1.39459	0.325139	1.44771	1.37771	0.398389	1.39621	0.829681	-0.155359	0.833968	0.659078	-0.400974	0.476991	0.779808
Q63190	Emerin OS=Rattus norvegicus OX=10116 GN=Emd PE=1 SV=1 - [EMD_RAT]	7	10	-0.480768	-0.073233	0.794631	0.11867	-0.198265	0.627287	0.0138838	-0.588344	0.227868	-0.454962	0.598971	1.45012	0.765065	0.88292	1.69437	1.01337	0.262545	1.16412	0.358374	0.899774	1.79563	0.981394	-0.646525	0.174323	0.169655	0.77878
G3V8V6	O-acetyl-ADP-ribose deacetylase MACROD1 OS=Rattus norvegicus OX=10116 GN=Macrod1 PE=1 SV=3 - [G3V8V6_RAT]	1	1		0.031441	0.445624		0.401126	0.772996		0.566903	0.929434		-0.552332	-0.154866		-0.673059	-0.315295		0.555565	1.00346		1.5329	1.97507		0.891522	1.25869	0.305041	0.778607
Q6AY18	SAR1 gene homolog A (S. cerevisiae), isoform CRA_b OS=Rattus norvegicus OX=10116 GN=Sar1a PE=1 SV=1 - [Q6AY18_RAT]	2	3	1.92133	-0.267199	0.0220578	1.62637	0.154149	0.401093	2.06797	-0.255937	-0.0183324	1.57912	-0.123284	0.149256	1.74448	-0.756244	-0.523405	1.07587	0.330893	0.653867	2.12839	0.740536	1.05779	2.52383	0.0538997	0.296141	0.604716	0.777171
A0A1W2Q620	DNA-directed RNA polymerases I, II, and III subunit RPABC1 (Fragment) OS=Rattus norvegicus OX=10116 GN=Polr2e PE=1 SV=1 - [A0A1W2Q620_RAT]	2	3	1.78229	1.12683	-0.00637007	1.50899	0.373332	-0.802179	0.972888	0.443702	-0.741148	0.800146	0.369666	-0.780249	0.263121	0.947283	-0.242333	1.82972	0.938609	-0.160873	1.25533	1.34661	0.241404	1.71103	1.18026	4.74682e-05	0.420657	0.775851
Q63265	Rat insulin-like growth factor II (Fragment) OS=Rattus norvegicus OX=10116 PE=2 SV=1 - [Q63265_RAT]	1	3	-2.09727	-1.32743	-0.665216	-1.64243	-0.940288	-0.320383	-1.23504	-0.0933396	0.517226	-0.466861	-0.0461138	0.599387	-0.386923	-0.619301	-0.0135018	-0.995758	1.71992	2.41585	1.30884	2.83643	3.52664	2.41114	-1.75612	-1.14092	-0.643148	0.775525
A0A096MK75	Ras homolog family member G (Fragment) OS=Rattus norvegicus OX=10116 GN=Rhog PE=1 SV=1 - [A0A096MK75_RAT]	2	3		-0.757317	0.119606		-0.187272	0.647339		-0.492032	0.333239		0.27406	1.13427					0.272155	1.18279		0.943476	1.8484		-0.214197	0.615711	0.133986	0.774722
P45953	Very long-chain specific acyl-CoA dehydrogenase, mitochondrial OS=Rattus norvegicus OX=10116 GN=Acadvl PE=1 SV=1 - [ACADV_RAT]	5	7	1.58347	-0.301859	-0.134224	1.03498	-0.317075	-0.384712	1.0728	-0.250662	-0.327639	1.06045	0.300279	0.258237	1.6441	-0.941267	-1.02301	0.366909	-0.201902	1.20225	1.89211	1.20684	1.89832	3.0103	0.0451817	0.177412	0.299504	0.773104
Q5U2X0	CDKN2A-interacting protein OS=Rattus norvegicus OX=10116 GN=Cdkn2aip PE=1 SV=1 - [CARF_RAT]	4	7			0.508784			-0.00806266									0.514124			0.952819						0.837171	0.250361	0.768038
Q5XHZ0	Heat shock protein 75 kDa, mitochondrial OS=Rattus norvegicus OX=10116 GN=Trap1 PE=1 SV=1 - [TRAP1_RAT]	4	38	1.3701	-0.134727	0.465752	1.5768	0.488051	1.04609	2.38004	-0.274793	0.103126	1.13489	0.0828658	0.973524	1.96397	-0.898991	-0.016503	0.920294	-0.123327	0.793592	1.60946	0.803077	1.43142	2.47516	-0.232281	0.475427	0.767643	0.766775
P20070	NADH-cytochrome b5 reductase 3 OS=Rattus norvegicus OX=10116 GN=Cyb5r3 PE=1 SV=2 - [NB5R3_RAT]	3	7	2.72489	-0.116638	-0.68953	1.57844	0.380807	-0.793274	1.58841	-0.34559	-1.0931	1.12445	0.748093	-0.0954806	2.21456	-0.471698	-1.39531	0.918784	1.04312	0.0828438	2.27218	0.835247	0.0190792	2.19993	1.27229	0.188915	0.417623	0.764995
A0A1W2Q6M8	Sterile alpha motif domain-containing 4B OS=Rattus norvegicus OX=10116 GN=Samd4b PE=4 SV=1 - [A0A1W2Q6M8_RAT]	1	1														-0.094995	-0.490392		1.05515	0.749887		2.01854	1.70756		0.757578	0.371584		0.759363
G3V8C3	Vimentin OS=Rattus norvegicus OX=10116 GN=Vim PE=1 SV=1 - [G3V8C3_RAT]	25	289	0.0468949	-0.968465	0.345898	-0.0808227	-0.318751	0.931866	0.723474	-0.10622	1.17429	0.949137	-0.0682787	1.13553	0.857629	-0.174686	0.896053	0.676869	0.128576	1.44074	1.12237	0.851516	2.23592	1.88299	-1.01577	0.206617	0.313713	0.759068
A0A0G2K013	Alpha-actinin-4 OS=Rattus norvegicus OX=10116 GN=Actn4 PE=1 SV=1 - [A0A0G2K013_RAT]	16	60	2.35977	0.0364158	-0.57657	1.25359	-0.207374	-0.883404	1.27361	-0.321922	-0.964378	0.620153	-0.12668	-0.655996	1.47652	-0.00626053	-0.53032	1.37605	0.469336	-0.0442125	1.75962	0.769309	0.362481	2.04308	0.989557	0.443526	0.150601	0.759057
D4A2K1	4-hydroxy-2-oxoglutarate aldolase 1 OS=Rattus norvegicus OX=10116 GN=Hoga1 PE=1 SV=1 - [D4A2K1_RAT]	1	1	0.156519	-0.826134	-0.694887	-1.21916	0.980891	1.06983	0.608111	-0.0821169	-0.00252181	-0.533664	-0.685741	-0.571211	-1.10458	0.856494	0.931323	0.402012	0.84836	1.01332	0.359261	1.61017	1.76941	1.10686	0.575692	0.659923	-0.150007	0.752355
D3ZZQ4	Adipogenesis-associated, Mth938 domain-containing OS=Rattus norvegicus OX=10116 GN=Aamdc PE=1 SV=1 - [D3ZZQ4_RAT]	2	2		0.761616	1.01325	0.594133				-0.291143	-0.0911612	-0.517146	0.289475	0.524392	0.0961841	0.500031	0.695247	0.271092	1.01079	1.29614	0.74723	0.958517	1.23815	0.680752			0.285427	0.749412
M0R4V3	Synaptosomal-associated protein OS=Rattus norvegicus OX=10116 PE=3 SV=2 - [M0R4V3_RAT]	2	8		-1.01326	0.32131		0.210346	1.536		-0.154357	1.27267		0.240538	1.16552		-0.215776	1.05401		0.099221	1.41276		1.21286	2.89284		-0.900363	0.422936	0.447345	0.74731
Q5XI78	2-oxoglutarate dehydrogenase, mitochondrial OS=Rattus norvegicus OX=10116 GN=Ogdh PE=1 SV=1 - [ODO1_RAT]	7	18	1.43499	-0.244762	-0.220964	0.870538	0.067399	-0.0334277	1.31489	-0.609061	-0.362907	0.747658	-0.0544253	0.143232	1.28537	-0.294528	-0.316809	0.552834	0.489968	0.59029	1.61421	1.16394	1.24381	2.22297	0.0267584	0.370305	0.25443	0.745759
Q5EAJ6	Inhibitor of nuclear factor kappa-B kinase-interacting protein OS=Rattus norvegicus OX=10116 GN=Ikbip PE=2 SV=1 - [IKIP_RAT]	2	3	-0.61134	-0.764	-0.0231992	-0.205668	-0.3795	0.318988	0.327951	0.223159	0.912308	0.730044	-0.233265	0.490819	0.702265	-0.785883	-0.101501	-0.482903	0.580049	1.35457	1.36852	1.93722	2.70602	2.8843	-0.957886	-0.264101	0.0655247	0.745055
P05065	Fructose-bisphosphate aldolase A OS=Rattus norvegicus OX=10116 GN=Aldoa PE=1 SV=2 - [ALDOA_RAT]	9	188	1.89627	0.835307	-1.09978	1.44367	-1.0114	-2.77082	-0.43923	-0.925913	-2.94123	-0.418389	-0.155177	-1.78712	0.636924	-0.407427	-2.14389	0.416278	1.56765	-0.0941766	2.33056	2.29832	0.313921	2.59923	1.58113	-0.157984	-0.614485	0.745046
P23514	Coatomer subunit beta OS=Rattus norvegicus OX=10116 GN=Copb1 PE=1 SV=1 - [COPB_RAT]	5	8	1.47558	-0.267888	0.128683	1.52109	0.378842	0.770215	2.18604	-0.319039	-0.119088	1.43583	0.368608	0.826726	2.15826	-0.867572	-0.455589	0.88	0.265859	0.606009	1.84619	1.28327	1.47264	2.697	-0.605039	-0.374852	0.6988	0.742181
F1LPV0	Asparaginyl-tRNA synthetase OS=Rattus norvegicus OX=10116 GN=Nars PE=1 SV=2 - [F1LPV0_RAT]	2	5	0.975253	0.580338	0.79401	1.51524	0.353576	0.524935	1.30872	-0.154627	0.00739222	0.721751	0.449285	0.646239	1.35838	0.381786	0.53904	1.25523	0.289577	0.536965	1.1284	0.680599	0.922266	1.50521	0.0665003	0.233156	0.643509	0.741426
Q5BK48	Tetratricopeptide repeat protein 5 OS=Rattus norvegicus OX=10116 GN=Ttc5 PE=2 SV=1 - [TTC5_RAT]	4	4	1.54903	1.25363	-0.146729	1.79535	1.33633	-0.140365	1.8983	0.315737	-0.70121	0.798942	0.992533	0.010521	1.50845	0.300143	-0.527955	0.780413	1.08405	0.152469	1.5297	1.19526	0.262899	1.62671	1.03345	-0.0616801	0.74684	0.740326
B4F7C9	STT3A, catalytic subunit of the oligosaccharyltransferase complex OS=Rattus norvegicus OX=10116 GN=Stt3a PE=1 SV=1 - [B4F7C9_RAT]	2	5			-0.18339									0.246435						0.50372			1.71238			0.00455758	0.0315228	0.74022
M0R3V4	Myeloid-derived growth factor OS=Rattus norvegicus OX=10116 GN=Mydgf PE=1 SV=2 - [M0R3V4_RAT]	2	3	2.46239	1.08301	-0.483931	1.33271	0.122691	-1.55869	0.392637	-0.191181	-1.77016	0	0.484732	-1.36501	0.708625	0.78224	-1.11199	0.970486	1.57403	-0.254089	1.72766	1.00935	-0.504336	1.14877	2.23884	0.589229	0.0424337	0.739902
Q8CG43	MASP-3 protein (Fragment) OS=Rattus norvegicus OX=10116 GN=masp1-3 PE=3 SV=1 - [Q8CG43_RAT]	2	2						0.0670864						-0.149754												0.739663	-0.041334	0.739663
P19945	60S acidic ribosomal protein P0 OS=Rattus norvegicus OX=10116 GN=Rplp0 PE=1 SV=2 - [RLA0_RAT]	5	12	0.640393	0.10896	0.0885088	0.987167	-0.0449505	0.465971	1.33436	-0.518674	0.00925654	0.96838	0.505142	0.940221	1.47798	0.0059433	0.273832	0.930832	0.101593	0.583501	1.35219	0.980324	1.33447	2.0891	-0.300362	0.0362823	0.457061	0.738808
M0R501	Family with sequence similarity 83, member C OS=Rattus norvegicus OX=10116 GN=Fam83c PE=4 SV=1 - [M0R501_RAT]	1	1	0.919966	-0.108898	0.951448	1.17441	-0.0566797	0.961353	1.24687	-0.29343	0.715264	0.931356	0.061047	1.10468	1.31854	-0.0210814	0.982846	1.20077	-0.13728	0.956782	1.04995	0.296427	1.38477	1.46945	-0.337194	0.676136	0.633949	0.736677
A0A096MJD1	Cleavage stimulation factor subunit 3 (Fragment) OS=Rattus norvegicus OX=10116 GN=Cstf3 PE=1 SV=1 - [A0A096MJD1_RAT]	1	1						0.503286						1.78496									1.41365			0.0589929	1.14413	0.736322
P04642	L-lactate dehydrogenase A chain OS=Rattus norvegicus OX=10116 GN=Ldha PE=1 SV=1 - [LDHA_RAT]	12	79	3.10357	0.474708	-1.94015	0.681497	-0.0528872	-2.64366	0.264316	-0.115451	-2.82174	0.169806	0.389686	-2.17017	0.797415	-0.00268307	-2.47276	0.0539239	2.20443	-0.410351	2.40147	1.78585	-0.67968	2.11911	2.93363	0.0869755	-0.388373	0.734778
Q4V7D7	Pre-mRNA-splicing factor RBM22 OS=Rattus norvegicus OX=10116 GN=Rbm22 PE=2 SV=1 - [RBM22_RAT]	3	5	0.998939	1.34428	0.584918	1.33211	0.890667	0.088995	0.903849	0.57123	-0.239782	0.676409	0.294964	-0.481113	-0.0477056	1.14103	0.325251	1.03999	1.10926	0.383616	0.798948	1.2251	0.493739	0.778776	1.17627	0.369892	0.580455	0.732847
Q5PPK6	Nol5 protein OS=Rattus norvegicus OX=10116 GN=Nop58 PE=1 SV=1 - [Q5PPK6_RAT]	1	1	-0.486523	0.964049	1.51116	0.383806	1.33269	1.8375	0.772696	0.162937	0.658399	-0.475827	1.34183	1.87222	0.735775	1.39694	1.88764	0.755243	0.914111	1.49494	0.237794	0.244002	0.819112	-0.446524	0.119867	0.619965	0.822912	0.731572
Q99N27	Sorting nexin-1 OS=Rattus norvegicus OX=10116 GN=Snx1 PE=1 SV=1 - [SNX1_RAT]	3	6	1.62986	0.131336	0.14186	1.4801	0.129829	0.0980396	1.49883	0.254607	0.213478	1.54485	-0.132006	-0.138199	1.19095	0.749945	0.704051	2.03725	0.286154	0.330394	1.53884	0.00969279	0.105284	1.24817	0.307244	0.270752	0.571048	0.73156
B0K017	ADP-ribosylhydrolase like 2 (Predicted) OS=Rattus norvegicus OX=10116 GN=Adprhl2 PE=1 SV=1 - [B0K017_RAT]	5	8	4.44541	0.188258	-1.73039	2.38948	-0.919528	-3.02473	1.15577	-0.80037	-2.91491	1.33266	0.191103	-1.8885	0.894705	-0.309781	-1.98197	1.85436	1.15738	-0.644529	3.28691	0.59142	-1.21847	2.70674	2.27033	0.160422	-0.131312	0.730626
B2GV06	Succinyl-CoA:3-ketoacid coenzyme A transferase 1, mitochondrial OS=Rattus norvegicus OX=10116 GN=Oxct1 PE=1 SV=1 - [SCOT1_RAT]	4	14	2.13027	0.229219	-0.240641	0.901089	0.0626286	-0.548216	0.91145	0.0470673	-0.323003	0.703324	0.504045	-0.194862	1.34614	0.259068	-0.562596	1.02742	0.85971	0.400432	1.46014	0.600647	0.260465	1.24845	1.29246	0.532608	0.348531	0.727079
D4A2D7	Importin 4 OS=Rattus norvegicus OX=10116 GN=Ipo4 PE=1 SV=2 - [D4A2D7_RAT]	5	5	1.07552	-0.437965	0.0842539	1.0907	0.0610762	0.350272	1.78972	-0.738226	0.149085	1.5191	0.226757	0.485466	1.85326	-0.867861	-0.207851	1.01205	0.107508	0.427827	1.67492	0.946049	1.19175	2.43035	0.0936748	0.0482052	0.471313	0.725824
A0A0G2K531	Glutathione peroxidase OS=Rattus norvegicus OX=10116 GN=Gpx3 PE=1 SV=1 - [A0A0G2K531_RAT]	1	1	1.84099	0.439471	-0.427139	1.39651	-0.796275	-1.7052	0.181013	0.0451751	-0.873087	0.943697	-1.02997	-1.91329	-0.0987318	-0.354006	-1.27703	0.541581	0.861994	0.0291005	1.72296	2.12154	1.28293	2.9683	0.910094	-0.0035318	-0.158175	0.725433
Q0D2L2	Mitochondrial ribosomal protein S22 OS=Rattus norvegicus OX=10116 GN=Mrps22 PE=1 SV=1 - [Q0D2L2_RAT]	1	1	0.911647	0.0941634	0.232292	0.903772	-0.0747215	0.0210946	0.755133	-0.530021	-0.443544	0.221067	0.433872	0.555283	1.21767	0.18467	0.266381	0.932823	0.507784	0.679629	1.22132	0.821206	0.987331	1.52053	0.128185	0.219298	0.25667	0.723902
B2RZA6	Tbl1x protein (Fragment) OS=Rattus norvegicus OX=10116 GN=Tbl1x PE=2 SV=1 - [B2RZA6_RAT]	1	1	1.28638	0.174176	0.48908	1.29462	0.233038	0.505628	1.37373	0.168096	0.431347	1.23002	-0.338065	-0.0398794	0.756574	0.196207	0.454693	1.2552	0.326771	0.67539	1.35115	0.554186	0.897085	1.56435	0.192077	0.459965	0.567348	0.723637
P21807	Peripherin OS=Rattus norvegicus OX=10116 GN=Prph PE=1 SV=1 - [PERI_RAT]	11	44	0.321002	-0.110885	-1.49041	-0.0533159	-0.221915	-1.50631	-0.227649	-0.144381	-1.32858	0.0131343	1.05669	-0.0628263	1.2648	1.34499	0.0698156	1.68484	1.06634	-0.0461425	1.23228	1.38857	0.452253	1.57544	-0.0464871	-1.31408	-0.312955	0.722719
D4A830	Pyrophosphatase (inorganic) 2 OS=Rattus norvegicus OX=10116 GN=Ppa2 PE=1 SV=2 - [D4A830_RAT]	2	3	2.45915	0.827853	-0.0597929	2.86807	-0.18715	-1.11711	1.71726	0.293325	-0.645973	1.25265	0.23368	0.21441	2.02082	0.723356	-0.220708	2.01958	0.378927	-0.475002	2.11091	0.270172	-0.589478	1.31426	1.02621	0.0915483	0.654697	0.722549
Q9R0T3	DnaJ homolog subfamily C member 3 OS=Rattus norvegicus OX=10116 GN=Dnajc3 PE=1 SV=3 - [DNJC3_RAT]	4	5	0.386009	0.243328	-0.166514	0.104555	0.789822	0.337667	0.671295	-0.0617754	-0.52327	-0.259069	0.442859	0.0162997	0.278278	0.580168	0.113907	0.379939	0.983857	0.607731	0.749011	1.62412	1.24227	1.37506	0.550928	0.0940697	0.165101	0.714945
Q5M7U6	Actin-related protein 2 OS=Rattus norvegicus OX=10116 GN=Actr2 PE=2 SV=1 - [ARP2_RAT]	4	6	2.39476	-0.188748	0.463176	2.62623	-0.224074	0.72584	2.61115	-0.264229	0.642359	2.49223	-0.127871	0.319072	2.6613	-0.867998	-0.0728192	1.88552	-0.363163	-0.106784	2.35574	0.0601483	0.85927	2.76484	-0.394074	-0.218427	0.955824	0.71363
Q5XFX0	Transgelin-2 OS=Rattus norvegicus OX=10116 GN=Tagln2 PE=1 SV=1 - [TAGL2_RAT]	7	22	0.493589	0.0798384	-0.376772	-0.184058	0.328831	-0.0908213	-0.0138411	0.623707	-0.0850198	0.151805	0.328254	-0.227858	-0.0210257	0.120309	-0.0362501	0.173215	1.2808	0.701813	0.846409	1.98009	1.42989	1.29557	0.603763	0.18821	0.0856378	0.713566
A0A0G2JSK5	Integrin beta OS=Rattus norvegicus OX=10116 GN=Itgb1 PE=1 SV=1 - [A0A0G2JSK5_RAT]	2	6	0.877995	-0.446163	0.192145	0.384102	0.0285645	0.624559	0.866023	-0.406083	0.129181	0.559636	-0.182558	0.426099	1.1587	-0.69347	-0.111581	0.243479	0.346121	1.04176	1.19051	1.12138	1.78768	2.17701	-0.120099	0.419802	0.254458	0.713441
D3ZWZ6	Insulin-like growth factor 2 mRNA-binding protein 2 OS=Rattus norvegicus OX=10116 GN=Igf2bp2 PE=1 SV=3 - [D3ZWZ6_RAT]	2	2			0.166657			0.318771						0.846254			0.26587			0.516194			1.35599				0.443894	0.712686
P35427	60S ribosomal protein L13a OS=Rattus norvegicus OX=10116 GN=Rpl13a PE=1 SV=2 - [RL13A_RAT]	2	4	0.879072	0.252054	0.110946	1.24537	0.645186	0.461765	1.65874	0.0101194	-0.182641	0.94491	0.79528	0.637454	1.76278	-0.328793	-0.526319	0.603063	0.586523	0.479131	1.48376	1.34782	1.2347	2.23084	-0.088093	-0.276217	0.621521	0.7091
D3ZER0	LON peptidase N-terminal domain and ring finger 3 OS=Rattus norvegicus OX=10116 GN=Lonrf3 PE=4 SV=2 - [D3ZER0_RAT]	1	1																								0.708752		0.708752
P04636	Malate dehydrogenase, mitochondrial OS=Rattus norvegicus OX=10116 GN=Mdh2 PE=1 SV=2 - [MDHM_RAT]	12	136	3.05174	1.5357	-0.670028	2.38822	-0.952666	-3.03166	-0.376355	-0.617649	-3.01376	0.27186	-0.47309	-2.78791	0.315616	-0.343976	-2.73811	0.3605	1.82648	-0.450717	2.44581	2.25446	-0.00536861	2.82581	2.12412	-0.15555	-0.389632	0.704923
D3ZMI0	Angiopoietin-like 8 OS=Rattus norvegicus OX=10116 GN=Angptl8 PE=4 SV=2 - [D3ZMI0_RAT]	1	1	0.672449	0.676062	0.237617	1.32311				0.338752	-0.151345	0.927279	0.345752	-0.10941	0.966992	0.143776	-0.351087	0.729368	0.840122	0.435393	1.3911	1.51704	1.10659	2.0538	0.0515477	-0.433913	0.473363	0.704226
Q9WVK7	Hydroxyacyl-coenzyme A dehydrogenase, mitochondrial OS=Rattus norvegicus OX=10116 GN=Hadh PE=2 SV=1 - [HCDH_RAT]	3	4	0.632237	-0.248087	-0.371904	0.282665	-0.202682	-0.0335134	0.438896	-0.242853	-0.300921	-0.130752	0.431396	0.554425	1.00942	-0.497466	-0.5603	-0.0679614	0.8481	1.02057	1.42475	1.50743	1.58199	1.95439	-0.0554262	0.273226	0.0674088	0.703226
D4A1U8	Similar to RIKEN cDNA 5830475I06 OS=Rattus norvegicus OX=10116 GN=RGD1311744 PE=1 SV=3 - [D4A1U8_RAT]	4	4	-0.519618	-0.218983	-0.405811	-0.118974	0.200028	-0.375094	-0.304735	-0.301597	-0.895063	-1.14436	-0.177168	-0.187364	0.129207	0.485533	0.432745	0.360659	0.938451	0.280175	0.948032	1.68973	1.32378	1.36017	0.0502315	0.431105	-0.370728	0.702484
D3ZBN4	Ergosterol biosynthesis 28 homolog OS=Rattus norvegicus OX=10116 GN=Erg28 PE=1 SV=1 - [D3ZBN4_RAT]	1	1					0.573222			1.00446			0.499676						0.453791			0.950928					0.692451	0.702359
Q66HG9	Mitochondrial antiviral-signaling protein OS=Rattus norvegicus OX=10116 GN=Mavs PE=1 SV=1 - [MAVS_RAT]	1	1		-0.801489	0.304595		-0.712932	0.35084					-1.17565	-0.0862828		0.232104	1.28177		-0.295855	0.843946		0.65224	1.78632		0.0256492	1.08472	-0.353486	0.701362
D3ZBC7	Dehydrogenase/reductase 13 OS=Rattus norvegicus OX=10116 GN=Dhrs13 PE=1 SV=3 - [D3ZBC7_RAT]	2	2		-0.590198	0.752966		-0.0930624	1.20779		-0.535324	0.756188					-0.581632	0.705115		0.355578	1.73246		1.40436	2.77552		-1.04702	0.249126	0.249726	0.699189
A0A0G2K266	E3 UFM1-protein ligase 1 OS=Rattus norvegicus OX=10116 GN=Ufl1 PE=1 SV=1 - [A0A0G2K266_RAT]	1	1		-0.213513	0.847238		-0.281149	0.737289		-0.759018	0.250081		-1.1574	-0.113371		0.402219	1.40655		0.330768	1.42524		-0.230881	0.857866				-0.086231	0.698627
Q66H39	ATP-binding cassette sub-family F member 3 OS=Rattus norvegicus OX=10116 GN=Abcf3 PE=2 SV=1 - [ABCF3_RAT]	1	1	1.00649	1.34477	0.821344	1.11501	0.612431	0.0466966	0.402922	1.14525	0.570181	0.856979	0.731533	0.191394	0.47597	0.646075	0.0662351	0.354864	0.60403	0.114325	0.278202	1.57053	1.0751	1.23049	1.26239	0.691952	0.737083	0.697514
Q6UN82	Liver regeneration related protein LRRGR00002 OS=Rattus norvegicus OX=10116 GN=Setsip PE=2 SV=1 - [Q6UN82_RAT]	1	15			1.03538			1.90042						0.63231						-0.305542			0.762431			1.63421	1.18937	0.697033
A0A0H2UHL6	Pro-cathepsin H OS=Rattus norvegicus OX=10116 GN=Ctsh PE=1 SV=1 - [A0A0H2UHL6_RAT]	2	2	0.631146	0.397663	0.179371	0.450682	-0.787886	-1.04849	-0.531608	-0.967182	-1.07405	-0.269814	-0.268349	-0.503358	-0.107567	-0.337688	-0.612398	0.376106	1.11511	0.930533	1.47647	1.58605	1.39575	1.9476	0.419364	0.154057	-0.315989	0.695282
G3V7T3	Pantothenate kinase 4 OS=Rattus norvegicus OX=10116 GN=Pank4 PE=1 SV=1 - [G3V7T3_RAT]	2	3		-0.182756	1.39509		0.174634	1.71017					-0.37882	1.18231		-1.34838	0.173048		0.324219	1.93578		0.357554	1.9634		0.31156	1.84239	0.650105	0.694946
Q6P6V0	Glucose-6-phosphate isomerase OS=Rattus norvegicus OX=10116 GN=Gpi PE=1 SV=1 - [G6PI_RAT]	14	41	3.30624	0.183038	-2.26212	0.852707	-0.0961892	-2.57698	0.661383	-0.180125	-2.6822	0.20681	0.465528	-2.04782	1.19535	0.00407083	-2.38111	0.646681	1.93389	-0.380788	2.48827	1.1048	-1.40396	1.75612	2.89781	0.473976	-0.347478	0.694592
F1LSM6	Geranylgeranyl transferase type-2 subunit beta OS=Rattus norvegicus OX=10116 GN=Rabggtb PE=1 SV=1 - [F1LSM6_RAT]	1	1		-1.41684	0.0567013		-0.588606	0.842626					-0.00789878	1.44893		0.315042	1.73217		-0.291895	1.21537		-0.765611	0.73593		0.586233	2.01276	0.0558179	0.6925
Q499P2	Leukotriene A(4) hydrolase OS=Rattus norvegicus OX=10116 GN=Lta4h PE=1 SV=1 - [Q499P2_RAT]	5	9	2.21659	0.131823	-0.856918	1.00775	0.120304	-1.25449	0.507136	0.213873	-1.13833	0.719767	0.178479	-0.816686	0.837939	0.0639563	-1.0014	0.501146	1.0627	0.0900935	1.76789	1.24647	0.189887	1.97109	1.30026	0.27946	0.0857751	0.692459
P18163	Long-chain-fatty-acid--CoA ligase 1 OS=Rattus norvegicus OX=10116 GN=Acsl1 PE=1 SV=1 - [ACSL1_RAT]	2	2	-0.202287	-0.858086	0.0204122	-0.080567	0.07552	0.911705	0.873284	0.253435	1.08028	0.972432	0.410458	1.27224	1.16217	-1.04551	-0.223427	-0.329444	0.851091	1.76331	1.53254	1.3615	2.26799	2.02873	-0.95366	-0.122178	0.394069	0.691093
F1M9Q8	Alkylglycerone-phosphate synthase OS=Rattus norvegicus OX=10116 GN=Agps PE=1 SV=3 - [F1M9Q8_RAT]	3	3	1.04404	-0.0719808	0.245457	0.94843	0.156914	0.432039	1.19757	-0.317861	-0.0520749	0.644029	0.269283	0.570004	1.26389	0.0759468	0.336967	1.0349	0.150549	0.501704	1.07489	0.742456	1.08789	1.65258	0.0497725	0.320195	0.422154	0.690978
B0BN93	26S proteasome non-ATPase regulatory subunit 13 OS=Rattus norvegicus OX=10116 GN=Psmd13 PE=1 SV=1 - [PSD13_RAT]	5	7	1.43113	0.0665	0.357586	1.79401	-0.0693467	0.308094	1.82658	-0.288564	-0.124026	1.56581	0.156976	0.493955	2.18335	-0.0351024	-0.0482247	1.64708	0.163816	0.154194	1.63445	0.616409	0.519597	2.09952	-0.602826	-0.0491467	0.626559	0.690259
P47875	Cysteine and glycine-rich protein 1 OS=Rattus norvegicus OX=10116 GN=Csrp1 PE=1 SV=2 - [CSRP1_RAT]	2	5	-1.04165	-0.306844	0.176203	-0.863628	-0.426247	0.0144875	-1.03605	0.650064	1.08146	-0.183505	0.448482	0.914811	-0.432616	0.307346	0.733975	-0.529157	1.19201	1.70878	-0.0110281	1.97389	2.48493	0.837673	-0.223323	0.212708	-0.0477013	0.687933
Q5BJQ0	Atypical kinase COQ8A, mitochondrial OS=Rattus norvegicus OX=10116 GN=Coq8a PE=2 SV=1 - [COQ8A_RAT]	2	2	-0.391812	-0.760447	-1.06293	-0.731366	-0.188528	-0.53332	-0.139203	0.638225	0.284094	0.608784	-0.111648	-0.430844	-0.108376	0.424686	0.0657894	0.392311	0.756948	0.488185	0.689955	2.3364	2.06192	2.2552	-0.394746	-0.74424	-0.234916	0.685336
P21913	Succinate dehydrogenase [ubiquinone] iron-sulfur subunit, mitochondrial OS=Rattus norvegicus OX=10116 GN=Sdhb PE=2 SV=2 - [SDHB_RAT]	7	8	2.89027	0.16866	-1.19458	1.34969	-0.224033	-1.61241	0.963603	-0.273096	-1.9902	0.841938	0.271767	-1.3117	1.27341	-0.142176	-1.51931	0.963758	1.12413	-0.178051	2.26858	0.875152	-0.381445	1.93226	1.73282	0.259454	-0.010007	0.684048
A0A0G2JY31	Alpha-1-antiproteinase OS=Rattus norvegicus OX=10116 GN=Serpina1 PE=1 SV=1 - [A0A0G2JY31_RAT]	10	48	0.740318	0.270944	-0.912334	-0.196243	-0.132137	-1.50697	-0.57291	0.145146	-1.00023	-0.234181	-0.0631365	-1.15639	-0.385364	0.817647	-0.176229	0.620758	1.39884	0.318285	0.899148	1.66199	0.681471	1.39723	1.00311	-0.0628486	-0.384844	0.68117
F1LPX8	Telomerase associated protein 1, isoform CRA_a OS=Rattus norvegicus OX=10116 GN=Tep1 PE=1 SV=2 - [F1LPX8_RAT]	1	1		0.318112	-0.0465478		0.834662	0.427689					0.129502	-0.251876		0.901277	0.480199		0.935123	0.604179		0.659391	0.322726		0.968995	0.557319	0.235257	0.678651
D4ABI7	Very-long-chain (3R)-3-hydroxyacyl-CoA dehydratase OS=Rattus norvegicus OX=10116 GN=Hacd3 PE=1 SV=2 - [D4ABI7_RAT]	2	2	1.16953	0.526553	0.244427	1.16495	0.490822	0.166384	1.14946	0.0483498	-0.285428	0.628224	1.01048	0.711641	1.62307	0.695669	0.357125	1.27261	0.49135	0.24294	1.03367	0.455855	0.201725	0.983967	0.557279	0.228137	0.585449	0.678616
Q6P3V8	Eukaryotic translation initiation factor 4A1 OS=Rattus norvegicus OX=10116 GN=Eif4a1 PE=1 SV=1 - [Q6P3V8_RAT]	3	23	0.382866	0.383649	0.520823	1.14522	-0.690536	-0.595675	1.32603	-0.332073	-0.246552	0.883885	-0.146748	-0.0262918	1.23868	0.182689	0.263445	1.0481	0.387787	0.558677	1.0541	1.18578	1.35095	1.53597	-0.37911	-0.288952	0.217049	0.678177
A0A0A0MP77	Rap guanine nucleotide exchange factor 2 OS=Rattus norvegicus OX=10116 GN=Rapgef2 PE=1 SV=1 - [A0A0A0MP77_RAT]	3	3		0.71584	0.598208		-0.962868	-0.236043		-0.225386	-0.39467		-0.0352744	-0.169624		0.450553	0.276502		1.07851	0.407211		1.5744	1.48477		0.2761	-0.124178	-0.0887271	0.677983
B0BNC0	Ckmt2 protein OS=Rattus norvegicus OX=10116 GN=Ckmt2 PE=2 SV=1 - [B0BNC0_RAT]	3	6	1.02466	-0.00157893	-0.0872626	1.19612	-2.53469	-2.66269	-1.31675	-1.37323	-0.862051	0.593223	-2.25594	-2.35834	-1.08405	-0.160114	-0.302215	0.976129	0.742014	0.690047	1.84364	1.60776	1.55007	2.69518	-0.146888	-0.279587	-0.886543	0.677666
Q9R1T3	Cathepsin Z OS=Rattus norvegicus OX=10116 GN=Ctsz PE=1 SV=2 - [CATZ_RAT]	1	1	0.718769	-0.393971	-0.527349	0.450373	-0.252991	-0.428681	0.611599	-0.392622	-0.577652	0.393201	-0.326245	-0.47634	0.492291	0.287938	0.0981417	1.07083	0.498853	0.399191	1.24712	1.26264	1.15726	1.9967	-0.0994293	-0.279823	-0.100159	0.677643
D4A228	Myomesin 3 OS=Rattus norvegicus OX=10116 GN=Myom3 PE=4 SV=3 - [D4A228_RAT]	3	4	-1.40175	0.200798	0.573584	-0.0029934	-0.00148416	0.328988	-0.18503	-1.34671	-1.02558	-1.60902	0.190153	0.546221	-0.0394467	-0.357053	-0.0406857	-0.622301	1.88703	1.40162	0.695252	3.37176	2.28044	1.56559	-1.17181	-0.846043	-0.311069	0.677029
D3ZZC1	RCG43947 OS=Rattus norvegicus OX=10116 GN=Txndc5 PE=1 SV=1 - [D3ZZC1_RAT]	6	12	-0.167706	-0.22209	0.0191743	0.00884806	-0.187025	-0.0684967	-0.0603176	0.490685	0.499704	0.440362	0.25885	0.178813	0.28119	0.580835	0.57022	0.590062	0.736187	0.852032	0.822336	1.41698	1.50857	1.22961	-0.268786	-0.214653	0.0992334	0.675381
A0A0G2JXC1	Protein ERGIC-53 OS=Rattus norvegicus OX=10116 GN=Lman1 PE=1 SV=1 - [A0A0G2JXC1_RAT]	2	2	0.601873	-0.93787	-0.371878	0.198917	0.00304903	0.526728	1.16008	-0.113111	0.401228	0.965155	0.268593	0.817868	1.37957	-1.36238	-0.852805	-0.287047	0.451046	1.05075	1.49176	1.69543	2.28942	2.72193	-0.508768	0.0102087	0.293386	0.67326
P63245	Receptor of activated protein C kinase 1 OS=Rattus norvegicus OX=10116 GN=Rack1 PE=1 SV=3 - [RACK1_RAT]	7	14	1.47593	-0.171421	0.196351	1.28338	0.0104814	0.246537	1.60407	-0.458604	-0.139558	0.684479	0.237876	0.177123	1.87545	-0.623052	-0.588648	0.720254	0.136612	0.446899	1.76368	0.835062	1.04371	2.02052	0.17927	0.269143	0.428888	0.673241
P17764	Acetyl-CoA acetyltransferase, mitochondrial OS=Rattus norvegicus OX=10116 GN=Acat1 PE=1 SV=1 - [THIL_RAT]	5	9	0.318481	-0.247891	-0.0629532	0.431895	-0.227927	-0.108953	0.428338	-0.148659	-0.0294779	0.576888	0.0780262	0.216781	0.932498	0.460885	0.5357	1.06842	0.401858	0.598806	1.034	0.825888	1.03556	1.54671	-0.310259	-0.0694371	0.102046	0.67172
Q6AYH9	Dynein assembly factor 1, axonemal OS=Rattus norvegicus OX=10116 GN=Dnaaf1 PE=1 SV=1 - [DAAF1_RAT]	1	1																								0.668138		0.668138
P83883	60S ribosomal protein L36a OS=Rattus norvegicus OX=10116 GN=Rpl36a PE=1 SV=2 - [RL36A_RAT]	2	2		-1.27987	1.15661	-0.626967	-0.491378	1.90279	0.181771	-0.15322	2.23161	0.441163	-0.293708	2.12605	0.333386				-0.639128	1.83107	-0.0822979	0.0752832	2.53976	0.617903			0.472259	0.667996
B0BN83	Armadillo repeat-containing protein 1 OS=Rattus norvegicus OX=10116 GN=Armc1 PE=1 SV=1 - [B0BN83_RAT]	2	3	0.630934	0.728394	0.136162	1.14863	0.605252	-0.0292924	1.04574	0.610341	-0.0335436	0.972059	0.872481	0.263532	1.26691	0.705765	0.0571148	1.06455	0.740815	0.182299	1.06498	1.11188	0.547641	1.42183	0.23684	-0.402407	0.579224	0.666518
G3V7G9	Eukaryotic translation initiation factor 3, subunit 6 interacting protein OS=Rattus norvegicus OX=10116 GN=Eif3l PE=1 SV=2 - [G3V7G9_RAT]	3	3	0.437896	0.591328	0.00252261	1.6254	0.442562	-0.443692	1.49687	0.537752	-0.230478	1.5133	1.13416	0.524253	2.14242	0.246095	0.179777	1.21871	0.616805	-0.371835	1.5548	1.04743	0.398216	1.97121	-0.570025	-0.441645	0.63599	0.665996
P16617	Phosphoglycerate kinase 1 OS=Rattus norvegicus OX=10116 GN=Pgk1 PE=1 SV=2 - [PGK1_RAT]	13	32	2.20065	0.437758	-0.642397	0.711359	0.320836	-0.74417	0.613992	0.213478	-0.749559	0.448344	0.523988	-0.453014	0.822429	0.367691	-0.667642	0.760379	1.24464	0.240144	1.50047	0.616952	-0.229722	1.02619	1.65209	0.648933	0.240106	0.665213
D3ZQI1	Glutathione peroxidase OS=Rattus norvegicus OX=10116 GN=Gpx7 PE=1 SV=1 - [D3ZQI1_RAT]	1	1		-0.062283	-0.278143		-0.0737204	-0.331893		-0.0977314	-0.365244		-0.546228	-0.778806		-0.390416	-0.662694		1.08617	0.904024		2.2939	2.10603		0.117488	-0.145388	-0.316756	0.663639
D4ACM9	Inositol hexakisphosphate and diphosphoinositol-pentakisphosphate kinase 1 OS=Rattus norvegicus OX=10116 GN=Mfap1a PE=1 SV=1 - [D4ACM9_RAT]	2	4			1.24937			0.433946												0.260767						1.06221	0.841657	0.661486
F1LSS1	Structural maintenance of chromosomes protein OS=Rattus norvegicus OX=10116 GN=Smc1a PE=1 SV=3 - [F1LSS1_RAT]	3	4	0.381158	-0.33957	0.626556	1.13847	-0.227654	0.696159	0.605768	0.375255	1.28973	1.28631	0.218829	1.16824	1.39423	-0.621818	0.28789	-0.0246579	0.192027	1.19187	1.41494	0.769669	1.76379	1.6618	-0.508066	0.411044	0.601605	0.66106
P52944	PDZ and LIM domain protein 1 OS=Rattus norvegicus OX=10116 GN=Pdlim1 PE=1 SV=4 - [PDLI1_RAT]	2	2	1.15355	0.199349	0.0571717	0.544861	0.0301351	-0.154355	0.395893	-0.02017	-0.214	0.266821	0.284453	0.125558	0.604157	0.28125	0.0826544	0.565306	0.585275	0.476814	0.834714	0.955436	0.841254	1.19067	0.834185	0.644991	0.222439	0.658058
X1WI37	40S ribosomal protein S4 OS=Rattus norvegicus OX=10116 GN=Rps4x PE=3 SV=1 - [X1WI37_RAT]	3	7	0.293254	-0.101507	0.315192	0.849184	0.412294	1.39891	1.44505	-0.0117515	0.28721	0.934099	0.345144	1.1717	1.23044	-0.238578	0.0906342	0.526018	0.435819	0.756794	1.18862	1.05265	1.60005	1.87072	-0.506651	-0.160396	0.611564	0.653842
P17220	Proteasome subunit alpha type-2 OS=Rattus norvegicus OX=10116 GN=Psma2 PE=1 SV=3 - [PSA2_RAT]	5	27	3.55642	0.980279	-1.41255	1.92578	-1.05	-3.70172	-0.431662	-0.395216	-3.04631	0.538473	-0.287614	-2.67317	0.959743	-0.330016	-2.87375	0.235396	1.71615	-0.731011	2.91186	1.65027	-0.834553	2.76486	2.48521	-0.120297	-0.499774	0.652822
G3V7K3	Ceruloplasmin OS=Rattus norvegicus OX=10116 GN=Cp PE=1 SV=1 - [G3V7K3_RAT]	4	6	2.47914	-0.402066	-0.484758	1.52002	-0.575713	-0.969871	1.3532	-0.662206	-0.796551	1.20136	-0.144028	-0.512591	1.28978	-0.621687	-1.02995	1.05694	0.48325	0.165121	1.80131	0.969283	0.645434	2.44097	0.510568	0.111707	0.167162	0.651894
Q6AYT3	tRNA-splicing ligase RtcB homolog OS=Rattus norvegicus OX=10116 GN=Rtcb PE=2 SV=1 - [RTCB_RAT]	5	8	0.576263	0.229559	0.908966	0.777334	0.34595	0.983045	0.968989	0.13686	0.764615	0.71764	0.294791	0.772727	0.990561	0.195731	0.631658	0.708112	0.190246	0.804262	0.711988	0.599468	1.30687	1.14947	0.00566998	0.496804	0.623062	0.649237
A0A0G2JT68	Uveal autoantigen with coiled-coil domains and ankyrin repeats OS=Rattus norvegicus OX=10116 GN=Uaca PE=1 SV=1 - [A0A0G2JT68_RAT]	2	3		-0.570352	-0.338362		-0.191894	-0.00221618		0.564378	0.744716		1.14152	1.35679		0.545445	0.721017		0.524492	0.790199		1.27511	1.5351		-0.204337	-0.0193625	0.338072	0.645958
Q5I0K5	Mycophenolic acid acyl-glucuronide esterase, mitochondrial OS=Rattus norvegicus OX=10116 GN=Abhd10 PE=1 SV=2 - [ABHDA_RAT]	3	5	4.34187	0.00458196	-0.389532	4.07775	-2.28476	-2.77401	1.32314	-2.62279	-3.41865	1.04177	-1.30861	-2.06953	2.38866	-1.20947	-1.76875	2.46234	-0.48964	-0.605598	3.8429	-0.459122	-0.829059	3.49994	0.64494	0.260936	-0.339897	0.644839
Q3KRD8	Eukaryotic translation initiation factor 6 OS=Rattus norvegicus OX=10116 GN=Eif6 PE=1 SV=1 - [IF6_RAT]	2	6	1.96409	0.72088	-0.403372	1.1896	0.23569	-0.872642	0.724654	-0.0292291	-0.847664	0.380969	0.262423	-0.660688	0.705334	0.643505	-0.600679	1.05077	0.763727	-0.355306	1.13637	1.15775	0.0179641	1.51618	1.52151	0.178552	0.222059	0.64464
D3ZZN4	Uncharacterized protein OS=Rattus norvegicus OX=10116 PE=3 SV=1 - [D3ZZN4_RAT]	5	6	1.11882	-0.0489143	0.424494	0.962263	0.334214	0.9079	1.26766	-0.022173	0.319711	0.822943	0.289853	-0.00385984	0.88645	-0.513318	-0.123243	0.311596	0.40371	0.883919	1.10902	1.0309	1.45895	1.98691	0.125113	0.156318	0.531076	0.643028
P50398	Rab GDP dissociation inhibitor alpha OS=Rattus norvegicus OX=10116 GN=Gdi1 PE=1 SV=1 - [GDIA_RAT]	9	93	1.88201	-0.316083	-0.681419	0.223333	-0.119644	-0.804482	0.43726	-0.412822	-1.12151	0.095858	0.583639	-0.0445855	1.10607	0.724455	0.121287	1.26215	0.609841	0.123468	1.16486	0.338007	-0.339977	0.686237	1.29293	0.623098	-0.0232034	0.642702
A0A0G2K0L6	Similar to RIKEN cDNA 1500006O09 (Predicted), isoform CRA_a OS=Rattus norvegicus OX=10116 GN=Thoc7 PE=1 SV=1 - [A0A0G2K0L6_RAT]	1	1	0.457165	0.450035	0.0652474	0.653728	0.7714	0.3443	0.995339	1.43911	1.00267	1.58429	0.41041	0.00890505	0.588294	0.978368	0.537162	1.1206	0.825867	0.474796	0.933486	0.794013	0.437222	0.887423	0.279618	-0.152185	0.681883	0.642056
P04762	Catalase OS=Rattus norvegicus OX=10116 GN=Cat PE=1 SV=3 - [CATA_RAT]	11	21	1.78684	-0.229793	-0.307604	0.829012	-0.299372	-0.521663	1.1013	-0.381483	-0.431762	0.480577	-0.0282434	-0.0803118	1.14681	0.366979	-0.0877581	1.4314	0.329539	0.232981	1.21334	0.514072	0.530073	1.48005	0.484442	0.0448961	0.159791	0.640569
G3V6D0	Alpha-fetoprotein OS=Rattus norvegicus OX=10116 GN=Afp PE=4 SV=1 - [G3V6D0_RAT]	13	88	0.426496	0.455977	-0.238241	0.251626	-0.0956729	-0.803637	-0.223223	0.998759	0.259421	0.677736	-0.369501	-1.06115	-0.551418	0.593319	-0.0484537	0.438478	1.10782	0.4598	0.900168	1.73923	1.06548	1.46233	0.595485	-0.078604	0.0232158	0.640302
O35567	Bifunctional purine biosynthesis protein PURH OS=Rattus norvegicus OX=10116 GN=Atic PE=1 SV=2 - [PUR9_RAT]	12	19	3.03491	-0.0599824	-0.902907	0.748153	-0.0365555	-0.974567	0.974617	-0.254854	-1.18136	0.633254	0.129193	-0.640728	1.22143	-0.170798	-1.10814	0.439671	0.866967	0.25429	2.06554	0.192274	-0.4573	1.04387	2.15881	1.16963	0.122431	0.639686
H1UBM5	Copine 6 protein OS=Rattus norvegicus OX=10116 GN=Cpne6 PE=2 SV=1 - [H1UBM5_RAT]	2	5	4.60141	-1.74973	-1.60334	2.39018	-1.50189	-1.39782	2.15803	-1.42084	-1.3261	2.37805	-1.4488	-1.31912	2.33865	-0.777813	-0.687842	3.06793	-0.580709	-0.400604	3.73236	-1.16138	-0.986999	2.62056	0.20633	0.305704	-0.0199984	0.639682
D3ZMA5	Aromatic-L-amino-acid decarboxylase OS=Rattus norvegicus OX=10116 GN=Ddc PE=1 SV=2 - [D3ZMA5_RAT]	2	4	2.71297	0.333873	-1.21163	1.30719	-0.16332	-1.75113	0.830247	0.0641003	-1.53305	0.978901	0.352273	-1.20994	1.29979	0.217665	-1.38425	1.12953	0.942914	-0.831839	1.82016	1.02161	-0.495889	1.88465	1.76579	0.30341	0.0592067	0.639462
A0A0G2K174	LIM domain 7 OS=Rattus norvegicus OX=10116 GN=Lmo7 PE=1 SV=1 - [A0A0G2K174_RAT]	4	7	-0.946114	0.18465	0.791445	-0.71204	0.0962482	0.660731	-1.09593	0.729115	1.28426	-0.561356	0.121336	0.711414	-0.995122	0.58225	1.13263	-0.423024	0.585617	1.22613	0.131089	1.58771	2.2225	0.988046	0.0347295	0.594509	0.105313	0.638922
G3V796	Acetyl-Coenzyme A dehydrogenase, medium chain OS=Rattus norvegicus OX=10116 GN=Acadm PE=1 SV=1 - [G3V796_RAT]	3	6	1.42094	-0.945263	-1.73748	0.37277	0.319763	-0.209278	1.30163	-0.931744	-0.998908	0.285988	0.891729	0.358585	1.65784	-1.1436	-1.12636	0.0711986	0.675291	0.265615	1.42759	1.81195	1.07087	2.42197	0.51755	0.0158836	0.0107275	0.638816
Q5XIL4	Sorbin and SH3 domain containing 3, isoform CRA_b OS=Rattus norvegicus OX=10116 GN=Sorbs3 PE=1 SV=1 - [Q5XIL4_RAT]	3	4	0.167077	-0.653557	0.469	0.203177	-0.12029	0.959954	0.75669	-0.477034	0.593871	0.321179	-0.674993	0.682995	0.408082	-0.158565	0.907574	0.636713	-0.0379761	1.1813	0.785684	0.794111	1.93434	1.53024	-0.732994	0.41203	0.185672	0.638378
Q63002	Mannose 6-phosphate/insulin-like growth factor II receptor OS=Rattus norvegicus OX=10116 GN=M6P/IGF2r PE=2 SV=1 - [Q63002_RAT]	8	10	0.0178654	-0.241679	0.4617	-0.258887	-0.105241	0.502662	-0.090448	-0.588189	-0.0726631	-0.287746	-0.434657	0.439263	-0.0343943	-0.393	0.14469	-0.449652	0.558619	1.57429	0.655702	1.73417	2.64215	1.6958	-0.630213	0.140874	-0.054835	0.636587
D3ZEZ3	Dehydrogenase/reductase 2 OS=Rattus norvegicus OX=10116 GN=Dhrs2 PE=1 SV=2 - [D3ZEZ3_RAT]	1	1	0.827445	0.98095	0.0154305	1.14057	-0.781846	-1.78968	-0.601983				-0.421904	-1.40414	-0.288095	0.501599	-0.52034	0.599761	1.2377	0.305891	1.30124	1.65429	0.716765	1.70362	0.693973	-0.318563	-0.226129	0.63232
Q6AYQ9	Peptidyl-prolyl cis-trans isomerase OS=Rattus norvegicus OX=10116 GN=Ppic PE=1 SV=1 - [Q6AYQ9_RAT]	1	3		-1.18731	-0.92113		-1.13206	-0.908193		-0.919602	-0.705078		-0.357386	-0.107927		-0.830972	-0.621213		1.28766	1.58755		2.16878	2.46295		-0.614061	-0.3949	-0.779835	0.630725
P14408	Fumarate hydratase, mitochondrial OS=Rattus norvegicus OX=10116 GN=Fh PE=1 SV=1 - [FUMH_RAT]	10	19	3.57599	0.531486	-2.2529	1.14343	-0.57633	-3.23202	0.473364	-0.104523	-2.86575	0.486283	0.557661	-2.2436	1.07861	0.0141692	-2.63767	0.991862	1.88633	-0.505009	2.48169	1.00999	-1.43098	1.4116	2.96433	0.279799	-0.375575	0.628727
D4AAF8	RNA-binding protein Nova-1 OS=Rattus norvegicus OX=10116 GN=Nova1 PE=4 SV=2 - [D4AAF8_RAT]	2	38	2.11422	0.63064	0.22625	2.03173	-0.150352	-0.597055	1.27099	0.393756	-0.062287	1.73633	-0.598853	-1.01996	0.776431	0.690293	0.229484	2.02993	0.448029	0.0773545	1.75305	-0.135168	-0.511563	1.15564	0.739278	0.287872	0.497951	0.628386
F1LQ14	60S ribosomal protein L34 OS=Rattus norvegicus OX=10116 GN=Rpl34 PE=4 SV=1 - [F1LQ14_RAT]	2	3	0.396946	0.100868	0.149555	0.718352	0.506518	0.512893	1.28373	-0.0963743	-0.037309	0.643472	0.812487	0.844457	1.63366	-0.339513	-0.285213	0.686643	0.523441	0.667875	1.28933	1.07406	1.21278	2.1561	-0.566319	-0.517978	0.4863	0.627905
A0A0G2JUP9	Similar to Serum amyloid A-3 protein precursor OS=Rattus norvegicus OX=10116 GN=LOC691143 PE=1 SV=1 - [A0A0G2JUP9_RAT]	1	1		0.440042	0.0563955		0.6114	0.185441		0.798437	0.363138		-0.155778	-0.556141		1.42688	0.986816		0.710851	0.360921		1.56427	1.20862		-0.404168	-0.83483	0.217867	0.627419
F1LMZ8	26S proteasome non-ATPase regulatory subunit 11 OS=Rattus norvegicus OX=10116 GN=Psmd11 PE=1 SV=2 - [PSD11_RAT]	4	11	1.44204	0.170759	0.266905	1.61529	0.170991	0.0470785	1.63576	-0.172207	0.00153525	1.2138	0.195947	0.408146	1.61467	0.160611	0.141394	1.54368	0.107844	-0.0510866	1.4563	0.333295	0.537243	1.66754	0.0236629	-0.0191975	0.583004	0.626329
Q4V8H8	EH domain-containing protein 2 OS=Rattus norvegicus OX=10116 GN=Ehd2 PE=1 SV=1 - [EHD2_RAT]	1	1																	0.811155			1.65423			-0.588354			0.625678
A0A0G2K0B6	Clathrin coat assembly protein AP180 OS=Rattus norvegicus OX=10116 GN=Snap91 PE=1 SV=1 - [A0A0G2K0B6_RAT]	1	28	1.42882	0.0782514	-0.0847272	1.21041	0.103159	-0.102133	1.25556	-0.373422	-0.588053	0.700211	0.479703	0.300007	1.58605	0.593288	0.373891	1.66399	0.490235	0.360973	1.52632	-0.137495	-0.272478	0.884376	0.322809	0.112815	0.367315	0.625397
Q6AYK6	Calcyclin-binding protein OS=Rattus norvegicus OX=10116 GN=Cacybp PE=1 SV=1 - [CYBP_RAT]	5	14	1.67928	0.539045	0.71005	2.12665	-0.77666	-0.790248	0.90744	-0.36823	-0.414313	1.30952	-0.971848	-0.824843	0.824831	0.597563	0.56092	2.27238	0.244732	0.256699	1.72317	-0.205722	-0.107575	1.48722	-0.0308455	-0.128746	0.260486	0.624552
F1LQJ7	Phosphoenolpyruvate carboxykinase [GTP], mitochondrial OS=Rattus norvegicus OX=10116 GN=Pck2 PE=1 SV=2 - [F1LQJ7_RAT]	3	3		-0.872423	-1.70652		1.00735	0.489892		1.1312	0.245454		0.771751	0.292184		0.562789	-0.327727		0.62998	0.303382		1.68348	1.49521		0.421809	0.220298	0.169862	0.623653
D3ZBC4	Alanine and glycine-rich protein-like OS=Rattus norvegicus OX=10116 GN=LOC103694328 PE=1 SV=1 - [D3ZBC4_RAT]	1	1			-0.164901			0.653096			1.08552						0.831714									0.412205	0.52457	0.62196
D3ZJE2	Uncharacterized protein OS=Rattus norvegicus OX=10116 PE=3 SV=1 - [D3ZJE2_RAT]	3	4	0.0957747	0.308968	0.603816	0.443351	0.17037	0.422905	0.324999	0.348471	0.591667	0.424334	0.616314	0.894445	0.724889	0.305949	0.544378	0.378876	0.530282	0.858846	0.568592	0.990955	1.3138	1.01506	-0.0124626	0.23537	0.437118	0.621211
D3ZTT7	Sad1 and UNC84 domain-containing 2 OS=Rattus norvegicus OX=10116 GN=Sun2 PE=1 SV=1 - [D3ZTT7_RAT]	2	2		-0.529607		0.401045	-1.35869		-0.407789	0.571917		1.44405	-0.398184		0.50666	-0.330207		0.538989	0.107531		0.942109	0.877626		1.69799			-0.0396078	0.6201
F1M614	Laminin subunit alpha 2 OS=Rattus norvegicus OX=10116 GN=Lama2 PE=1 SV=3 - [F1M614_RAT]	6	7	-0.58633	-1.3614	-0.437311	-1.01874	-0.495998	0.385782	-0.133087	-0.432559	0.439882	-0.148414	-0.174933	0.732443	0.141925	0.00937308	-0.660288	-1.24675	1.20891	1.24933	1.54894	1.60393	1.99575	2.51819	-0.90285	-0.0257722	-0.269222	0.620058
Q4V8B7	Inactive hydroxysteroid dehydrogenase-like protein 1 OS=Rattus norvegicus OX=10116 GN=Hsdl1 PE=2 SV=1 - [HSDL1_RAT]	2	4	2.66474	0.333714	0.13653	2.93825	-0.0667638	-0.306261	2.5506	-0.675736	-0.924572	1.50074	0.626218	0.412316	3.17882	-1.02332	-1.27692	1.4065	-0.267722	-0.43119	2.19267	0.103621	-0.065568	2.98906	0.437077	0.192877	0.765814	0.619658
P62250	40S ribosomal protein S16 OS=Rattus norvegicus OX=10116 GN=Rps16 PE=1 SV=2 - [RS16_RAT]	5	9	0.711588	-0.173421	0.388688	1.00556	0.168451	0.695996	1.2604	0.126201	0.624765	0.983745	0.385388	0.869736	1.47992	-0.491407	0.0778613	0.355633	0.143932	0.82257	1.31728	0.820781	1.52794	1.68085	-0.399613	0.0905235	0.587258	0.618855
F1LR10	Epithelial protein lost in neoplasm OS=Rattus norvegicus OX=10116 GN=Lima1 PE=1 SV=2 - [F1LR10_RAT]	8	12	-0.82387	-0.188644	0.467127	-0.44494	-0.0117369	1.04913	-0.0832699	0.74527	1.74602	0.780898	-0.128411	0.711939	-0.227553	0.0697157	0.92889	-0.157038	0.519821	1.56046	0.167452	1.53843	2.32441	1.38549	-0.755067	0.0697854	0.318293	0.618732
F1LND7	Farnesyl pyrophosphate synthase OS=Rattus norvegicus OX=10116 GN=Fdps PE=1 SV=3 - [F1LND7_RAT]	5	7	0.900333	0.320005	0.479141	1.60858	0.515006	0.334917	1.60508	-0.282867	0.0540193	0.93523	0.500543	0.722787	1.78354	-0.0269206	0.36035	1.23692	0.0614976	0.32592	1.14384	0.417989	0.660729	1.54947	-0.0305522	-0.0585933	0.641065	0.618683
Q9QX18	Aminopeptidase N (Fragment) OS=Rattus norvegicus OX=10116 GN=APN PE=4 SV=1 - [Q9QX18_RAT]	1	2	0.184105	-1.2712	0.163135	0.415225	-0.798524	0.593494	0.908143	-1.1256	0.25708	0.502302	-0.0751659	1.34245	1.58545	-1.40581	-0.0279005	0.219152	-0.168968	1.29908	1.42138	1.00112	2.46345	2.57726	-1.47617	-0.0888553	0.0912873	0.616599
B2RYI0	WD repeat-containing protein 91 OS=Rattus norvegicus OX=10116 GN=Wdr91 PE=2 SV=1 - [WDR91_RAT]	2	3			1.34738			0.193028												0.700041			0.438605			0.708234	0.770206	0.615626
Q9EPB1	Dipeptidyl peptidase 2 OS=Rattus norvegicus OX=10116 GN=Dpp7 PE=1 SV=1 - [DPP2_RAT]	4	5		-0.407614	-0.349206		-0.441375	-0.425281		0.19346	0.200215		0.525098	0.566788		0.509622	0.511611		0.821169	0.913293		1.09388	1.18028		-0.071505	-0.0601135	-0.0172393	0.61228
A0A0G2K677	Spectrin beta chain OS=Rattus norvegicus OX=10116 GN=Sptbn4 PE=1 SV=1 - [A0A0G2K677_RAT]	1	2	0.961261	0.148213	0.121778	1.17824	0.319319	0.25057	1.36959	-0.197996	-0.276084	0.773511	0.506147	0.462994	1.51037	-0.0950666	-0.17792	0.873505	0.362027	0.369308	1.29598	0.815269	0.816829	1.73501	-0.0426204	-0.116072	0.468129	0.612218
Q5XI63	Kinesin-like protein KIFC1 OS=Rattus norvegicus OX=10116 GN=Kifc1 PE=2 SV=1 - [KIFC1_RAT]	1	1	1.85037	0.164769	0.422907	1.47985	0.106824	0.32265	1.44215	-0.720269	-0.513782	0.536288	-0.820036	-0.578615	0.469233	-0.334993	-0.133273	0.918628	-0.0919236	0.199931	1.12708	0.788175	1.07431	1.99297	0.561443	0.772565	0.307759	0.612012
D4AEB4	RNA cytidine acetyltransferase OS=Rattus norvegicus OX=10116 GN=Nat10 PE=1 SV=1 - [D4AEB4_RAT]	1	1	-0.215419	0.907728	0.445504	-0.0777413	0.257912	-0.246625	-0.707311	0.0102206	-0.503656	-1.03377	0.481981	0.00303971	-0.529296	1.2456	0.726958	0.198676	1.13564	0.707132	0.0540974	1.41596	0.981734	0.32021	0.796196	0.286956	-0.0565114	0.611656
P19511	ATP synthase F(0) complex subunit B1, mitochondrial OS=Rattus norvegicus OX=10116 GN=Atp5f1 PE=1 SV=1 - [AT5F1_RAT]	5	10	2.00146	0.0376007	-0.347509	1.13388	0.160401	-0.449931	1.65095	-0.612154	-1.0633	0.799629	0.373627	-0.217259	1.4441	-1.0507	-1.35023	0.358151	0.77073	0.395103	1.77093	1.12215	0.527619	2.10814	0.931326	0.311548	0.288949	0.611573
A1L114	Fga protein OS=Rattus norvegicus OX=10116 GN=Fga PE=2 SV=1 - [A1L114_RAT]	16	32	-0.738354	-0.614492	-0.0542839	-0.52176	0.357842	0.523686	0.146886	0.15138	0.476342	-0.020118	0.851891	1.28267	0.702075	0.182136	0.748374	0.421991	0.777751	0.913567	0.513572	1.26207	1.48832	1.08802	-0.58333	-0.182713	0.153474	0.610986
D4A0J4	von Willebrand factor A domain-containing 2 OS=Rattus norvegicus OX=10116 GN=Vwa2 PE=4 SV=3 - [D4A0J4_RAT]	1	1	-1.80764	-0.678313	0.810032	-1.18825	0.665781	2.11181	0.176087	1.284	2.72069	0.715535	0.561353	2.03298	0.0256041	-0.01597	1.41596	-0.587366	0.662564	2.18462	0.0565499	1.26452	2.78086	0.644295	-1.27156	0.169772	0.617005	0.610821
Q63011	Zero beta-globin (Fragment) OS=Rattus norvegicus OX=10116 PE=3 SV=1 - [Q63011_RAT]	1	93	1.67626	0.751751	-1.09749	1.09723	-0.392002	-2.21149	-0.0262782	-0.418158	-2.24698	-0.1312	0.606657	-1.66655	0.926327	0.301383	-1.68114	0.585406	1.37648	-0.373914	1.62589	1.79819	-0.101031	2.03338	1.35692	-0.523015	-0.338188	0.610407
Q4FZT8	SPRY domain-containing protein 4 OS=Rattus norvegicus OX=10116 GN=Spryd4 PE=2 SV=1 - [SPRY4_RAT]	2	2	1.11182	0.0782821	0.0237646	1.54117	-1.30287	-1.39971	0.180261	0.133419	0.0272495	1.53779	0.699831	0.628596	2.13691	0.0534591	-0.0574767	1.45489	-0.0464795	-0.0672808	1.32034	0.649354	0.622832	2.00196	-0.324925	-0.426459	0.271633	0.609761
A0A0G2K0X9	Protein transport protein Sec31A OS=Rattus norvegicus OX=10116 GN=Sec31a PE=1 SV=1 - [A0A0G2K0X9_RAT]	8	16	0.955903	-0.0546944	-0.149847	0.973973	-0.0260908	-0.494311	0.977218	-0.369221	-0.543811	0.415481	0.063285	-0.268835	0.925823	-0.244495	-0.213169	0.665385	0.476974	0.357001	1.31127	1.17078	0.958938	1.94594	0.084751	-0.128416	0.123254	0.609232
Q3B8N8	Pescadillo homolog OS=Rattus norvegicus OX=10116 GN=Pes1 PE=2 SV=1 - [PESC_RAT]	1	1			0.564982			0.675025			1.05441			0.712769						0.68356			0.53486				0.751797	0.60921
B1WC40	Nuclear cap-binding protein subunit 2 OS=Rattus norvegicus OX=10116 GN=Ncbp2 PE=1 SV=1 - [NCBP2_RAT]	3	3	1.40427	0.215009	-0.0422654	1.21532	0.206336	-0.0932512	1.22689	-0.773928	-1.08285	0.167858	0.0252906	-0.248701	0.999789	0.797218	0.483525	1.73607	0.45148	0.227921	1.35571	0.0132579	-0.216021	0.903281	0.430114	0.125823	0.184998	0.609014
P05197	Elongation factor 2 OS=Rattus norvegicus OX=10116 GN=Eef2 PE=1 SV=4 - [EF2_RAT]	15	49	1.24498	0.203642	-0.382103	0.392517	0.217267	-0.509342	0.460236	0.0306761	-0.716075	0.168447	0.706529	0.0436629	0.840791	0.0280228	-0.452533	0.176288	0.968451	0.339737	1.17082	1.04467	0.466211	1.04857	1.14094	0.510462	0.155036	0.606869
Q499V6	Zinc finger CCHC-type and RNA-binding motif-containing protein 1 OS=Rattus norvegicus OX=10116 GN=Zcrb1 PE=2 SV=1 - [ZCRB1_RAT]	1	1					0.584142			0.906899			0.316779									0.388006			0.824604		0.602607	0.606305
F1LTF8	Laminin subunit alpha 4 OS=Rattus norvegicus OX=10116 GN=Lama4 PE=1 SV=3 - [F1LTF8_RAT]	9	11	0.158615	-0.147369	0.0191835	0.0701654	0.111938	0.231752	0.629182	0.0961891	0.49911	0.649509	0.322862	0.604209	0.899977	-0.205331	0.0770666	0.455946	0.600269	0.93205	0.733764	1.50928	1.8761	0.921878	-0.611441	0.0767607	0.270445	0.605526
Q5I0D7	Xaa-Pro dipeptidase OS=Rattus norvegicus OX=10116 GN=Pepd PE=2 SV=1 - [PEPD_RAT]	7	14	3.71813	0.629131	-0.264746	3.4997	-2.6596	-3.59391	0.862319	-2.98742	-4.04179	0.587593	-1.75995	-2.67373	1.64087	-1.56073	-2.61813	1.83879	0.237171	-0.683049	3.62933	0.359501	-0.468145	3.94392	0.974517	-0.0347936	-0.72369	0.604937
P21670	Proteasome subunit alpha type-4 OS=Rattus norvegicus OX=10116 GN=Psma4 PE=1 SV=1 - [PSA4_RAT]	6	26	2.67007	0.998649	-1.07257	1.50718	-0.422225	-2.42346	0.0165938	-0.622725	-2.7677	-0.0272853	-0.297145	-2.28178	0.357348	0.102441	-2.26388	0.165074	1.53361	-0.424805	2.24857	1.5896	-0.387607	2.18163	2.17444	-0.0194101	-0.393534	0.60475
P24473	Glutathione S-transferase kappa 1 OS=Rattus norvegicus OX=10116 GN=Gstk1 PE=1 SV=3 - [GSTK1_RAT]	2	2	1.09234	-0.219377	-0.723865	0.318418	0.180052	-0.366749	0.738092	0.368453	-0.187687	0.847727	0.689428	0.168223	1.20141	0.459643	-0.101263	0.935982	0.457612	-0.0131603	0.899333	0.945859	0.469366	1.37337	0.580695	0.0291913	0.242088	0.60317
Q6AXZ0	Polyadenylate-binding protein-interacting protein 2 OS=Rattus norvegicus OX=10116 GN=Paip2 PE=2 SV=1 - [PAIP2_RAT]	2	6	-0.406606	-0.129942	0.0359404	-0.474808	-0.234619	-0.0551462	-0.15802	0.336399	0.58583	0.156666	-0.273036	0.00659134	-0.218606	0.972736	1.35104	0.753644	0.506111	0.947749	0.225596	0.955323	1.16334	0.4327	0.0557169	0.0832726	-0.0508959	0.602386
Q5PQU1	Kininogen 1 OS=Rattus norvegicus OX=10116 GN=Kng2 PE=2 SV=1 - [Q5PQU1_RAT]	6	27	0.349186	0.0483636	-0.325302	0.632728	-0.511007	-0.695326	0.148599	0.229309	0.242566	0.452835	-0.244962	-0.859819	-0.107138	0.3658	-0.0911462	0.56667	0.639736	0.423308	1.005	1.3547	1.16618	1.70734	0.169533	0.00641819	-0.0444025	0.600534
A0A0H2UHA6	Transmembrane protein 33 OS=Rattus norvegicus OX=10116 GN=Tmem33 PE=1 SV=1 - [A0A0H2UHA6_RAT]	2	3	1.60061	-0.0307882	0.104028	1.64889	0.13426	0.0894187	1.69684	-0.265468	-0.182304	1.35569	-0.0627758	0.535591	2.07137	-0.520819	-0.376017	1.16381	-0.138069	0.249687	1.66476	0.267282	0.792289	2.19888	-0.204192	0.0348709	0.552	0.600321
D4ABS5	PITH domain-containing 1 OS=Rattus norvegicus OX=10116 GN=Pithd1 PE=1 SV=2 - [D4ABS5_RAT]	4	7	3.03744	0.209008	0.188978	2.99544	-2.27098	-2.21642	0.74887	-2.32352	-2.2783	0.617561	-2.42253	-2.34238	0.551261	-0.414063	0.372025	2.52408	-0.347805	-0.377457	2.39548	-0.0551279	-0.0952954	2.60165	-0.0813537	0.113845	-0.504735	0.598937
D4AAB5	Peptidase M20 domain-containing protein 2 OS=Rattus norvegicus OX=10116 GN=Pm20d2 PE=3 SV=1 - [D4AAB5_RAT]	2	4		2.26858	-0.756374		1.24551	-1.50998		1.79206	-0.972775		0.36852	-2.15464		1.84492	-1.21404		2.29256	-0.541698		1.92395	-0.891262		1.97595	-0.617907	0.035114	0.59656
Q05140	Clathrin coat assembly protein AP180 OS=Rattus norvegicus OX=10116 GN=Snap91 PE=1 SV=1 - [AP180_RAT]	1	32	0.584651	0.393587	0.0854531	0.883916	-0.259984	-0.61043	0.250591	0.241795	-0.117991	0.673603	0.653319	0.328469	1.11784	0.833954	0.469403	1.26283	1.0881	0.813683	1.48236	0.0330161	-0.247122	0.413062	0.120468	-0.234682	0.258915	0.596075
Q63524	Transmembrane emp24 domain-containing protein 2 OS=Rattus norvegicus OX=10116 GN=Tmed2 PE=1 SV=1 - [TMED2_RAT]	1	3	1.18644	-0.544352	0.0283264	1.0637	-0.327509	0.202856	1.30079	-0.769622	-0.248595	0.77991	0.071687	0.627648	1.65393	-0.666404	-0.150144	0.880193	-0.115159	0.491235	1.39682	0.608128	1.2088	2.1059	-0.39547	0.130193	0.28094	0.595669
D0EA88	6-phosphofructo-2-kinase/fructose-2, 6-bisphosphatase-2 variant 6 OS=Rattus norvegicus OX=10116 GN=Pfkfb2 PE=2 SV=1 - [D0EA88_RAT]	1	1	0.298751	-0.394692	-0.543723	0.22573	-0.531392	-0.722735	0.109276	-0.335464	-0.536147	0.226438	-0.155677	-0.321425	0.438937	0.243629	0.0381807	0.802596	0.576819	0.461504	1.10117	1.28653	1.1655	1.79667	-0.295525	-0.491571	-0.223422	0.593703
A0A0H2UH90	von Willebrand factor A domain-containing protein 5A OS=Rattus norvegicus OX=10116 GN=Vwa5a PE=1 SV=1 - [A0A0H2UH90_RAT]	1	2		-0.323415	0.276158														-0.120799	0.512491		1.12601	1.75358		-0.130909	0.421649	-0.0236287	0.59367
B0BMU7	Elongator complex protein 5 OS=Rattus norvegicus OX=10116 GN=Elp5 PE=1 SV=1 - [B0BMU7_RAT]	2	2		0.722088			0.559075			0.836956			0.727944			0.286425			0.812673	0.31655		0.699643	-0.176021		1.62221		0.711516	0.59358
P12007	Isovaleryl-CoA dehydrogenase, mitochondrial OS=Rattus norvegicus OX=10116 GN=Ivd PE=1 SV=2 - [IVD_RAT]	6	10	2.10935	-0.420941	-1.37379	0.607061	-0.25415	-1.22639	0.85877	-0.651647	-1.3653	0.451443	0.225721	-1.03262	0.934498	-0.0865018	-1.26878	0.709629	0.691442	-0.0748622	1.77645	1.11822	0.184113	2.24701	0.834979	0.0513631	-0.172708	0.59313
Q8CGX0	Insulin-like growth factor 2 mRNA-binding protein 1 OS=Rattus norvegicus OX=10116 GN=Igf2bp1 PE=1 SV=1 - [IF2B1_RAT]	5	13	0.690588	0.0700627	0.0436184	1.10659	0.628076	0.283647	1.69879	0.541034	0.299925	1.53298	0.374589	0.0557552	1.39925	0.488931	0.406068	1.464	0.0773964	0.0846683	1.01785	0.462458	0.567737	1.17651	0.00752211	-0.0405868	0.610472	0.592651
Q9JLZ1	Glutaredoxin-3 OS=Rattus norvegicus OX=10116 GN=Glrx3 PE=1 SV=2 - [GLRX3_RAT]	10	23	2.28441	0.277089	0.182123	2.26113	-1.12134	-1.28899	0.542085	-1.19706	-1.69087	0.421069	-0.714278	-1.30215	0.590331	0.118947	0.131583	1.9966	0.192276	0.0797286	1.9616	-0.0682336	-0.191597	1.57122	0.439089	0.290209	-0.112232	0.592646
Q9ER34	Aconitate hydratase, mitochondrial OS=Rattus norvegicus OX=10116 GN=Aco2 PE=1 SV=2 - [ACON_RAT]	15	39	1.03189	-0.421889	-0.168475	0.585951	-0.259152	0.0755419	1.00804	-0.402345	-0.215064	0.733279	0.069447	0.240504	1.14638	-0.302349	-0.147663	1.04218	0.0522467	0.423889	1.34412	0.764872	0.984396	1.88437	-0.144199	0.0530246	0.18981	0.591772
F1LU48	Endoplasmic reticulum-golgi intermediate compartment 1 OS=Rattus norvegicus OX=10116 GN=Ergic1 PE=1 SV=2 - [F1LU48_RAT]	2	3	1.55645	-0.108624	0.173639	1.69458	0.242626	0.482576	2.06608	-0.605774	-0.375163	1.13891	0.206645	0.47219	1.98404	-0.528784	-0.302939	1.21296	0.0636439	0.379623	1.77078	0.230576	0.540834	1.9235	-0.220609	0.0146381	0.578678	0.589022
P61805	Dolichyl-diphosphooligosaccharide--protein glycosyltransferase subunit DAD1 OS=Rattus norvegicus OX=10116 GN=Dad1 PE=3 SV=3 - [DAD1_RAT]	1	2	0.671173	-0.190107	0.386383	0.88779	-0.0213332	0.512844	1.07681	-0.021952	0.502885	0.997424	-0.231192	0.32858	0.820897	-0.60875	-0.0886786	0.407691	0.261054	0.871259	1.24288	0.940305	1.54479	1.90792	-0.380577	0.148896	0.408275	0.588973
Q99NA5	Isocitrate dehydrogenase [NAD] subunit alpha, mitochondrial OS=Rattus norvegicus OX=10116 GN=Idh3a PE=1 SV=1 - [IDH3A_RAT]	4	5	1.30044	-0.0310334	-0.211562	1.44244	0.0846356	-0.482553	1.6162	-0.324434	-0.794339	1.09052	0.158309	-0.0914749	1.82595	-0.0545069	-0.412011	1.70111	0.276428	-0.0199836	1.74856	0.49583	0.275277	1.90361	-0.11914	-0.561518	0.313095	0.5883
Q66H91	G protein-coupled receptor kinase interacting ArfGAP 2 OS=Rattus norvegicus OX=10116 GN=Git2 PE=1 SV=1 - [Q66H91_RAT]	3	3	0.272549	0.536162	0.630434	0.790491	-0.17219	-0.120231	0.102384	0.420771	0.463391	0.616579	0.571124	0.648679	0.799644	0.303963	0.341817	0.496836	0.763651	0.891639	0.921906	0.70886	0.831128	0.852905	0.0443661	0.0916226	0.396679	0.587362
D3Z802	Nebulin-related-anchoring protein OS=Rattus norvegicus OX=10116 GN=Nrap PE=1 SV=1 - [D3Z802_RAT]	2	3												0.574688			0.586465										0.574688	0.586465
G3V8Y8	Huntingtin interacting protein 1, isoform CRA_a OS=Rattus norvegicus OX=10116 GN=Hip1 PE=1 SV=1 - [G3V8Y8_RAT]	11	19	0.960284	0.0546029	0.206189	1.35049	0.228072	-0.13281	1.00808	0.227118	0.145749	1.13105	0.374995	0.320964	1.33646	0.398842	0.0162256	1.48617	0.330147	0.252112	1.24079	0.533947	0.409254	1.25248	-0.10552	-0.115971	0.489565	0.586244
P38659	Protein disulfide-isomerase A4 OS=Rattus norvegicus OX=10116 GN=Pdia4 PE=1 SV=2 - [PDIA4_RAT]	19	36	0.221105	0.504852	0.103566	0.368583	0.526838	0.0593225	0.344173	0.563224	0.183261	0.469328	0.472403	-0.00286044	0.219637	0.631153	0.110762	0.247078	0.88449	0.532622	0.602681	1.27132	0.902174	1.00879	0.553096	0.0641269	0.317816	0.58566
A0A0G2K401	Propionyl-CoA carboxylase alpha chain, mitochondrial OS=Rattus norvegicus OX=10116 GN=Pcca PE=1 SV=1 - [A0A0G2K401_RAT]	3	5	0.14723	-0.161331	-0.10168	0.146499	0.0106262	0.0279645	0.338702	0.952106	0.960105	1.20142	0.529047	0.571981	0.811069	0.231483	0.234715	0.395759	0.807684	0.901051	0.604976	1.21885	1.30649	0.769588	-0.134454	-0.121819	0.385222	0.585449
Q6Q0N1	Cytosolic non-specific dipeptidase OS=Rattus norvegicus OX=10116 GN=Cndp2 PE=1 SV=1 - [CNDP2_RAT]	3	6	2.53338	-0.588437	-0.687638	1.58032	-0.078172	-0.219685	2.11083	-0.141361	-0.292214	1.96887	-0.127111	-0.243029	2.01584	-0.219381	-0.375	1.88792	-0.245797	-0.311281	1.82689	-0.0588702	-0.130075	1.9996	0.390772	0.244556	0.484646	0.585431
Q6AXW2	RCG25684, isoform CRA_a OS=Rattus norvegicus OX=10116 GN=Tmod3 PE=1 SV=1 - [Q6AXW2_RAT]	3	4	-0.731355	-0.413187	0.165314	-0.440646	0.659711	1.1959	0.460114	0.712988	1.23984	0.461073	-0.0429048	0.518879	0.406331	0.337411	0.859494	0.0659633	0.856885	1.4691	0.447814	0.755998	1.78329	0.92305	-0.713421	-0.181936	0.315477	0.584165
Q6XLI7	RCG37481, isoform CRA_a OS=Rattus norvegicus OX=10116 GN=Rbm12 PE=1 SV=1 - [Q6XLI7_RAT]	4	6	0.903344	-0.157819	-0.168555	1.36822	-0.023457	0.405111	1.49531	0.419206	0.838434	1.85921	-0.871331	-0.654426	1.00838	0.490925	0.905388	1.92799	-0.111962	0.392635	1.29049	-0.0910886	-0.6149	1.92859	-0.156005	0.0306024	0.451104	0.58342
Q05081	Class I MHC OS=Rattus norvegicus OX=10116 GN=11/3R PE=2 SV=1 - [Q05081_RAT]	1	1						-0.643292									0.798171			0.362533							-0.643292	0.580352
Q63584	Transmembrane emp24 domain-containing protein 10 OS=Rattus norvegicus OX=10116 GN=Tmed10 PE=1 SV=2 - [TMEDA_RAT]	2	4	0.558341	0.112738	0.127361	0.639377	0.549545	0.521854	1.09643	0.232428	0.195398	0.700546	0.350848	0.348754	0.851679	0.0895393	0.0477437	0.554723	0.339546	0.387885	0.770112	1.12526	1.16787	1.54161	0.0578482	0.0254551	0.452802	0.579939
Q5PPL3	Sterol-4-alpha-carboxylate 3-dehydrogenase, decarboxylating OS=Rattus norvegicus OX=10116 GN=Nsdhl PE=2 SV=1 - [NSDHL_RAT]	3	4	0.525546	-0.377208	-0.359097	0.000876894	0.325623	0.301422	0.723954	0.156892	0.123351	0.476456	0.685158	0.686553	1.03744	-0.263182	-0.301488	0.0534476	0.504575	0.556403	0.786587	1.31397	1.36007	1.58177	0.173607	0.144703	0.272461	0.578991
F7FKI5	Pyruvate dehydrogenase E1 component subunit alpha OS=Rattus norvegicus OX=10116 GN=Pdha1 PE=1 SV=2 - [F7FKI5_RAT]	5	7	0.916231	-0.125729	-0.315666	0.959462	0.0129254	-0.102149	1.18738	-0.468272	-0.597771	0.736881	0.488251	0.235371	1.98463	-0.470237	-0.719869	0.362652	0.614666	0.485748	1.65381	0.7531	0.863062	1.89903	-0.168436	-0.311066	0.24391	0.578925
Q6V9V9	Serine/threonine kinase 25 OS=Rattus norvegicus OX=10116 GN=Stk25 PE=1 SV=1 - [Q6V9V9_RAT]	1	1	1.58763	0.0534578	0.384647	2.33672	-0.592274	-0.303398	1.71123	-0.266456	0.0130806	1.95829	0.370967	0.685438	2.62842	0.130054	0.404824	2.35186	-0.0776918	0.287213	2.1095	-0.788174	-0.428989	1.38481	-0.669491	-0.385318	0.661611	0.578918
Q5EAN5	Secretory carrier-associated membrane protein OS=Rattus norvegicus OX=10116 GN=Scamp4 PE=1 SV=1 - [Q5EAN5_RAT]	1	1	0.443487	-0.480285	-0.277396	0.539784	0.018655	0.179231	1.05897	-0.727584	-0.576348	0.233964	0.343693	0.529864	1.33795	-0.58476	-0.43829	0.373853	0.574391	0.810996	1.49839	1.05569	1.28658	1.96548	-0.550436	-0.394563	0.107169	0.57794
Q5RJZ3	Tetraspanin (Fragment) OS=Rattus norvegicus OX=10116 GN=Tspan6 PE=2 SV=1 - [Q5RJZ3_RAT]	1	2		0.152664	-0.231072		0.807902	0.381854		0.504714	0.0693259		1.04977	0.649321		0.340199	-0.0999546		1.10323	0.75321		1.38554	1.0298		0.270905	-0.159847	0.42306	0.577885
P35433	Amidophosphoribosyltransferase OS=Rattus norvegicus OX=10116 GN=Ppat PE=1 SV=1 - [PUR1_RAT]	3	4	1.80507	2.07309	-0.497192	1.27676	0.806029	-1.59044	0.0299441	0.122502	-1.03142	-0.61358	0.861075	-1.71787	0.0389365	0.331372	-2.28727	-0.526414	2.27526	-0.0848842	1.38286	2.19527	-0.20551	1.28866	2.62754	-0.10555	0.126998	0.577523
A0A0A0MY09	Endoplasmin OS=Rattus norvegicus OX=10116 GN=Hsp90b1 PE=1 SV=1 - [A0A0A0MY09_RAT]	23	99	0.781957	0.103876	-0.0768059	0.640228	0.212896	-0.0269542	0.793575	0.101248	-0.229203	0.513488	0.2942	0.174825	0.909121	0.344316	0.0259524	0.866001	0.560253	0.26317	0.891699	0.828109	0.729786	1.42665	0.165313	-0.0814706	0.273611	0.577408
P41499	Tyrosine-protein phosphatase non-receptor type 11 OS=Rattus norvegicus OX=10116 GN=Ptpn11 PE=1 SV=4 - [PTN11_RAT]	4	6	3.53323	-0.997206	-1.71506	1.89489	-0.356809	-1.24445	1.69897	-0.186859	-1.42552	1.59598	-0.241633	-1.15131	1.76809	-0.46713	-1.44301	1.50694	0.589841	-0.451163	2.5293	-0.0374545	-1.08418	1.88779	1.52385	0.604029	0.117019	0.577242
D3ZB30	Polypyrimidine tract binding protein 1, isoform CRA_c OS=Rattus norvegicus OX=10116 GN=Ptbp1 PE=1 SV=1 - [D3ZB30_RAT]	2	3	-0.0246317	-0.94159	-0.146793	-0.039817	-0.0837241	0.66876	0.838294	0.00660961	0.749754	0.849861	-0.166392	0.611687	0.709572	-0.579776	0.158603	0.260541	0.191561	1.02007	0.99726	1.19616	2.01895	1.98765	-0.900258	-0.152477	0.193502	0.575655
P16446	Phosphatidylinositol transfer protein alpha isoform OS=Rattus norvegicus OX=10116 GN=Pitpna PE=1 SV=2 - [PIPNA_RAT]	2	2	0.835382	0.629308	0.364278	0.735549	0.631498	0.324155	0.757985	0.625571	0.308888	0.673291	1.02653	0.744778	1.10696	0.315395	-0.0060532	0.360181	0.311666	0.0803517	0.321834	1.15232	0.915284	1.14828	0.755287	0.443241	0.638101	0.575395
Q5M7A7	CB1 cannabinoid receptor-interacting protein 1 OS=Rattus norvegicus OX=10116 GN=Cnrip1 PE=1 SV=1 - [CNRP1_RAT]	3	5	3.06485	1.82619	-0.40647	2.78276	-0.615038	-2.71339	0.407533	-0.378452	-2.66277	0.392125	0.563683	-1.6857	1.7194	-0.00885588	-2.29794	0.608465	1.5787	-0.62025	2.56302	0.756039	-1.44863	1.76257	2.30391	-0.0143819	0.0479446	0.57517
A0A0G2K8Q8	Ubiquinol-cytochrome c reductase, complex III subunit X OS=Rattus norvegicus OX=10116 GN=Uqcr10 PE=1 SV=1 - [A0A0G2K8Q8_RAT]	2	7	0.495112	0.149866	-0.112966	0.764717	0.198769	-0.347919	0.556494	-0.872724	-1.42875	-0.214455	0.198506	-0.682263	1.36227	0.332763	-0.565524	0.886158	0.582082	0.352967	1.10086	1.00038	0.31804	1.05744	0.760197	-0.318765	-0.107968	0.572407
D4A7X1	Mitochondrial ribosomal protein S16 OS=Rattus norvegicus OX=10116 GN=Mrps16 PE=1 SV=1 - [D4A7X1_RAT]	1	1	0.581757	0.0430384	0.200576	0.395668	-0.159324	-0.0440987	0.213551	0.679781	0.785666	0.973889	0.192361	0.333182	0.519182	-0.153551	-0.0524317	0.137622	0.586732	0.777986	0.843288	1.05279	1.23833	1.29514	0.255274	0.365796	0.349671	0.57218
P62142	Serine/threonine-protein phosphatase PP1-beta catalytic subunit OS=Rattus norvegicus OX=10116 GN=Ppp1cb PE=1 SV=3 - [PP1B_RAT]	2	12	2.76195	0.296615	0.283734	2.73884	-1.80109	-1.85629	0.661383	-1.72937	-1.7939	0.654343	-1.75282	-1.78242	0.663597	-0.487794	-0.557094	1.89298	0.0396129	0.0323406	2.38577	-0.0300467	-0.0149327	2.3019	0.345869	0.285972	-0.276585	0.571514
Q7TMZ5	ADP-ribosylation factor-like 6 interacting protein 1 OS=Rattus norvegicus OX=10116 GN=Arl6ip1 PE=1 SV=1 - [Q7TMZ5_RAT]	1	2	2.58274	-0.3346	0.160325	2.61753	-0.199871	0.252741	2.77251	-0.43179	0.0114829	2.46182	-0.229095	0.249113	2.69723	-1.03363	-0.595123	1.85705	-0.629265	-0.100624	2.22679	-0.237067	0.285854	2.60478	-0.343242	0.104667	0.826076	0.569785
G3V743	Mannosyl-oligosaccharide glucosidase OS=Rattus norvegicus OX=10116 GN=Mogs PE=4 SV=2 - [G3V743_RAT]	3	4	0.964684	-0.144925	-0.0075206	0.726499	0.127644	0.222735	1.23084	-1.04624	-0.699971	0.500501	0.244597	0.708405	1.26793	-0.595208	-0.36637	0.477417	0.142417	0.650784	1.02981	0.94332	1.49278	1.70578	-0.00412348	0.086265	0.235604	0.569233
Q6AY24	Bone marrow stromal cell-derived ubiquitin-like protein OS=Rattus norvegicus OX=10116 GN=Ubl7 PE=1 SV=1 - [Q6AY24_RAT]	3	5	1.26343	0.276974	-0.442236	1.04366	-0.0423772	-0.8039	0.493918	0.381	-0.133802	0.956506	0.0315932	-0.704334	0.31434	1.35264	0.577007	1.4737	1.03231	0.346819	0.891174	0.254627	-0.436587	0.377346	0.697635	-0.0685903	0.193369	0.567702
B2RYN0	Phosphoacetylglucosamine mutase OS=Rattus norvegicus OX=10116 GN=Pgm3 PE=1 SV=1 - [B2RYN0_RAT]	2	4	1.39469	-0.546966	-0.544468	1.34594	-0.391856	-0.43167	1.5213	-0.567228	-0.616382	1.26716	0.10789	0.0936714	1.97499	-0.769466	-0.823386	1.06198	0.000110401	0.0363249	1.79694	0.902789	0.933283	2.68541	-0.472074	-0.516591	0.21934	0.567527
Q9EPI7	Putative MAGE-like protein OS=Rattus norvegicus OX=10116 GN=magel-D PE=2 SV=1 - [Q9EPI7_RAT]	7	13	0.140138	0.172767	0.200091	0.278789	0.153031	0.386202	0.347432	0.472457	0.317111	0.274512	0.409513	0.390454	0.663047	0.255748	0.480507	0.300314	0.599999	0.707726	0.627593	0.970787	1.4841	0.82192	-0.193971	0.0875456	0.295208	0.56711
M0RBJ7	Complement C3 OS=Rattus norvegicus OX=10116 GN=C3 PE=1 SV=1 - [M0RBJ7_RAT]	25	41	1.57375	-0.762353	-1.79795	-0.23808	-1.40496	-2.80733	-0.867724	-0.72125	-1.93222	-0.315676	-0.832523	-2.236	-0.448254	0.195011	-1.05781	0.857213	1.08371	-0.180816	1.65218	1.66415	0.378077	1.92922	0.98952	-0.257382	-1.02853	0.567068
Q66H80	Coatomer subunit delta OS=Rattus norvegicus OX=10116 GN=Arcn1 PE=2 SV=1 - [COPD_RAT]	4	9	0.86607	0.316767	-0.203917	0.921034	0.243409	-0.196018	0.966028	-0.0370483	-0.428405	0.727378	0.518603	0.0240388	1.02682	0.238392	-0.152649	0.672095	0.603714	0.204639	1.0642	0.764353	0.599064	1.42204	0.356038	0.00418352	0.309828	0.566907
P83941	Elongin-C OS=Rattus norvegicus OX=10116 GN=Eloc PE=1 SV=1 - [ELOC_RAT]	3	4	-0.270805	1.313	0.472551	0.694679	1.11924	0.328156	0.521159	0.770332	-0.341354	0.0758127	1.25763	0.180876	0.581612	1.36254	0.246085	0.803614	1.10168	0.0851201	0.406796	1.09925	0.339945	0.370643	0.755318	-0.351731	0.510106	0.566739
Q711G3	Isoamyl acetate-hydrolyzing esterase 1 homolog OS=Rattus norvegicus OX=10116 GN=Iah1 PE=2 SV=2 - [IAH1_RAT]	2	4	2.53945	0.355273	-2.10479	0.565074	-0.0284345	-2.53081	0.201612	0.571864	-1.93985	0.723144	0.408014	-2.06876	0.592007	0.472412	-2.04407	0.620757	1.65238	-0.916803	1.76611	1.59269	-0.839373	1.69221	2.35579	-0.151284	-0.275685	0.566069
Q68FU3	Electron transfer flavoprotein subunit beta OS=Rattus norvegicus OX=10116 GN=Etfb PE=1 SV=3 - [ETFB_RAT]	8	16	0.954322	-0.130169	-0.813436	0.126273	-0.227883	-0.873978	0.0809749	-0.191807	-0.951319	0.364152	-0.0412272	-0.61301	0.509414	-0.301012	-0.66804	0.421309	0.884204	0.314138	1.26825	1.13668	0.611953	1.65223	0.763651	0.158167	-0.193092	0.562578
P97532	3-mercaptopyruvate sulfurtransferase OS=Rattus norvegicus OX=10116 GN=Mpst PE=1 SV=3 - [THTM_RAT]	4	5	1.33338	-0.0708834	0.535416	1.12965	0.125973	0.596401	1.2532	-0.468046	0.0961751	0.683545	0.261916	0.610082	1.19523	-0.478104	0.26034	0.849541	-0.0317116	0.598752	1.0632	0.0520457	0.958078	1.41404	0.149418	0.718276	0.507235	0.562425
Q64232	Very-long-chain enoyl-CoA reductase OS=Rattus norvegicus OX=10116 GN=Tecr PE=1 SV=1 - [TECR_RAT]	3	4	0.693646	-0.339689	0.0441895	0.550114	-0.153692	0.187874	0.923955	-0.418302	-0.086076	0.458445	0.813415	1.18058	1.42782	-0.0156723	0.311788	0.600049	0.360298	0.777892	1.02235	0.417463	0.829337	1.14557	-0.236686	0.100177	0.321205	0.561699
D4A5F3	Hypothetical protein LOC690276 OS=Rattus norvegicus OX=10116 GN=LOC690276 PE=4 SV=1 - [D4A5F3_RAT]	1	1												0.624366			0.884683						0.237793				0.624366	0.561238
A0A0G2K240	Cilia and flagella-associated protein 65 OS=Rattus norvegicus OX=10116 GN=Cfap65 PE=1 SV=1 - [A0A0G2K240_RAT]	1	2	-2.04561					1.02387	-0.743923		1.61596	-0.221256		2.13516	0.295725		1.73758	-0.0978037		1.78262	-0.177518		1.57557	-0.393057		-0.236127	0.294035	0.560874
B5DFK1	Coatomer subunit alpha OS=Rattus norvegicus OX=10116 GN=Copa PE=2 SV=1 - [B5DFK1_RAT]	7	11	0.313014	0.0385836	0.0351758	1.03543	0.166259	0.308761	0.887287	-0.188017	-0.164866	0.640298	0.557477	0.669931	1.41155	-0.674001	-0.498451	0.690497	0.443789	0.625247	1.11517	1.00741	1.31712	1.687	-0.331516	-0.0658093	0.358278	0.560667
Q4V8I6	60S ribosomal protein L11 OS=Rattus norvegicus OX=10116 GN=Rpl11 PE=1 SV=1 - [Q4V8I6_RAT]	2	4	-0.0918039	0.0595059	0.231664	0.653206	0.350448	0.480294	0.964393	0.34219	0.462696	0.877369	0.647187	0.802627	1.21508	0.234173	0.349913	0.766417	0.457408	0.663282	0.955034	0.863498	1.06365	1.34691	-0.659358	-0.534215	0.481648	0.56015
E9PU28	Inosine-5'-monophosphate dehydrogenase 2 OS=Rattus norvegicus OX=10116 GN=Impdh2 PE=1 SV=1 - [IMDH2_RAT]	5	9	2.83357	1.15239	-0.453112	2.1477	-1.24306	-2.62502	-0.386845	-0.683563	-2.23008	0.735201	-0.836021	-2.39785	0.179874	-0.354083	-2.19861	0.174924	1.07979	-0.437379	2.09701	1.66098	0.108013	2.46532	1.74642	0.196372	-0.332224	0.559886
P62198	26S proteasome regulatory subunit 8 OS=Rattus norvegicus OX=10116 GN=Psmc5 PE=1 SV=1 - [PRS8_RAT]	3	9	0.729173	-0.0877015	-0.124198	0.9007	0.446627	0.367818	1.45527	-0.0481599	-0.136309	0.881721	0.205399	0.152185	1.16799	-0.388314	-0.481229	0.538631	0.405482	0.402702	1.29781	1.15033	1.14183	2.02845	-0.233082	-0.316594	0.395211	0.5595
Q6PDV7	60S ribosomal protein L10 OS=Rattus norvegicus OX=10116 GN=Rpl10 PE=1 SV=3 - [RL10_RAT]	2	3	-0.00752051	0.0267355	0.373619	0.416328	0.435881	0.740451	0.845719	0.404728	0.699959	0.735799	0.118968	0.449133	0.482752	-0.180057	0.110408	0.14808	0.640466	1.02106	0.933984	1.11437	1.48925	1.39368	-0.370967	-0.0710993	0.43665	0.559329
Q6QI66	LRRGT00142 OS=Rattus norvegicus OX=10116 GN=LOC689840 PE=2 SV=1 - [Q6QI66_RAT]	1	1		0.212415	-0.844447								0.810108	-0.26347		0.461794	-0.651486		0.93502	-0.088125		0.677663	-0.351203		2.29438	1.19051	-0.0213485	0.558569
D3ZIJ5	Dolichyl-phosphate mannosyltransferase subunit 3 OS=Rattus norvegicus OX=10116 GN=Dpm3 PE=1 SV=1 - [D3ZIJ5_RAT]	1	1	1.77543	-0.596523	-0.0158954	1.3012	-0.254779	0.283535	1.66319	-0.481283	0.0476923	1.35792	-0.0512225	0.512687	1.8207	-0.886202	-0.361994	0.950068	-0.216801	0.397542	1.58485	0.222934	0.831557	2.01038	-0.0961518	0.43746	0.46183	0.557861
B2RYW9	Fumarylacetoacetate hydrolase domain-containing protein 2 OS=Rattus norvegicus OX=10116 GN=Fahd2 PE=1 SV=1 - [FAHD2_RAT]	1	4	5.01972	0.13333	-1.50544	3.01923	-2.47922	-4.71102	0.426925	-1.27479	-3.51593	1.55259	-0.737097	-2.29139	2.12299	-0.503649	-2.74956	2.32079	0.802447	-1.44218	3.59227	-0.0404833	-2.20198	2.73513	2.15997	-0.118323	-0.530257	0.556453
P04182	Ornithine aminotransferase, mitochondrial OS=Rattus norvegicus OX=10116 GN=Oat PE=1 SV=1 - [OAT_RAT]	6	12	2.9924	0.952979	-1.37429	1.59974	-1.52707	-3.55725	-0.464798	-1.29499	-3.33452	-0.311492	0.305848	-2.17916	0.855036	-0.30482	-2.52831	0.617814	1.80986	-0.575274	2.37427	1.31703	-1.15103	1.92935	2.40945	-0.0903696	-0.682716	0.555251
G3V8N3	Homologous-pairing protein 2 homolog OS=Rattus norvegicus OX=10116 GN=Psmc3ip PE=4 SV=1 - [G3V8N3_RAT]	1	1	0.521697	0.290398	0.738306	0.268089	0.345226	0.750822	0.343163	0.971431	1.36769	0.890601	-0.231379	0.199812	-0.279496	-0.0130643	0.378426	-0.096829	0.169802	0.651427	0.0514199	1.30376	1.77967	1.17117	0.570152	0.971044	0.537988	0.55479
F1M853	Ribosome-binding protein 1 OS=Rattus norvegicus OX=10116 GN=Rrbp1 PE=1 SV=3 - [F1M853_RAT]	68	158	-0.979024	-0.395889	0.176802	-0.543381	0.165429	0.670094	0.0482164	0.29476	0.879693	0.0554051	0.115773	0.680298	-0.143724	-0.279481	0.235106	-0.549432	0.781925	1.47469	0.445404	1.74325	2.40866	1.36766	-0.670642	-0.159739	0.0973481	0.554472
D4AAV2	Rho GTPase-activating protein 17 OS=Rattus norvegicus OX=10116 GN=Arhgap17 PE=1 SV=3 - [D4AAV2_RAT]	1	2	0.13764	0.2202	0.349576	0.404283	0.0075171	0.0945797	0.211846	0.596357	0.67408	0.72192	0.102347	0.215005	0.260622	0.348857	0.421814	0.471484	0.399888	0.56298	0.487898	1.13763	1.295	1.21143	-0.0202971	0.0620625	0.311279	0.553281
Q32PY7	Nudcd3 protein OS=Rattus norvegicus OX=10116 GN=Nudcd3 PE=2 SV=1 - [Q32PY7_RAT]	6	9	1.58553	0.645385	-0.220326	1.3911	0.143398	-0.764626	0.909353	0.20679	-0.710573	0.893979	0.473294	-0.409135	1.1932	0.851653	-0.0704756	1.53591	0.556378	-0.275617	1.20601	0.33692	-0.500795	0.972347	0.865967	-0.0467593	0.345347	0.552061
B2GV82	Nle1 protein OS=Rattus norvegicus OX=10116 GN=Nle1 PE=1 SV=1 - [B2GV82_RAT]	4	4	1.17714	0.421162	0.231609	1.74012	-0.0633499	-0.724723		-0.632541	-0.946671	1.3538	-1.31665	-1.74622	-1.26784	0.648508	0.552104	2.00573	0.168108	0.188931	1.6248	0.512791	0.629749	1.95527	-0.349477	-0.0532898	-0.0460293	0.551282
Q5BK05	LOC367586 protein OS=Rattus norvegicus OX=10116 GN=LOC367586 PE=2 SV=1 - [Q5BK05_RAT]	3	10	1.27233	-0.931699	-0.565973	0.429747	-2.70261	-2.52199	-1.63364	-1.06822	-0.636258	0.0623532	-1.22006	-0.871047	0.10571	-0.642709	-0.187121	0.599713	0.203346	0.671888	1.53782	0.969186	0.952476	1.75573	0.184812	0.459583	-0.865589	0.55087
F1M7J7	Centrosomal protein 250 OS=Rattus norvegicus OX=10116 GN=Cep250 PE=4 SV=3 - [F1M7J7_RAT]	2	3	0.858139	0.091382	-0.213097	0.516664	0.40092	0.0541282	0.846448	0.512884	0.156753	0.879645	-0.8598	-1.181	-0.460327	0.846949	0.486051	1.21077	0.322134	0.0513709	0.651342	0.962731	0.686247	1.27773	0.459004	0.107509	0.171922	0.550126
Q920L2	Succinate dehydrogenase [ubiquinone] flavoprotein subunit, mitochondrial OS=Rattus norvegicus OX=10116 GN=Sdha PE=1 SV=1 - [SDHA_RAT]	9	20	3.23644	0.200547	-1.86095	1.0684	-0.223879	-2.63225	0.384381	-0.482585	-2.7492	0.0348132	0.456385	-1.84036	1.0371	0.148554	-2.42599	0.613127	1.61568	-0.685715	2.35177	0.90523	-1.05828	1.53411	2.53027	0.0343104	-0.367354	0.550014
D3ZBS2	Inter-alpha-trypsin inhibitor heavy chain H3 OS=Rattus norvegicus OX=10116 GN=Itih3 PE=1 SV=3 - [D3ZBS2_RAT]	6	12	-0.532984	-0.480576	-0.970237	-1.07991	-0.47062	-0.933368	-1.02574	0.159715	-0.526891	-0.51563	-0.244958	-0.555557	-0.92755	0.921081	0.337805	0.046274	1.20318	0.707434	0.386857	1.8464	1.36292	0.849121	0.272524	-0.409244	-0.598063	0.549733
A0JPQ9	Chitinase domain-containing protein 1 OS=Rattus norvegicus OX=10116 GN=Chid1 PE=2 SV=2 - [CHID1_RAT]	1	2	1.91613	0.324267	-0.608018	0.810421	0.189843	-0.784754	0.696243	0.217443	-0.766494	0.645077	0.49836	-0.450642	0.958706	0.534593	-0.45411	0.959291	0.992414	0.0938451	1.38249	0.236585	-0.667704	0.612456	1.45612	0.47682	0.22399	0.548459
Q66HA4	Tax1-binding protein 1 homolog OS=Rattus norvegicus OX=10116 GN=Tax1bp1 PE=2 SV=1 - [TAXB1_RAT]	1	1															0.517953			0.577667								0.54781
P62718	60S ribosomal protein L18a OS=Rattus norvegicus OX=10116 GN=Rpl18a PE=2 SV=1 - [RL18A_RAT]	1	2	0.0389655	-0.103801	0.246289	0.750646	0.428002	0.735779	1.30269	0.264456	0.562893	1.06038	0.518082	0.851454	1.34672	-0.212651	0.0810204	0.58034	0.278769	0.662574	1.03714	0.983161	1.36125	1.72732	-0.789335	-0.486261	0.554654	0.547504
D4A328	Uncharacterized protein OS=Rattus norvegicus OX=10116 PE=4 SV=1 - [D4A328_RAT]	1	1	0.219703	0.285214	0.25274	0.181777	0.517632	0.442844	0.43444	0.247403	0.163276	0.0854453	0.327134	0.277942	0.197889	-0.198238	-0.287131	-0.363131	0.744216	0.745457	0.544705	1.59487	1.59039	1.38115	0.349287	0.269796	0.286296	0.547438
Q5XI04	RCG45489, isoform CRA_a OS=Rattus norvegicus OX=10116 GN=Stom PE=1 SV=1 - [Q5XI04_RAT]	1	1		-0.514548	-1.10836		0.525483	-0.110647											0.363772	-0.196328		1.28801	0.722185		0.872487	0.231655	-0.302019	0.546963
A0A023ILN9	Proteasome subunit beta type OS=Rattus norvegicus OX=10116 GN=Psmb9 PE=2 SV=1 - [A0A023ILN9_RAT]	1	1		0.0840799	0.202559		-0.704281	-0.628115		0.448722	0.515548		-1.06561	-0.963847					0.157576	0.309771		0.794364	0.940838		0.49517	0.566633	-0.263868	0.544059
P07153	Dolichyl-diphosphooligosaccharide--protein glycosyltransferase subunit 1 OS=Rattus norvegicus OX=10116 GN=Rpn1 PE=2 SV=1 - [RPN1_RAT]	13	28	1.02081	0.00289082	0.050249	0.420616	0.146188	0.265242	1.00462	-0.0440076	0.120536	0.644166	0.359604	0.476661	0.905807	-0.146687	-0.221321	0.353186	0.378072	0.42726	0.976216	1.06026	0.876056	1.80279	-0.112956	0.203314	0.372297	0.541833
Q63081	Protein disulfide-isomerase A6 OS=Rattus norvegicus OX=10116 GN=Pdia6 PE=1 SV=2 - [PDIA6_RAT]	9	73	0.75098	-0.138854	-0.0375387	0.573598	0.242295	0.285684	0.924377	0.0911305	0.0677659	0.702522	0.267154	0.481069	0.955679	-0.042831	0.141911	0.579873	0.263042	0.447273	1.03207	0.831283	1.06901	1.34344	-0.105044	-0.0211501	0.350849	0.541213
Q5VLR5	BWK4 OS=Rattus norvegicus OX=10116 GN=Erp44 PE=1 SV=1 - [Q5VLR5_RAT]	3	11	0.566662	0.411501	-0.575514	0.384353	0.0760284	-0.390526	0.0691255	0.863608	-0.400064	0.777938	0.841527	-0.302013	0.78857	0.642233	-0.29227	0.553629	0.814526	0.559536	0.691304	1.01885	0.210776	0.881418	0.619957	0.00586083	0.193552	0.541199
P14659	Heat shock-related 70 kDa protein 2 OS=Rattus norvegicus OX=10116 GN=Hspa2 PE=1 SV=2 - [HSP72_RAT]	3	226	1.46889	0.498974	0.262992	0.908766	0.310055	0.0317612	0.740093	0.297359	0.00972496	0.64863	0.748805	0.496106	1.13279	0.431963	0.139563	0.780299	0.497457	0.295192	0.811176	0.139583	-0.0684026	0.439092	1.08525	0.802248	0.53518	0.540517
Q4KM74	Vesicle-trafficking protein SEC22b OS=Rattus norvegicus OX=10116 GN=Sec22b PE=1 SV=3 - [SC22B_RAT]	6	9	0.800539	-0.206444	-0.143523	1.05641	-0.170048	-0.25833	1.17141	-0.275366	-0.223123	0.92407	0.435726	0.185923	1.88004	-0.330985	-0.494374	0.504028	0.133648	0.0873256	1.45486	0.912186	0.817926	2.15786	-0.171684	-0.466064	0.27477	0.540398
A0A0G2K8K1	Coiled-coil domain-containing 186 OS=Rattus norvegicus OX=10116 GN=Ccdc186 PE=1 SV=1 - [A0A0G2K8K1_RAT]	3	5		0.152398	-0.811059		0.434443	-0.571326		0.609057	-0.406052		0.724549	-0.255625		1.20187	0.181998		1.08349	0.153745		1.48562	0.550158		0.334449	-0.676024	-0.0154517	0.539413
Q01460	Di-N-acetylchitobiase OS=Rattus norvegicus OX=10116 GN=Ctbs PE=1 SV=1 - [DIAC_RAT]	1	1		0.622154	1.86722		-0.662151	0.540605		-0.0543629	1.13905		-1.39623	-0.167882		0.446234	1.63488		-0.419513	0.859272					-0.24179	0.956262	0.236051	0.539225
B2RYP4	Sorting nexin 2 OS=Rattus norvegicus OX=10116 GN=Snx2 PE=1 SV=1 - [B2RYP4_RAT]	5	8	0.774432	0.184568	-0.0939047	0.73429	-0.192471	-0.42631	0.541788	-0.494185	-0.809436	0.501883	0.131329	-0.148988	0.950924	0.415049	0.156719	0.97307	0.277241	0.163116	1.07631	0.437021	0.497307	1.42097	0.10242	-0.0122342	0.0585828	0.53816
A0A0G2K0B4	E3 ubiquitin-protein ligase OS=Rattus norvegicus OX=10116 GN=Nedd4 PE=1 SV=1 - [A0A0G2K0B4_RAT]	7	16	1.20636	0.284283	0.475202	1.09034	0.0447935	0.740288	1.23202	-0.298367	-0.336707	0.644175	0.332703	1.03217	1.45619	-0.252845	-0.268298	0.811727	0.0567228	0.369354	0.955515	0.537105	0.879372	1.16466	0.41584	0.332406	0.537273	0.538145
P42676	Neurolysin, mitochondrial OS=Rattus norvegicus OX=10116 GN=Nln PE=1 SV=1 - [NEUL_RAT]	8	23	2.36054	0.505443	-1.54284	0.905699	-0.2981	-2.33652	0.28671	-0.324981	-2.54966	0.480463	0.220895	-2.07555	0.694929	0.295926	-2.23123	0.743056	1.70508	-0.510113	1.85346	1.14691	-0.9989	1.49264	2.14224	0.115939	-0.363992	0.537494
P40329	Arginine--tRNA ligase, cytoplasmic OS=Rattus norvegicus OX=10116 GN=Rars PE=1 SV=2 - [SYRC_RAT]	5	8	-0.186528	0.975691	-0.0829757	0.472121	1.48043	0.379449	0.997105	1.54178	0.431459	0.979687	1.05088	-0.0245033	0.521503	0.817381	-0.297704	0.252355	1.22273	0.197775	0.623082	1.72525	0.694574	1.11139	0.343189	-0.762494	0.667883	0.537419
Q641Y0	Dolichyl-diphosphooligosaccharide--protein glycosyltransferase 48 kDa subunit OS=Rattus norvegicus OX=10116 GN=Ddost PE=2 SV=1 - [OST48_RAT]	3	4	1.98347	0.0643764	-0.166777	1.4224	-0.0277483	0.0920197	1.74376	-0.714401	-0.603972	0.978338	-0.296489	-0.589253	1.42896	-0.919831	-1.0859	0.955762	-0.0625981	0.221821	1.56928	0.679078	0.869154	2.32005	0.092132	0.373418	0.32381	0.536778
P20767	Ig lambda-2 chain C region OS=Rattus norvegicus OX=10116 PE=4 SV=1 - [LAC2_RAT]	2	4	0.575267	-0.199999	0.867835	0.380351	-0.456905	0.568617	0.143691	-1.05999	-0.0438117	-0.538165	-0.772098	0.279019	-0.217556	-0.184511	0.826905	0.334383	-0.0367367	1.06481	0.44754	0.522126	1.61796	0.992193	0.021063	1.04188	-0.0213494	0.535838
M0R5Y9	Zinc finger and BTB domain-containing 8 opposite strand OS=Rattus norvegicus OX=10116 GN=Zbtb8os PE=1 SV=1 - [M0R5Y9_RAT]	2	2	1.3859	0.292424	-0.274384	0.962474	0.698259	0.0891374	1.38855	-0.295456	-0.913917	0.316074	0.107334	-0.476193	0.751575	0.86925	0.246023	1.47784	0.439185	-0.0939078	1.01316	0.27817	-0.260643	0.837937	0.742	0.128176	0.273351	0.535731
A0A0G2K7K2	Apoptosis-inducing factor 1, mitochondrial OS=Rattus norvegicus OX=10116 GN=Aifm1 PE=1 SV=1 - [A0A0G2K7K2_RAT]	5	9	1.60835	-0.273043	-0.241927	0.802542	-0.507235	-0.35566	0.998878	-0.40224	-0.522674	0.636082	-0.149329	-0.20388	0.972935	-0.566698	-0.781792	0.300813	0.360028	0.379518	1.26868	0.951691	1.01807	1.88379	0.340719	0.297986	0.115822	0.535479
D3ZTK5	60S ribosomal protein L27 OS=Rattus norvegicus OX=10116 PE=1 SV=1 - [D3ZTK5_RAT]	2	4	0.318616	-0.266254	0.0794324	0.601527	0.0553531	0.358727	0.94338	-0.208356	0.0856785	0.600905	0.192281	0.521251	1.03425	-0.275598	0.0136703	0.530728	0.230363	0.609766	1.00207	0.963853	1.33754	1.72135	-0.52302	-0.224349	0.273545	0.535052
Q5XI34	Protein phosphatase 2 (Formerly 2A), regulatory subunit A (PR 65), alpha isoform, isoform CRA_a OS=Rattus norvegicus OX=10116 GN=Ppp2r1a PE=1 SV=1 - [Q5XI34_RAT]	9	18	1.41988	-0.181084	-0.093491	1.29328	0.070241	-0.147244	1.64034	-0.184401	-0.3524	1.12499	0.242267	0.320625	1.90032	0.230116	-0.0502582	1.70558	0.0512314	-0.0318078	1.47386	0.022577	-0.135879	1.38	-0.0865255	-0.0526258	0.429417	0.533882
F7ENH8	Histone deacetylase OS=Rattus norvegicus OX=10116 GN=Hdac2 PE=1 SV=1 - [F7ENH8_RAT]	2	4	0.733154	1.31323	0.0518866	0.806112	1.00621	0.00308705	0.68858	0.814197	-0.177303	0.570054	0.684032	-0.488385	0.447053	1.2278	0.228566	0.977754	1.38207	-0.324514	0.681282	0.636076	-0.507185	0.345992	1.3457	-0.0419413	0.500404	0.533221
G3V6D3	ATP synthase subunit beta OS=Rattus norvegicus OX=10116 GN=Atp5f1b PE=1 SV=1 - [G3V6D3_RAT]	17	101	2.54936	0.276319	-1.08381	1.08542	-0.401698	-1.45158	0.710207	-0.62478	-1.9433	0.193866	-0.227609	-1.37857	0.596824	0.142731	-1.27996	0.968853	0.927272	-0.293458	1.64753	0.643982	-0.721306	1.46929	1.88452	0.409998	-0.191348	0.533022
Q5XHY7	Signal transducing adapter molecule 2 OS=Rattus norvegicus OX=10116 GN=Stam2 PE=2 SV=1 - [STAM2_RAT]	2	7	0.931114	0.114237	-0.0835342	0.906972	0.447905	0.207821	1.26089	0.328319	0.0788947	1.06253	-0.0768618	-0.291351	0.690065	0.308486	0.0542958	1.03976	0.543884	0.379829	1.24055	0.513147	0.343371	1.1956	0.164526	-0.0802615	0.407245	0.532771
A0A0G2JY07	DNA helicase OS=Rattus norvegicus OX=10116 GN=Mcm5 PE=1 SV=1 - [A0A0G2JY07_RAT]	2	2	0.0041388	-0.583357	-0.499758	-0.417802	0.0162055	0.057492	0.202006	0.582816	0.614763	0.68985	0.427724	0.494606	0.567471	-0.196358	-0.169176	-0.0922587	0.80446	0.921776	0.873942	1.24779	1.35938	1.30306	-0.13527	-0.0986862	0.13239	0.532178
F1LN59	Eukaryotic translation initiation factor 4, gamma 2 OS=Rattus norvegicus OX=10116 GN=Eif4g2 PE=1 SV=2 - [F1LN59_RAT]	6	9	0.408624	0.711168	0.744668	1.12797	0.213533	0.20472	0.998059	0.235653	0.28341	0.12004	0.419829	0.379841	0.522569	0.565731	0.542812	0.939794	0.424146	0.542569	0.834711	0.615226	0.486983	0.770635	0.129269	0.00911511	0.487293	0.531963
Q5BK63	NADH dehydrogenase [ubiquinone] 1 alpha subcomplex subunit 9, mitochondrial OS=Rattus norvegicus OX=10116 GN=Ndufa9 PE=1 SV=2 - [NDUA9_RAT]	5	7	1.08229	0.0299248	0.0742711	1.34227	0.377104	-0.277575	1.47396	0.353565	-0.21362	0.979318	0.716526	0.0495076	1.66235	-0.539979	-0.984209	0.519543	0.34953	0.427593	1.56581	0.994787	0.613207	2.09469	-0.0235386	-0.300212	0.498963	0.531631
Q6P9U8	Eukaryotic translation initiation factor 3 subunit H OS=Rattus norvegicus OX=10116 GN=Eif3h PE=1 SV=1 - [EIF3H_RAT]	5	7	0.506466	0.0698652	0.163182	0.651758	0.101422	0.0656713	0.898942	0.0763598	-0.0543892	0.795113	0.230577	0.277094	0.745579	0.451232	0.575919	0.612636	0.446351	0.276259	1.24255	0.570524	0.394711	1.49542	-0.244663	-0.213631	0.315172	0.529408
P43278	Histone H1.0 OS=Rattus norvegicus OX=10116 GN=H1f0 PE=2 SV=2 - [H10_RAT]	2	5	-0.755994	-0.649729	1.41115	0.0499001	0.395408	2.41397	1.11528	0.277414	2.28664	0.918523	-0.145895	1.89826	0.527926	-0.671673	1.33279	-0.0334993	-0.344775	1.74982	0.258781	0.56664	2.65551	1.15599	-1.42948	0.584383	0.767911	0.529367
Q9ER24	Ataxin-10 OS=Rattus norvegicus OX=10116 GN=Atxn10 PE=1 SV=1 - [ATX10_RAT]	5	13	1.11541	-0.178695	0.0653815	1.28102	0.0616611	0.299275	1.54112	-0.0654282	0.137671	1.16907	0.517671	0.458314	1.59117	0.039169	0.312294	1.42905	0.00838479	0.335018	1.27889	0.282817	0.209597	1.21115	-0.288241	-0.0627577	0.53354	0.528878
P40307	Proteasome subunit beta type-2 OS=Rattus norvegicus OX=10116 GN=Psmb2 PE=1 SV=1 - [PSB2_RAT]	4	24	2.56048	0.956414	-1.88612	1.13702	-1.13906	-3.74126	-0.763451	-0.267797	-3.3899	0.100833	0.00354371	-2.9167	0.79414	-0.306919	-2.9518	0.228116	1.9254	-0.909695	2.05784	1.75788	-0.961462	1.87918	2.88941	-0.0639773	-0.778832	0.528175
F1LXA0	NADH dehydrogenase [ubiquinone] 1 alpha subcomplex subunit 12 OS=Rattus norvegicus OX=10116 GN=Ndufa12 PE=1 SV=2 - [F1LXA0_RAT]	2	3	0.381513	-0.685238	0.160928	0.476114	-0.165021	0.638832	1.01658	-0.266239	0.528275	0.836592	-0.140917	0.688532	0.994627	-0.669325	0.120422	0.43057	0.243732	1.12361	1.30901	0.517685	1.39185	1.56875	-0.753692	0.0454579	0.289162	0.526892
B0BNJ1	LOC683667 protein OS=Rattus norvegicus OX=10116 GN=Sri PE=1 SV=1 - [B0BNJ1_RAT]	2	6	0.847652	-0.418852	-0.191826	0.80492	-0.294767	-0.188489	0.870815	-0.375019	-0.0957578	0.743658	-0.091229	0.0805318	0.566414	-0.505923	-0.032739	0.755684	0.339268	0.580732	1.2444	0.726741	1.08565	1.75951	-0.232858	0.0333214	0.14097	0.526684
D4A8S5	Cell division cycle 7 OS=Rattus norvegicus OX=10116 GN=Cdc7 PE=4 SV=1 - [D4A8S5_RAT]	1	1	0.37336	-0.125521	0.217767	0.313927	-0.295855	0.00512064	0.163839	0.458014	0.74965	0.838941	-0.462823	-0.136253	-0.0491841	-0.0429427	0.243927	0.335049	0.331679	0.708683	0.675053	1.06662	1.4379	1.39578	-0.0399415	0.256331	0.175014	0.526579
D3ZSP1	Small nuclear ribonucleoprotein polypeptide E OS=Rattus norvegicus OX=10116 GN=Snrpe PE=4 SV=1 - [D3ZSP1_RAT]	1	1	2.04244	0.382532	-0.52837	1.27546	0.496703	-0.456511	1.40988	0.418781	-0.543773	1.25319	0.0270717	-0.900547	0.894195	0.253798	-0.713522	1.08527	0.479859	-0.397327	1.27672	0.708609	-0.174297	1.49126	1.17565	0.217736	0.406405	0.524829
M0R3T8	Ankyrin repeat domain 26 OS=Rattus norvegicus OX=10116 GN=Ankrd26 PE=4 SV=2 - [M0R3T8_RAT]	1	1	-0.387689	0.0196282	0.762115	-0.239381	-0.488036	0.212138	-0.7268	-0.126703	0.564131	-0.444233	-0.552988	0.172782	-0.837805	-0.39031	0.295759	-0.710774	0.779072	1.55528	0.42399	1.42948	2.19997	1.06019	-0.102534	0.592938	-0.10292	0.524604
D3ZA84	Talin 2 OS=Rattus norvegicus OX=10116 GN=Tln2 PE=1 SV=3 - [D3ZA84_RAT]	4	15	0.964395	-0.0914491	-0.250506	1.21334	-0.226585	-0.173739	1.09845	-0.282451	-0.42448	0.963816	-0.00527136	0.232765	1.71369	-0.172	-0.512568	1.11442	0.205845	0.118524	1.13861	0.60715	0.790054	1.80165	-0.314246	-0.206353	0.251523	0.523731
A0A0G2K9I7	Taste receptor type 1 member 2 OS=Rattus norvegicus OX=10116 GN=Aldh4a1 PE=1 SV=1 - [A0A0G2K9I7_RAT]	4	5	1.08658	-0.987714	-1.39757	0.193201	-0.405713	-0.7167	1.22072	-0.609126	-0.844896	0.517577	0.172175	-0.0257037	1.49225	-0.242168	0.0343101	1.37185	-0.240909	-0.800787	1.19066	1.06953	0.983299	2.3278	-0.223092	-0.679966	-0.149764	0.523564
A0A0G2K1R2	BCL tumor suppressor 7A OS=Rattus norvegicus OX=10116 GN=Bcl7a PE=1 SV=1 - [A0A0G2K1R2_RAT]	3	4	-0.962849	0.386192	0.560727	-0.949039	1.13594	1.03675	-0.179048	1.28524	1.3436	-0.108507	0.184364	0.212779	-1.17668	0.147346	0.500683	-1.24934	1.26093	0.796728	-0.170372	2.28071	2.34208	0.835196	0.398529	0.315596	0.328846	0.523451
Q6AY87	THO complex subunit 6 homolog OS=Rattus norvegicus OX=10116 GN=Thoc6 PE=2 SV=1 - [THOC6_RAT]	1	1		-0.364334	-1.27056		0.329312	-0.619225		1.26141	0.303536		1.21976	0.296818		0.946238	-0.0164039		1.19816	0.325649		0.5527	-0.325528		1.22945	0.27621	0.14459	0.523309
Q5XIM9	T-complex protein 1 subunit beta OS=Rattus norvegicus OX=10116 GN=Cct2 PE=1 SV=3 - [TCPB_RAT]	11	27	1.06487	0.0532309	0.0979022	0.990398	0.247204	0.207347	1.25747	-0.018624	-0.0834291	1.00139	0.18571	0.200253	1.35069	0.0717425	0.182824	0.919818	0.12365	0.192397	0.987212	0.480466	0.499657	1.36629	0.122651	-0.0182416	0.433644	0.523263
A0A1W2Q6E9	Moesin OS=Rattus norvegicus OX=10116 GN=Msn PE=1 SV=1 - [A0A1W2Q6E9_RAT]	13	39	0.148899	0.0276971	0.0287491	0.186233	-0.0945726	-0.00411017	0.0787312	0.38596	0.296603	0.431874	0.389146	0.413326	0.38339	0.112477	0.283805	0.257456	0.639907	0.714059	0.665517	0.972461	1.07384	1.02982	0.0280056	0.112521	0.190711	0.522772
P61480	Ribosome biogenesis protein WDR12 OS=Rattus norvegicus OX=10116 GN=Wdr12 PE=2 SV=1 - [WDR12_RAT]	3	3		0.83089	-0.263254		0.0308659	-0.952868		0.508804	-0.484269								0.846163	-0.214265		1.32928	0.263128		1.02012	-0.121035	-0.0549718	0.520565
P11507	Sarcoplasmic/endoplasmic reticulum calcium ATPase 2 OS=Rattus norvegicus OX=10116 GN=Atp2a2 PE=1 SV=1 - [AT2A2_RAT]	4	17	1.07389	-0.677442	0.00112913	1.04303	0.224002	0.45921	1.8414	-0.469357	-0.439201	0.94968	0.165111	0.471352	1.6512	-0.925334	-0.899943	0.490769	0.119508	0.584651	1.39023	0.824797	1.4834	2.39297	-0.401776	-0.465485	0.3869	0.520416
B1WC61	Acad9 protein OS=Rattus norvegicus OX=10116 GN=Acad9 PE=1 SV=1 - [B1WC61_RAT]	6	8	1.81373	0.392475	-0.124243	1.24224	0.00466679	-1.01457	0.874676	-0.0767102	-1.36195	0.714533	0.238164	-0.448419	1.06212	0.0288707	-0.720876	0.817179	0.741698	0.215151	1.49539	0.282066	0.0115622	1.02155	0.99011	0.287521	0.187883	0.519361
P85834	Elongation factor Tu, mitochondrial OS=Rattus norvegicus OX=10116 GN=Tufm PE=1 SV=1 - [EFTU_RAT]	6	18	1.26238	-0.266021	-0.241862	1.12212	-0.169786	-0.0475464	1.37651	-0.0813973	-0.093627	1.17287	-0.0222617	0.023982	1.28826	0.220521	0.138768	1.40255	0.0333374	0.157234	1.29148	0.0889752	0.271856	1.49653	-0.139075	-0.0249723	0.336281	0.518788
Q6AYS3	Carboxypeptidase OS=Rattus norvegicus OX=10116 GN=Ctsa PE=1 SV=1 - [Q6AYS3_RAT]	2	3	0.856112	-1.41168	-1.49652	-0.515307	-0.407019	-0.534177	0.509598	-1.08314	-1.21964	-0.245289	-0.961428	-1.06299	-0.0908642	-0.230115	-0.371378	0.604801	0.294193	0.243064	1.09449	1.36334	1.30649	2.14943	-0.0141136	-0.145974	-0.630957	0.516947
Q5PPN5	Tubulin polymerization-promoting protein family member 3 OS=Rattus norvegicus OX=10116 GN=Tppp3 PE=2 SV=1 - [TPPP3_RAT]	8	17	-0.129219	0.0693683	-0.962575	-1.11	0.403584	-0.755164	-0.840517	0.757082	-0.41325	-0.482379	0.950153	0.057795	-0.287039	0.537988	-0.522243	-0.682131	1.57629	0.612954	0.0972186	2.07365	0.952711	0.658885	1.05456	0.0663838	-0.204594	0.511602
Q5PQR7	RCG56007, isoform CRA_c OS=Rattus norvegicus OX=10116 GN=Tia1 PE=2 SV=1 - [Q5PQR7_RAT]	1	2		0.890512	-0.0803239		0.770289	-0.24286		0.671051	-0.351437		0.752239	-0.235315		1.49589	0.468638		1.01943	0.0823071		0.565898	-0.376943		0.92626	-0.091592	0.271769	0.511236
A0A140TAG5	MICOS complex subunit MIC60 OS=Rattus norvegicus OX=10116 GN=Immt PE=1 SV=1 - [A0A140TAG5_RAT]	14	30	0.816811	0.0306156	0.0900002	0.934994	-0.019268	-0.185511	0.902106	-0.126804	-0.178076	0.712554	0.244023	0.244643	1.13097	-0.0144149	0.0934915	0.880643	0.130515	0.21466	1.13743	0.721001	0.694725	1.31498	-0.0917238	-0.0777932	0.288841	0.511207
M0RDL8	Uncharacterized protein OS=Rattus norvegicus OX=10116 PE=4 SV=1 - [M0RDL8_RAT]	1	1	-0.0227507	0.542016	0.268875	0.035938	0.334241	0.0187869	-0.151592	1.47967	1.15487	0.915067	0.177124	-0.112735	-0.354763	1.39772	1.06816	0.830187	0.554111	0.314687	-0.0480401	0.844987	0.599842	0.228626	0.509474	0.189317	0.386626	0.511192
P34064	Proteasome subunit alpha type-5 OS=Rattus norvegicus OX=10116 GN=Psma5 PE=1 SV=1 - [PSA5_RAT]	5	14	1.82196	0.962073	-1.06749	1.20418	-0.527636	-2.54536	-0.696819	-0.169494	-2.4491	-0.543817	-0.00376474	-1.98179	-0.36359	0.344639	-1.68093	0.0871463	1.81364	-0.18182	1.30271	1.81879	-0.253633	1.65594	1.82048	-0.229502	-0.499755	0.511156
A0A0G2JYR1	Exocyst complex component OS=Rattus norvegicus OX=10116 GN=Exoc6b PE=1 SV=1 - [A0A0G2JYR1_RAT]	2	2	0.875757	0.0482118	0.659049	0.985476	-0.162573	0.405951	1.56306	-0.733734	-0.25737	0.98084	0.335261	0.929381	1.83325	-0.237469	0.234129	1.47417	-0.619724	0.0248288	0.903513	0.509621	1.23127		-0.151465	0.412357	0.469109	0.510408
P41498	Low molecular weight phosphotyrosine protein phosphatase OS=Rattus norvegicus OX=10116 GN=Acp1 PE=1 SV=3 - [PPAC_RAT]	2	5	0.910784	0.284057	-0.112292	0.718304	0.48471	0.0460471	0.939202	0.272163	-0.175839	0.647889	0.335443	-0.0776245	0.743881	0.758017	0.305249	1.13081	0.447512	0.0848789	0.785686	0.447963	0.0796091	0.771927	0.502684	0.0593183	0.35607	0.509794
P11980	Pyruvate kinase PKM OS=Rattus norvegicus OX=10116 GN=Pkm PE=1 SV=3 - [KPYM_RAT]	27	176	2.99228	0.420957	-1.87137	1.04135	-0.353951	-2.9459	0.318268	-0.221075	-2.59151	0.594468	0.2789	-2.16535	0.943472	-0.0954599	-2.44722	0.392979	1.50267	-0.691118	2.2678	1.16324	-1.06179	1.9683	2.27544	-0.112979	-0.375245	0.508779
D3ZWS6	N(alpha)-acetyltransferase 30, NatC catalytic subunit OS=Rattus norvegicus OX=10116 GN=Naa30 PE=1 SV=2 - [D3ZWS6_RAT]	2	2	0.0103134	1.14014	0.484563	0.405475	1.06297	0.365074	0.348545	0.682054	-0.135556	-0.120518	0.644883	-0.137792	-0.124976	1.19117	0.479169	0.395044	0.973762	0.351896	0.143018	1.10183	0.474247	0.25688	0.77113	0.0685317	0.395846	0.506809
A0A0G2KAY3	Kininogen-1 OS=Rattus norvegicus OX=10116 GN=Kng1 PE=4 SV=1 - [A0A0G2KAY3_RAT]	3	21	-0.2977	0.331378	0.0113485	0.137055	0.125464	-0.152915	-0.0376394	0.428488	0.117518	0.193641	0.288474	0.0332857	0.0530345	0.163291	0.0122041	-0.0655467	0.791348	0.63506	0.620957	1.4182	1.21961	1.2336	0.106698	-0.114507	0.0981998	0.506161
Q3B7D0	Oxygen-dependent coproporphyrinogen-III oxidase, mitochondrial OS=Rattus norvegicus OX=10116 GN=Cpox PE=1 SV=1 - [HEM6_RAT]	2	3	1.78403	0.426393	0.609375	1.49754	-0.253793	-0.113124	0.8376	-0.407884	-0.276555	0.604742	0.111613	0.277878	1.15695	-1.83423	-1.70766	-0.824534	-0.106121	0.110577	0.868953	1.87344	2.08441	2.8343	0.739027	0.874993	0.424818	0.505843
F1M6Q3	Collagen type IV alpha 2 chain OS=Rattus norvegicus OX=10116 GN=Col4a2 PE=1 SV=3 - [F1M6Q3_RAT]	2	6	-0.233814	-0.325742	0.492363	0.300684	-0.440291	0.317619	0.090492	-0.151524	0.524804	0.203641	0.0448897	0.866994	0.632589	-0.678821	0.106004	-0.18872	0.154764	1.13131	1.07948	0.945884	1.91671	1.85639	-0.78374	-0.112283	0.140843	0.504964
F1LZX9	Integrin subunit alpha V OS=Rattus norvegicus OX=10116 GN=Itgav PE=1 SV=3 - [F1LZX9_RAT]	2	2	-0.182298	0.16697	-0.0173514	-0.212767	0.729069	0.502435	0.369577	-0.109043	-0.345016	-0.5473	0.567669	0.36663	0.162123	-0.0181549	-0.258894	-0.459348	0.752032	0.601427	0.276221	1.80508	1.64875	1.31506	0.223586	-0.00775115	0.107381	0.503344
G3V6S3	Calumenin OS=Rattus norvegicus OX=10116 GN=Calu PE=1 SV=1 - [G3V6S3_RAT]	14	26	-0.302353	0.133622	0.018849	-0.390461	0.21203	0.254275	-0.415779	0.660356	0.430122	0.0732632	0.488052	0.0295284	-0.0621006	0.60099	0.769211	0.0409614	0.870971	0.674629	0.235461	1.25109	1.10606	0.283727	0.169303	0.0996942	0.0992922	0.503333
D4ADF6	Zinc finger FYVE-type-containing 16 OS=Rattus norvegicus OX=10116 GN=Zfyve16 PE=1 SV=2 - [D4ADF6_RAT]	2	2	-0.0928651	0.0628918	1.12804	0.0565986	-0.649075	0.373755	-0.635123	-0.0842167	0.929275	-0.149031	-0.0308291	1.0176	-0.0629307	0.116899	1.12562	0.0491498	0.324182	1.42304	0.221815	0.321302	1.41444	0.204725	-0.0604256	0.957702	0.160584	0.50296
F1M4V3	RCSD domain containing 1 (Predicted), isoform CRA_b OS=Rattus norvegicus OX=10116 GN=Rcsd1 PE=1 SV=2 - [F1M4V3_RAT]	3	5	-1.38413	-0.52886	0.574436	-0.694336	-0.269613	0.79137	-0.414844	-0.237827	0.813816	-0.461824	-0.65854	0.820557	-0.457306	-0.11563	0.588262	-0.685548	0.273017	1.9904	0.591843	1.14344	2.72095	1.3139	-1.19251	-0.136232	-0.137483	0.502883
O88656	Actin-related protein 2/3 complex subunit 1B OS=Rattus norvegicus OX=10116 GN=Arpc1b PE=1 SV=3 - [ARC1B_RAT]	1	1	-0.32791	-0.224345	0.359194	-0.159865	-0.0248106	0.516415	0.059914	-0.00100059	0.530885	0.00495756	0.213169	0.77999	0.25184	-0.137727	0.389393	-0.134704	0.401449	1.0187	0.369855	1.16689	1.77842	1.12108	-0.366243	0.17028	0.143883	0.502437
D4ABV0	RGD1566320 (Predicted) OS=Rattus norvegicus OX=10116 GN=Smim26 PE=1 SV=1 - [D4ABV0_RAT]	1	2		0.459943																					0.501933		0.459943	0.501933
Q4V8B9	Histone-lysine N-methyltransferase OS=Rattus norvegicus OX=10116 GN=Smyd3 PE=2 SV=1 - [Q4V8B9_RAT]	1	1		1.35685	-0.048177		0.369903	-1.07744					-0.722234	-2.14398		0.892811	-0.568639		1.57887	0.207554		0.914041	-0.462995		1.44282	-0.00922861	-0.377513	0.499404
P12711	Alcohol dehydrogenase class-3 OS=Rattus norvegicus OX=10116 GN=Adh5 PE=1 SV=2 - [ADHX_RAT]	6	12	2.51335	1.68695	-0.0272939	2.49041	-0.77985	-2.96744	-0.277769	-0.429359	-2.43278	-0.0800282	-0.742562	-2.29236	-0.112517	0.0236009	-1.84872	0.707784	1.44016	-0.405043	1.98536	1.22073	-0.587612	1.93189	1.7663	-0.129578	-0.278228	0.499363
Q05695	Neural cell adhesion molecule L1 OS=Rattus norvegicus OX=10116 GN=L1cam PE=1 SV=3 - [L1CAM_RAT]	2	59	-0.00524636	1.11071	0.0297002	-0.386642	1.24011	0.116785	-0.236999	1.1548	0.0221395	-0.401072	1.51187	0.414142	-0.0112919	1.41746	0.280036	-0.141344	1.72725	0.67996	0.133828	0.880013	-0.173001	-0.727623	1.51825	0.390227	0.380858	0.497815
M0R6B4	Uncharacterized protein OS=Rattus norvegicus OX=10116 PE=4 SV=2 - [M0R6B4_RAT]	3	8	0.249183	0.093508	0.553208	0.791588	0.17778	0.595167	0.896105	-0.146858	0.0853913	0.492693	-0.34567	0.198759	0.643889	0.274914	0.0825403	0.70736	0.237263	0.832126	1.03795	0.494216	1.08336	1.42293	-0.685881	-0.17175	0.303405	0.496576
A0JPQ4	Tripartite motif-containing protein 72 OS=Rattus norvegicus OX=10116 GN=Trim72 PE=1 SV=1 - [TRI72_RAT]	5	8	-0.746278	-0.336719	-0.033261	-0.352488	0.110869	0.372014	0.115346	0.107468	0.359274	0.0331784	-0.0902018	0.196539	-0.131779	-0.660232	0.137984	-0.141335	0.94924	1.28641	0.837398	1.32818	1.65963	1.20213	-0.108241	-0.402975	-0.0220216	0.496368
D3ZM91	Syncoilin (Predicted) OS=Rattus norvegicus OX=10116 GN=Sync PE=1 SV=1 - [D3ZM91_RAT]	2	3	-0.748726	-0.0797251	0.0264841	-0.354588	-0.530252	-0.466356	-0.78487	-0.0641676	-0.00961069	-0.397552	-0.269292	-0.1798	-0.569964	-0.228153	-0.178362	-0.564472	0.937814	1.07774	0.566877	2.00043	2.13464	1.61528	-0.447716	-0.388523	-0.321538	0.496299
F1M2N4	Uncharacterized protein OS=Rattus norvegicus OX=10116 PE=1 SV=2 - [F1M2N4_RAT]	1	19	-0.153123	-0.433883	-0.441359	-0.595357	-0.0872613	-0.13705	-0.22849	0.40752	0.348391	0.187525	0.439646	0.415452	0.252363	0.746758	0.682864	0.523828	0.705028	0.731268	0.44748	0.699393	0.719913	0.427635	0.0344972	-0.0199947	-0.0231659	0.495919
Q4V7F2	Cysteine-rich with EGF-like domain protein 1 OS=Rattus norvegicus OX=10116 GN=Creld1 PE=2 SV=1 - [CREL1_RAT]	2	3	0.611372	0.18752	0.0899436	0.41302	0.245655	-0.493371	0.491401	0.425706	-0.134333	0.592685	0.802698	0.263409	1.00239	0.535573	0.381579	0.699618	0.566247	-0.0747698	0.695674	0.473061	0.40348	0.588277	0.412018	0.267426	0.291309	0.495881
A0A0A0MY22	Sialate O-acetylesterase OS=Rattus norvegicus OX=10116 GN=Siae PE=1 SV=1 - [A0A0A0MY22_RAT]	3	5	3.16106	0.0175086	0.0172163	3.12719	-1.4875	-0.958012	0.653051	-1.87295	-1.3528	0.355137	-1.44141	-0.886328	1.2292	-1.77266	-1.25728	1.34697	0.0517342	0.657252	2.76371	-0.172565	0.427232	2.81508	-0.168873	0.0302204	-0.0556534	0.495835
F1M7Z1	Enhancer of mRNA-decapping 3 OS=Rattus norvegicus OX=10116 GN=Edc3 PE=1 SV=3 - [F1M7Z1_RAT]	2	2			0.415299			0.0888394								-0.255272	0.50768			0.946608			0.0694634			1.2073	0.252069	0.495156
Q5RKJ2	Cytochrome b reductase 1 OS=Rattus norvegicus OX=10116 GN=Cybrd1 PE=1 SV=1 - [CYBR1_RAT]	1	1											-0.655065						0.541571			0.86602			0.0765666		-0.655065	0.494719
Q9QVC8	Peptidyl-prolyl cis-trans isomerase FKBP4 OS=Rattus norvegicus OX=10116 GN=Fkbp4 PE=1 SV=3 - [FKBP4_RAT]	6	9	1.04018	0.691883	0.307158	0.81134	0.49776	-0.140865	0.816571	0.652641	0.0695302	0.559983	0.673686	-0.0759772	0.517379	1.06392	0.511161	0.967306	0.536394	0.174386	0.623667	0.316202	-0.166723	0.512	0.748209	0.130252	0.491991	0.494513
P60901	Proteasome subunit alpha type-6 OS=Rattus norvegicus OX=10116 GN=Psma6 PE=1 SV=1 - [PSA6_RAT]	6	26	2.68104	0.983153	-1.25474	1.57752	-0.677687	-2.85151	-0.144851	-0.418406	-2.68377	0.169793	-0.145704	-2.37732	0.287451	-0.351231	-2.60596	0.32165	1.67799	-0.676308	2.15366	1.61948	-0.491919	2.04936	2.10428	-0.160013	-0.428541	0.494037
Q07009	Calpain-2 catalytic subunit OS=Rattus norvegicus OX=10116 GN=Capn2 PE=1 SV=3 - [CAN2_RAT]	5	8	1.0145	-0.191901	-0.501149	0.851844	-0.0256066	-0.377167	1.05309	-0.224802	-0.704524	0.195487	-0.172927	-0.498892	1.18403	0.0758557	-0.28981	0.973367	0.200381	-0.0751497	1.2054	0.659309	0.259235	1.50541	0.293087	-0.0631764	0.0348293	0.493995
Q56R15	Importin subunit alpha OS=Rattus norvegicus OX=10116 GN=Kpna6 PE=2 SV=1 - [Q56R15_RAT]	1	4		0.192836	0.165554		1.22747	1.15788		-0.585068	-0.664003		0.897146	0.853146		0.975866	0.892165		0.443806	0.450239		0.735168	0.735881		-0.103584	-0.177882	0.405621	0.493957
P30835	ATP-dependent 6-phosphofructokinase, liver type OS=Rattus norvegicus OX=10116 GN=Pfkl PE=1 SV=3 - [PFKAL_RAT]	6	15	2.90151	1.20582	-0.498467	2.24916	-0.819837	-2.1118	0.3489	-0.231267	-1.93219	0.459087	-0.494704	-2.04097	0.52313	-0.0512065	-1.76235	0.636213	1.18253	-0.520524	2.16228	0.228414	-0.68332	1.57655	2.14768	0.482494	-0.0803968	0.493491
A0A1B0GWW7	Retinol dehydrogenase 14 (Fragment) OS=Rattus norvegicus OX=10116 GN=Rdh14 PE=4 SV=1 - [A0A1B0GWW7_RAT]	1	1		1.17597		0.52951	1.288		0.66179				1.16904		0.496778				0.268424		-0.474107	1.46328		0.706541			0.964863	0.492184
D4A305	Coiled-coil domain containing 58 (Predicted), isoform CRA_c OS=Rattus norvegicus OX=10116 GN=Ccdc58 PE=1 SV=1 - [D4A305_RAT]	2	3	-0.0215095	0.51617	0.900666	0.2777	0.181508	0.523691	-0.0367173	0.630789	0.963632	0.241819	-0.329341	0.0384372	-0.59362	0.709655	1.03773	0.409729	0.472091	0.890303	0.0554912	0.791548	1.20404	0.333011	0.128151	0.465631	0.323904	0.49198
D3ZTW9	Endonuclease G-like 1 (Predicted), isoform CRA_d OS=Rattus norvegicus OX=10116 GN=Exog PE=1 SV=1 - [D3ZTW9_RAT]	1	1			0.017621									0.157859												0.49119	0.0877399	0.49119
Q5EBD4	Dcps protein (Fragment) OS=Rattus norvegicus OX=10116 GN=Dcps PE=2 SV=1 - [Q5EBD4_RAT]	6	11	1.52028	0.213564	0.244739	1.2304	-0.181307	-0.329431	0.228673	0.306824	0.25346	0.424899	-0.30752	-0.599247	0.386754	-0.27693	-0.501173	0.459556	0.435048	0.213537	1.2984	0.558703	0.415552	1.31209	0.899086	0.691768	0.250445	0.491033
Q794E4	Heterogeneous nuclear ribonucleoprotein F OS=Rattus norvegicus OX=10116 GN=Hnrnpf PE=1 SV=3 - [HNRPF_RAT]	7	45	0.878298	0.649453	0.440778	0.790124	0.364911	0.305187	0.764165	0.361547	-0.0441906	0.656035	0.327029	0.30275	0.712651	0.432428	0.368448	0.824376	0.52973	0.413962	0.823761	0.180168	0.200602	0.630083	0.391054	0.37869	0.483007	0.490496
Q09073	ADP/ATP translocase 2 OS=Rattus norvegicus OX=10116 GN=Slc25a5 PE=1 SV=3 - [ADT2_RAT]	1	20	1.08931	-0.296942	-0.328609	0.43505	0.0051126	-0.0688666	0.75735	-0.275654	-0.358973	0.397817	0.78855	0.740167	1.49473	-0.698656	-0.78674	-0.0281195	0.435844	0.437894	1.07176	0.880916	0.877245	1.50262	0.383467	0.304785	0.24036	0.489646
Q9R1R4	Tudor domain-containing protein 7 OS=Rattus norvegicus OX=10116 GN=Tdrd7 PE=1 SV=1 - [TDRD7_RAT]	1	1		-0.207015	0.489857											-0.236727	0.403727		0.0386286	0.769217		0.614655	1.33952				0.141421	0.488171
Q62651	Delta(3,5)-Delta(2,4)-dienoyl-CoA isomerase, mitochondrial OS=Rattus norvegicus OX=10116 GN=Ech1 PE=1 SV=2 - [ECH1_RAT]	5	7	1.97901	-0.667228	-0.496241	1.71224	-2.38407	-2.25539	-0.163028	-0.825645	-0.706311	1.07396	-2.10082	-1.94655	-0.0479664	0.0757896	0.190358	1.96126	-0.455793	-0.0687439	2.00943	0.19232	0.361688	2.27336	-0.429384	-0.234836	-0.565005	0.485623
G3V7I0	Peroxiredoxin 3 OS=Rattus norvegicus OX=10116 GN=Prdx3 PE=1 SV=1 - [G3V7I0_RAT]	5	29	1.96444	0.567806	-0.646195	1.57304	-1.09293	-2.33637	0.279294	-1.06963	-2.35371	-0.103661	-0.409846	-1.7936	0.335348	-0.18858	-1.32518	0.704094	0.84844	-0.159245	1.84442	1.06027	-0.101113	2.06975	0.974643	-0.238028	-0.45178	0.485402
B2GV15	Dihydrolipoamide acetyltransferase component of pyruvate dehydrogenase complex OS=Rattus norvegicus OX=10116 GN=Dbt PE=1 SV=1 - [B2GV15_RAT]	3	4	2.06732	-0.48131	-0.543609	1.42647	-1.15871	-1.18726	0.665479	-0.791231	-1.15703	0.977695	-0.733972	-1.10736	1.01468	-0.376829	-0.547214	1.72957	-0.253179	-0.299964	1.76388	0.258267	0.163965	2.21932	0.291976	-0.147182	-0.168625	0.484775
P18422	Proteasome subunit alpha type-3 OS=Rattus norvegicus OX=10116 GN=Psma3 PE=1 SV=3 - [PSA3_RAT]	9	21	2.22715	0.817579	-0.99379	1.28813	-0.295574	-2.458	-0.119459	-0.09568	-2.13648	0.103505	-0.225034	-2.20929	0.0378312	-0.199295	-2.14826	0.0903998	1.28057	-0.614954	1.81799	1.58941	-0.303904	2.04948	2.23867	-0.037511	-0.341412	0.483369
Q9QX79	Fetuin-B OS=Rattus norvegicus OX=10116 GN=Fetub PE=2 SV=2 - [FETUB_RAT]	3	3	0.71837	0.343467	-0.449595	0.199704	-1.7359	-2.57127	-1.85942	-0.353201	-1.19792	-0.555485				0.000389968	-0.84909	-0.204829	0.778512	0.0191658	0.538675	1.70484	0.93977	1.45079	0.888279	0.0482013	-0.746124	0.483155
Q5PQM2	Kinesin light chain 4 OS=Rattus norvegicus OX=10116 GN=Klc4 PE=1 SV=1 - [KLC4_RAT]	3	6	1.25231	-0.869824	-0.916119	0.756895	-0.693843	-0.782452	0.517818	0.255519	0.477757	1.37732	0.195034	0.132021	1.7694		0.892487		-0.0349185	0.490458	0.902384	-0.0367917	0.470969	0.878383	-0.160768	-0.357805	0.14187	0.48138
F1LQB2	Structural maintenance of chromosomes protein OS=Rattus norvegicus OX=10116 GN=Smc3 PE=1 SV=1 - [F1LQB2_RAT]	8	12	-0.357056	0.175318	0.771696	0.255251	-0.141742	0.633073	0.59188	-0.242562	0.516788	0.415593	0.258435	0.920084	0.900143	-0.108188	0.646397	-0.283807	-0.0687802	0.741626	0.662879	0.881165	1.47302	1.30581	-0.570816	0.193171	0.316397	0.481051
A1L1L5	Ccnk protein OS=Rattus norvegicus OX=10116 GN=Ccnk PE=1 SV=1 - [A1L1L5_RAT]	1	1	0.489458	-0.927432	0.631628	0.352973	-0.53396	0.982787	0.766691	0.726324	2.23373	1.94821	-1.1484	0.393942	0.106196	-0.133354	1.36929	1.0856	-0.528268	1.06451	0.656064	-0.204076	1.38298	0.966046	-0.764801	0.747243	0.492996	0.478952
A0A0G2K2R2	Enoyl-CoA delta isomerase 1, mitochondrial OS=Rattus norvegicus OX=10116 GN=Eci1 PE=1 SV=1 - [A0A0G2K2R2_RAT]	4	10	1.51312	-0.428191	-0.0287033	1.42073	-1.49416	-1.32624	0.12205	-1.72067	-1.60214	-0.211136	-1.34788	-1.05995	0.328836	-1.07671	-0.962952	0.429883	0.39762	0.562522	1.94372	0.878522	0.828798	2.47358	-0.205101	0.147914	-0.513597	0.478886
G3V8F8	Nestin OS=Rattus norvegicus OX=10116 GN=Nes PE=1 SV=1 - [G3V8F8_RAT]	52	123	-0.0179948	0.173033	0.389391	-0.161239	0.114378	0.336297	-0.182992	0.744841	0.933181	0.416656	0.209817	0.363854	-0.127303	0.240987	0.412837	-0.00156363	0.536035	0.759444	0.286378	1.08156	1.27266	0.723259	0.181398	0.366076	0.276602	0.477648
Q5U1W6	MICOS complex subunit OS=Rattus norvegicus OX=10116 GN=Apool PE=1 SV=1 - [Q5U1W6_RAT]	1	1		-0.584256	-0.127082		0.29556	0.71042		-0.765122	-0.359601		0.105908	0.546364		0.100241	0.500996		0.187442	0.678331		0.718789	1.20396		0.0037038	0.413861	-0.022226	0.475915
D3ZUV3	Eukaryotic translation initiation factor 2A OS=Rattus norvegicus OX=10116 GN=Eif2a PE=1 SV=3 - [D3ZUV3_RAT]	3	5	0.741909	-0.452226	-0.378333	0.561223	0.170504	0.173082	0.722267	-0.0807697	-0.0585287	0.716318	-0.357084	-0.32891	0.148626	0.497317	0.48579	0.967378	0.250049	0.328657	0.685494	0.276605	0.378493	1.00745	0.32345	0.350328	0.119121	0.47497
B0BNA7	Eukaryotic translation initiation factor 3 subunit I OS=Rattus norvegicus OX=10116 GN=Eif3i PE=2 SV=1 - [EIF3I_RAT]	6	14	1.78756	0.0289069	-0.422048	0.934634	-0.0190007	-0.833715	0.599212	-0.340684	-1.03188	0.55662	0.124867	-0.978711	0.948137	0.381405	-0.242625	1.14574	0.355866	-0.0936065	1.13328	0.129058	-0.301305	0.917098	1.06621	0.24998	0.0338131	0.474104
B1WBY5	DnaJ (Hsp40) homolog, subfamily C, member 11 OS=Rattus norvegicus OX=10116 GN=Dnajc11 PE=1 SV=1 - [B1WBY5_RAT]	2	2					-0.00513693	-0.753079		0.315216	-0.442066		0.836008	0.113661					0.331766	-0.340147		0.711388	0.0337546		1.42618	0.673533	0.0107672	0.472746
G3V8L1	PYD and CARD domain-containing OS=Rattus norvegicus OX=10116 GN=Pycard PE=1 SV=1 - [G3V8L1_RAT]	1	1	-1.16129	-0.243428	0.093312	-0.707087	-0.830831	-0.536404	-1.27425	-0.412994	-0.127907	-0.935175	-0.212983	0.10704	-0.702451	0.126185	0.406507	-0.398931	0.741566	1.11202	0.181833	1.818	2.18274	1.24406	-0.671485	-0.381761	-0.520166	0.471524
P62909	40S ribosomal protein S3 OS=Rattus norvegicus OX=10116 GN=Rps3 PE=1 SV=1 - [RS3_RAT]	8	18	0.0884348	0.00889213	-0.0522012	0.71394	0.358546	0.174097	0.854169	-0.112585	-0.102112	0.264971	0.37201	0.357663	1.0487	-0.20207	-0.29549	0.470403	0.428652	0.409735	0.876035	0.817522	1.08335	1.58505	-0.180806	-0.394941	0.243819	0.470512
Q9JMB5	Proteasomal ubiquitin receptor ADRM1 OS=Rattus norvegicus OX=10116 GN=Adrm1 PE=1 SV=2 - [ADRM1_RAT]	4	6	-0.448118	0.720793	0.538092	-0.123501	0.266714	0.0417	-0.557335	0.999805	0.765452	0.0969904	0.615549	0.41613	-0.254554	1.49789	1.25877	0.592137	0.904328	0.755343	-0.0360395	0.470718	0.316013	-0.483859	0.422322	0.192606	0.277689	0.469639
Q5XIM7	Lysine--tRNA ligase OS=Rattus norvegicus OX=10116 GN=Kars PE=1 SV=1 - [SYK_RAT]	3	6	0.275694	0.312994	0.167475	0.479846	0.11876	0.184251	0.263041	0.257527	0.681346	0.54725	0.455462	0.933357	0.687044	0.420935	0.248289	0.33883	0.551188	0.292966	-0.0266888	0.788704	1.08527	0.963226	-0.0464035	0.331954	0.38975	0.46961
Q5RK24	Phosphomevalonate kinase OS=Rattus norvegicus OX=10116 GN=Pmvk PE=1 SV=1 - [Q5RK24_RAT]	1	1		0.570872	0.124998		1.06388	0.575696		1.01241	0.514889		0.989855	0.527264		-0.0407058	-0.542998		0.758086	0.345929		0.999669	0.58179		1.07091	0.578019	0.672484	0.468837
P07943	Aldose reductase OS=Rattus norvegicus OX=10116 GN=Akr1b1 PE=1 SV=3 - [ALDR_RAT]	6	17	2.15691	1.35869	-0.658929	1.53241	-0.763778	-2.94984	-0.539244	-0.409681	-2.37019	-0.029023	-0.0575306	-2.06882	0.0903793	0.256709	-1.96757	0.368971	1.6761	-0.432647	1.78232	1.2365	-0.626324	1.29994	2.00934	-0.0692158	-0.399919	0.468708
P55063	Heat shock 70 kDa protein 1-like OS=Rattus norvegicus OX=10116 GN=Hspa1l PE=2 SV=2 - [HS71L_RAT]	1	152	2.34575	0.399977	-0.568508	1.04539	0.898452	-0.112346	1.56411	0.0297676	-0.99037	0.616658	0.441809	-0.543394	1.06141	0.350908	-0.673997	0.934863	0.315753	-0.619017	0.86509	0.451233	-0.489257	0.986361	1.72649	0.710986	0.427275	0.468402
I6L9G6	RCG31562, isoform CRA_c OS=Rattus norvegicus OX=10116 GN=Tardbp PE=1 SV=1 - [I6L9G6_RAT]	2	5	0.687449	0.278327	0.361305	1.1847	0.713541	0.754206	1.68086	0.257564	0.28889	1.19444	0.328088	0.404412	1.24824	0.256784	0.283343	1.04449	0.183657	0.300351	0.756203	0.321524	0.44256	1.17595	-0.251115	-0.150613	0.677815	0.467614
Q5U312	Ankycorbin OS=Rattus norvegicus OX=10116 GN=Rai14 PE=1 SV=2 - [RAI14_RAT]	4	5	-0.239626	0.479141	1.35101	0.970529	-1.08878	-0.259227	-0.577149	0.397568	1.21778	0.830435	-0.661254	0.193897	-0.195674	-0.471148	0.344302	-0.0412161	0.585636	1.49122	0.98095	0.736717	1.63658	1.11782	-0.704868	0.119985	0.217861	0.466692
Q5PQK5	Radixin OS=Rattus norvegicus OX=10116 GN=Rdx PE=2 SV=1 - [Q5PQK5_RAT]	9	26	1.13154	0.326149	-0.232246	0.940319	-0.555745	-1.08217	-0.108334	0.0958409	-0.603359	0.459365	-0.233947	-0.740524	0.279283	0.348345	-0.348688	0.725343	0.588069	0.0546589	0.864564	0.826369	0.341195	1.1017	0.66022	0.158355	-0.0502595	0.466618
D3ZKG1	Methylmalonyl CoA mutase OS=Rattus norvegicus OX=10116 GN=Mut PE=1 SV=2 - [D3ZKG1_RAT]	2	2	-0.157627		0.153986	-0.0499836											0.427411	0.218404		0.676152	0.342393		0.957016	0.614767		0.0254729	-0.017875	0.465945
A0A0G2K0W9	Proteasome subunit alpha type OS=Rattus norvegicus OX=10116 GN=Psma7 PE=1 SV=1 - [A0A0G2K0W9_RAT]	11	35	2.55811	0.679532	-1.0254	1.3791	-1.07706	-2.67863	0.0228796	-0.326937	-1.76405	-0.123705	-0.559753	-2.34507	0.376358	-0.0980421	-1.68291	0.79509	1.11808	-0.610506	1.77949	1.1679	-0.64058	1.67383	1.81803	-0.106782	-0.438415	0.465831
Q68FS2	COP9 signalosome complex subunit 4 OS=Rattus norvegicus OX=10116 GN=Cops4 PE=1 SV=1 - [CSN4_RAT]	6	10	1.18783	0.456982	0.0784163	1.27114	-0.000452446	-0.115228	0.93565	-0.0694589	-0.192959	0.561521	0.109678	-0.0822014	1.03865	0.113562	-0.118018	0.876785	0.185976	0.203353	1.00576	0.24628	0.606231	1.05185	0.422799	-0.0487373	0.345076	0.465375
D3ZTG5	Protein tyrosine phosphatase, receptor type, B OS=Rattus norvegicus OX=10116 GN=Ptprb PE=1 SV=2 - [D3ZTG5_RAT]	1	1	1.70053	0.568006	0.377805	1.30931	-0.315697	-0.548211	0.44585	-0.927513	-1.16937	-0.244733	-0.664764	-0.871683	0.0507283	0.0664873	-0.180132	0.746332	0.616453	0.459968	1.26168	0.120092	-0.0421131	0.75111	0.985372	0.748155	-0.0283726	0.465344
P08461	Dihydrolipoyllysine-residue acetyltransferase component of pyruvate dehydrogenase complex, mitochondrial OS=Rattus norvegicus OX=10116 GN=Dlat PE=1 SV=3 - [ODP2_RAT]	4	8	0.0772222	0.120913	-0.281893	0.239977	0.127419	-0.146428	0.313464	-0.162141	-0.366901	0.235609	0.789016	0.369493	0.782562	0.487887	0.0637843	0.685003	0.783007	0.413917	0.760019	0.996759	0.456246	0.855201	-0.20188	-0.512253	0.109646	0.464188
A0A0G2JUK2	LSM14A mRNA-processing body assembly factor OS=Rattus norvegicus OX=10116 GN=Lsm14a PE=1 SV=1 - [A0A0G2JUK2_RAT]	5	6	-0.395581	0.697537	0.621394	-0.409011	1.10377	1.07465	0.300217	0.94604	0.818245	-0.611282	0.736161	1.02072	-0.158113	-0.0244056	1.25468	-0.323991	0.716416	0.602008	-0.248123	1.53281	1.48466	-0.0762786	0.499031	0.299529	0.491904	0.463185
Q68FX9	NAD-dependent protein deacylase sirtuin-5, mitochondrial OS=Rattus norvegicus OX=10116 GN=Sirt5 PE=2 SV=1 - [SIR5_RAT]	1	1					0.102582	0.607636					-0.183696	0.346954					-0.212735	0.368348		0.559525	1.13489				0.218369	0.462506
D4A4S3	Heat shock cognate 71 kDa protein OS=Rattus norvegicus OX=10116 GN=Hspa8 PE=3 SV=3 - [D4A4S3_RAT]	16	362	0.802231	0.462944	0.0689687	0.660564	0.350624	-0.0975883	0.568296	0.36292	-0.0562705	0.47875	0.493195	0.0302555	0.679862	0.610949	0.0434378	0.779598	0.646461	0.266586	0.641019	0.336394	-0.104476	0.319302	0.95185	0.371015	0.343741	0.461833
O88954	MAGUK p55 subfamily member 3 OS=Rattus norvegicus OX=10116 GN=Mpp3 PE=1 SV=3 - [MPP3_RAT]	2	2		1.05597	0.00499681		0.58158	-0.511704		0.512188	-0.590435		1.55638	0.488692		1.22265	0.115259		0.982013	-0.0352421		0.654878	-0.368098		1.11037	0.0123879	0.387208	0.461778
G3V6H2	Pre-mRNA processing factor 8, isoform CRA_a OS=Rattus norvegicus OX=10116 GN=Prpf8 PE=1 SV=1 - [G3V6H2_RAT]	5	11	0.447832	-0.619549	0.304747	0.803286	0.213445	1.09543	1.59277	-0.518352	0.587955	0.549247	-0.106606	0.800973	1.09655	-0.942543	0.314894	0.174815	-0.0801534	1.17935	0.773635	0.408414	1.36071	1.44813	-0.571843	0.378503	0.429265	0.461705
Q91Y81	Septin-2 OS=Rattus norvegicus OX=10116 GN=Sept2 PE=1 SV=1 - [SEPT2_RAT]	7	11	1.3676	-0.191118	-0.34495	1.06921	-0.666767	-1.09439	0.25914	-0.427444	-0.750135	0.699849	-0.127949	-0.722996	0.769492	-0.834068	-1.56103	0.493546	0.380744	-0.0432555	1.49123	1.29756	0.983547	2.39352	0.356759	-0.1886	-0.0774948	0.46162
D4A0E8	Protein arginine N-methyltransferase 5 OS=Rattus norvegicus OX=10116 GN=Prmt5 PE=1 SV=1 - [D4A0E8_RAT]	3	5	0.296184	0.172841	0.110092	1.01109	0.30252	-0.548853	0.4147	0.176665	-0.146476	0.74765	-0.0203767	0.128694	1.0206	-0.00166677	-0.221105	0.674851	0.279187	0.250154	1.02136	0.540759	0.506005	1.26872	0.226508	-0.0281592	0.220394	0.461434
P24155	Thimet oligopeptidase OS=Rattus norvegicus OX=10116 GN=Thop1 PE=1 SV=4 - [THOP1_RAT]	13	29	2.26893	0.841147	-0.958534	1.65281	-0.583587	-2.81905	-0.110509	-0.220075	-2.76629	0.00283489	-0.0277239	-2.29386	0.308007	-0.018487	-2.09427	0.423398	1.346	-0.552119	1.7407	1.30448	-0.659376	1.86646	1.91979	-0.0497295	-0.417825	0.461237
Q68FR6	Elongation factor 1-gamma OS=Rattus norvegicus OX=10116 GN=Eef1g PE=2 SV=3 - [EF1G_RAT]	13	29	0.744948	0.173517	0.0285555	0.773143	0.201104	-0.0559977	0.945188	-0.170753	-0.256417	0.355311	0.370459	0.17784	1.07576	-0.175949	-0.289733	0.536336	0.188601	0.120809	1.12388	0.836202	0.6744	1.27984	0.141721	-0.00328359	0.273908	0.459048
P80432	Cytochrome c oxidase subunit 7C, mitochondrial OS=Rattus norvegicus OX=10116 GN=Cox7c PE=1 SV=2 - [COX7C_RAT]	1	1		-0.312501	0.745139		0.0913226	1.10665		-0.287457	0.718531					-0.00266411	0.998557		-0.253177	0.838179		0.0273656	1.113		-0.0299623	0.980661	0.343614	0.458995
P32551	Cytochrome b-c1 complex subunit 2, mitochondrial OS=Rattus norvegicus OX=10116 GN=Uqcrc2 PE=1 SV=2 - [QCR2_RAT]	8	24	1.66377	-0.111448	-0.448585	0.49163	-0.0582279	-0.795243	0.673958	-0.807194	-1.11728	-0.0359232	0.329983	-0.330866	0.780281	-0.1073	-0.508447	0.226927	0.539646	0.0449881	1.2113	0.651845	0.190962	1.25148	0.839769	0.3841	-0.0454524	0.458796
G3V6H5	Mitochondrial 2-oxoglutarate/malate carrier protein OS=Rattus norvegicus OX=10116 GN=Slc25a11 PE=1 SV=1 - [G3V6H5_RAT]	3	5	1.65731	-0.622161	-0.631714	0.514078	0.181475	0.129608	1.33796	-0.479757	-0.540963	0.597962	-0.160562	-0.186833	0.949869	-0.963353	-1.02933	0.11143	0.255196	0.279359	1.29536	0.840576	0.859017	1.86653	0.547214	0.490645	0.1497	0.458543
D3ZZ38	Sorting nexin OS=Rattus norvegicus OX=10116 GN=Snx18 PE=1 SV=1 - [D3ZZ38_RAT]	3	5		-0.95241	-0.338371		-0.304639	0.267087		-0.590145	-0.0277573		-0.223855	0.373467		-0.366682	0.190939		0.341666	0.989422		1.16643	1.80846		-0.521431	0.0557138	-0.224578	0.458064
P20673	Argininosuccinate lyase OS=Rattus norvegicus OX=10116 GN=Asl PE=2 SV=1 - [ARLY_RAT]	1	1			0.0933661			-0.218715			-0.141984			0.299897						0.345639			0.881825			0.145631	0.008141	0.457698
P97849	Long-chain fatty acid transport protein 1 OS=Rattus norvegicus OX=10116 GN=Slc27a1 PE=2 SV=1 - [S27A1_RAT]	2	3	1.8679	-0.758524	-0.279589	1.49282	-0.325506	0.111115	1.94608	-0.663702	-0.23642	1.52912	0.43683	0.899047	2.66236	-1.00092	-0.578407	1.18896	-0.494204	0.0184466	1.66106	-0.110885	0.396045	2.03017	-0.357297	0.0746212	0.501597	0.457496
Q08163	Adenylyl cyclase-associated protein 1 OS=Rattus norvegicus OX=10116 GN=Cap1 PE=1 SV=3 - [CAP1_RAT]	6	10	1.17892	-0.280849	0.115173	1.07845	-0.0173721	0.214246	1.22972	-0.00542015	0.2113	1.01916	-0.00363468	0.248302	1.36802	0.0723797	0.196565	1.32033	-0.0789104	0.402279	0.991066	-0.0418878	0.373995	1.29668	-0.243786	-0.184061	0.415666	0.456056
Q5I0D1	Glyoxalase domain-containing protein 4 OS=Rattus norvegicus OX=10116 GN=Glod4 PE=1 SV=1 - [GLOD4_RAT]	8	19	1.31258	0.369016	-0.18244	0.793983	0.193562	-0.482428	0.701629	0.439952	-0.435752	0.769727	0.199942	-0.358062	0.655322	0.708498	0.0502015	0.945051	0.531871	0.0975933	0.926511	0.401956	-0.197466	0.464608	0.823244	0.0649233	0.276809	0.456026
Q71SY3	Translin OS=Rattus norvegicus OX=10116 GN=Tsn PE=1 SV=1 - [Q71SY3_RAT]	6	8	3.22029	0.13601	-1.33275	1.8212	-0.470809	-1.96656	0.534948	0.39934	-1.93657	0.936368	-0.0468744	-1.87104	1.12857	-0.412585	-2.16396	0.933615	0.638461	-0.306043	2.37602	0.289378	-1.26858	1.34292	2.65089	0.246579	-0.0480387	0.454605
A0A0G2JU77	Eukaryotic translation initiation factor 3 subunit K OS=Rattus norvegicus OX=10116 GN=Eif3k PE=1 SV=1 - [A0A0G2JU77_RAT]	2	4	0.660822	-0.00732917	0.039676	0.823367	-0.186593	-0.181901	0.664348	-0.0594721	-0.0641193	0.712703	-0.0204749	0.00981283	0.784412	0.253468	0.244054	1.02271	0.0842401	0.164961	0.818862	0.515009	0.59001	1.23542	-0.143727	-0.143738	0.199237	0.45214
P15791	Calcium/calmodulin-dependent protein kinase type II subunit delta OS=Rattus norvegicus OX=10116 GN=Camk2d PE=1 SV=1 - [KCC2D_RAT]	2	9	0.783872	0.199974	-0.0908726	0.909315	0.193516	-0.139644	0.923102	0.201947	-0.140552	0.852767	0.72721	0.419646	1.41074	0.244247	-0.103019	0.892131	0.421738	0.164607	1.035	0.386311	0.123459	0.985368	0.100678	-0.237185	0.403357	0.452007
Q9EPF2	Cell surface glycoprotein MUC18 OS=Rattus norvegicus OX=10116 GN=Mcam PE=1 SV=2 - [MUC18_RAT]	4	5	-1.06507	0.38527	0.0704989	-0.476858	0.2276	-0.062937	-0.354737	0.970322	0.672703	0.120333	0.73496	0.846764	-0.168056	0.445355	0.438696	-0.493308	0.984404	0.788445	0.011124	1.43976	1.39004	0.603138	-0.161718	0.144109	0.172404	0.451833
D4A0D9	B-cell CLL/lymphoma 9-like OS=Rattus norvegicus OX=10116 GN=Bcl9l PE=1 SV=1 - [D4A0D9_RAT]	1	1			1.78802						1.44049			1.39293						1.00773			0.234601			0.107448	1.54048	0.449927
P38983	40S ribosomal protein SA OS=Rattus norvegicus OX=10116 GN=Rpsa PE=1 SV=3 - [RSSA_RAT]	5	52	3.50731	0.33891	-1.02923	1.69213	-0.457761	-1.83112	0.915706	-0.506823	-1.19938	0.787878	-0.831918	-1.60209	0.495496	-0.495518	-1.62143	0.796249	0.787769	-0.348256	2.04492	0.655981	-0.466932	1.89892	1.35356	0.296609	-0.0180318	0.44978
Q5XJW6	Cfh protein OS=Rattus norvegicus OX=10116 GN=Cfh PE=1 SV=1 - [Q5XJW6_RAT]	3	3	-0.119301	-0.40055	-0.243208	-0.609415	-0.530071	-0.415042	-0.718691	-0.0246914	0.0809984	-0.292078	-0.955175	-0.81455	-1.18985	0.0505815	0.151505	-0.21974	0.671435	0.862493	0.366496	1.49334	1.67868	1.17419	0.115711	0.226037	-0.420148	0.448406
Q5M843	2-oxoglutarate and iron-dependent oxygenase domain-containing protein 3 OS=Rattus norvegicus OX=10116 GN=Ogfod3 PE=2 SV=1 - [OGFD3_RAT]	2	2	0.918904	0.251284	0.508669	1.13804	-0.109563	0.10551	0.797441	-0.403277	-0.197544	0.42496	-0.251608	-0.0109394	0.609342	-0.110589	0.0903788	0.714714	0.056528	0.34763	0.847213	0.476994	0.762375	1.25347	0.0582922	0.268662	0.264323	0.447917
P24368	Peptidyl-prolyl cis-trans isomerase B OS=Rattus norvegicus OX=10116 GN=Ppib PE=1 SV=3 - [PPIB_RAT]	8	17	1.56332	0.538488	-0.161718	0.958262	0.170192	-0.738675	0.141424	0.163087	-0.428434	0.375288	-0.00265419	-0.666417	0.439179	0.151647	-0.574888	0.162421	0.773893	0.214068	1.14744	0.739635	0.162063	0.850585	1.01439	0.293662	0.159347	0.447841
Q1EG89	Myocardial ischemic preconditioning associated protein 7 OS=Rattus norvegicus OX=10116 GN=Pxn PE=1 SV=1 - [Q1EG89_RAT]	4	5	-0.262079	0.087322	0.732881	-0.422344	0.0434193	0.439026	0.0804212	0.633788	0.842998	0.601053	-0.135288	0.574717	0.15395	0.243872	0.306768	0.0932379	0.327571	0.664394	0.278008	0.955181	1.04843	0.593468	0.261731	0.440999	0.267993	0.447301
A0A0G2K2X9	Two pore calcium channel protein 1 OS=Rattus norvegicus OX=10116 GN=Tpcn1 PE=1 SV=1 - [A0A0G2K2X9_RAT]	1	1		-1.75815	-0.262534	-1.36058	-0.251581	1.20172	0.166233	-0.841784	0.602176	-0.502736	-0.394851	1.08404	-0.0230909				-0.955307	0.574022	-0.653812	0.79262	2.31623	1.07991			-0.210731	0.447224
P17425	Hydroxymethylglutaryl-CoA synthase, cytoplasmic OS=Rattus norvegicus OX=10116 GN=Hmgcs1 PE=1 SV=1 - [HMCS1_RAT]	6	21	0.987385	0.679095	0.325402	1.27512	0.745373	0.654921	1.65463	0.56105	0.198566	1.16746	0.898154	0.471033	1.35382	0.402062	0.163937	0.908706	0.16365	0.0205426	0.96866	0.322895	0.169183	0.824945	0.169291	-0.124142	0.801515	0.445295
Q05982	Nucleoside diphosphate kinase A OS=Rattus norvegicus OX=10116 GN=Nme1 PE=1 SV=1 - [NDKA_RAT]	2	33	2.21792	1.16319	-0.20038	1.52669	0.176353	-1.22953	0.560098	0.416112	-0.955826	0.854753	0.185334	-1.19495	0.523026	0.644116	-0.775874	0.94616	1.13044	-0.199415	1.39787	0.135954	-1.19962	0.38917	1.88057	0.469982	0.293314	0.445198
B4F775	Golgi associated PDZ and coiled-coil motif containing (Predicted) OS=Rattus norvegicus OX=10116 GN=Gopc PE=1 SV=1 - [B4F775_RAT]	1	1	0.926097	-0.0784072	0.113987	1.0495	-0.616432	-0.466351	0.531725	-0.175072	-0.0343299	0.894319	-0.0136185	0.162059	1.08848	0.845016	0.980992	1.91147	-0.14201	0.0841008	0.889828	-0.451748	-0.231358	0.565881	-0.175669	-0.0302902	0.191123	0.444558
Q9JHW0	Proteasome subunit beta type-7 OS=Rattus norvegicus OX=10116 GN=Psmb7 PE=1 SV=1 - [PSB7_RAT]	3	13	2.27523	0.871753	-1.35623	0.96196	-0.52061	-3.16981	-0.893528	0.21466	-2.44388	-0.089966	0.0511166	-2.23068	-0.15112	0.194236	-2.15494	-0.0368072	1.69497	-0.475641	1.6891	1.56501	-0.656225	1.54493	2.21117	-0.0996396	-0.527498	0.443754
Q5PPJ6	Leucyl-tRNA synthetase OS=Rattus norvegicus OX=10116 GN=Lars PE=1 SV=1 - [Q5PPJ6_RAT]	4	5	0.704926	-1.01367	0.0121106	0.99022	-0.261836	-0.213226	1.36959	-0.933816	-0.623472	0.283629	0.322463	0.607401	1.6971	0.135858	0.543318	1.75289	-0.106531	0.150643	1.27604	0.047814	0.0544624	1.747	-0.967417	-1.01082	0.103693	0.443363
D3ZDI5	Rho GTPase-activating protein 12 OS=Rattus norvegicus OX=10116 GN=Arhgap12 PE=1 SV=3 - [D3ZDI5_RAT]	2	4	1.35161	-0.0433979	-0.995749	0.334031	0.175237	-0.819427	0.572911	0.169271	-0.834733	0.488179	0.850031	-0.119038	1.20165	-0.152693	-1.16146	0.163279	0.504709	-0.413926	0.786064	1.34804	0.423682	1.61518	1.00033	0.000961658	0.0940771	0.442985
P63057	Noelin-3 OS=Rattus norvegicus OX=10116 GN=Olfm3 PE=1 SV=1 - [NOE3_RAT]	1	1			0.473234												0.377982			0.373072			0.596578			0.421606	0.473234	0.442309
Q9JLJ3	4-trimethylaminobutyraldehyde dehydrogenase OS=Rattus norvegicus OX=10116 GN=Aldh9a1 PE=1 SV=1 - [AL9A1_RAT]	7	16	1.98423	0.145044	-1.18539	1.06464	-0.232493	-1.77349	0.511029	-0.0897888	-1.80137	0.648714	0.31816	-1.58899	0.516021	0.104072	-1.55057	0.685213	1.20342	-0.397382	1.64941	0.675389	-0.886369	1.16801	2.0021	0.135177	-0.166642	0.442041
Q02589	[Protein ADP-ribosylarginine] hydrolase OS=Rattus norvegicus OX=10116 GN=Adprh PE=1 SV=2 - [ADPRH_RAT]	1	2	0.665429	1.09005	1.04094	1.99676	0.482804	0.391381	1.40976	0.363543	0.262781	1.21173	0.835729	0.769902	1.71663	-0.469062	-0.57459	0.37619	0.845522	0.830129	1.65616	0.224797	0.203682	1.02122	-0.215132	-0.311258	0.876733	0.442024
Q6TUG0	DnaJ homolog subfamily B member 11 OS=Rattus norvegicus OX=10116 GN=Dnajb11 PE=2 SV=1 - [DJB11_RAT]	5	7	1.1572	0.0805191	-0.406642	0.758625	0.110131	-0.23175	0.806568	0.0381092	-0.394645	0.628115	0.13619	-0.00123806	0.781469	0.303359	0.186978	0.866457	0.176181	-0.0794962	0.883298	0.323874	-0.0292323	1.00961	0.507155	0.370155	0.223432	0.441651
B0BNB9	HtrA serine peptidase 2 OS=Rattus norvegicus OX=10116 GN=Htra2 PE=1 SV=1 - [B0BNB9_RAT]	1	2	1.62934	0.472669	-0.683302	0.768197	0	-1.19828	0.315773	-0.634801	-1.84242	-0.397794	0.231783	-0.940905	0.501502	0.423391	-0.788998	0.657463	0.740848	-0.381407	0.940302	0.876688	-0.251288	1.06193	1.35996	0.156972	-0.189979	0.441447
A0A0H2UHC8	Ubiquitin-like domain-containing CTD phosphatase 1 OS=Rattus norvegicus OX=10116 GN=Ublcp1 PE=1 SV=1 - [A0A0H2UHC8_RAT]	1	1	1.39197	0.0724532	-0.657412	0.233881	0.110017	-0.662161	0.29169	0.407836	-0.373681	0.510743	0.0622609	-0.684322	0.197881	0.810017	0.0237338	0.90999	0.726273	0.0301236	0.791627	0.239725	-0.462144	0.29087	1.25669	0.479808	0.0586064	0.441216
P14604	Enoyl-CoA hydratase, mitochondrial OS=Rattus norvegicus OX=10116 GN=Echs1 PE=1 SV=1 - [ECHM_RAT]	4	9	2.07996	0.0428272	-1.44075	0.54097	-0.145578	-1.58575	0.357191	-0.0861217	-1.65759	0.378316	0.263599	-1.03743	1.03122	0.0820933	-1.41191	0.507338	1.01486	-0.317093	1.5078	0.612747	-0.632272	0.962379	1.64439	0.292939	-0.190863	0.441208
Q5RKI0	WD repeat-containing protein 1 OS=Rattus norvegicus OX=10116 GN=Wdr1 PE=1 SV=3 - [WDR1_RAT]	12	23	0.846195	0.0584424	-0.412266	0.441499	-0.115014	-0.80932	0.4652	-0.206787	-0.783486	-0.111463	0.115403	-0.546301	0.434415	0.549362	-0.147477	0.788017	0.567675	0.0859608	0.911151	0.545894	0.110041	0.907194	0.514001	0.0275645	-0.088158	0.44115
P0CE43	Growth factor receptor-bound protein 10 OS=Rattus norvegicus OX=10116 GN=Grb10 PE=3 SV=1 - [GRB10_RAT]	2	2	0.638663	0.0549722	-0.840444	-0.121703	0.414772	-0.378327	0.258343	0.648615	0.450004	0.413419	-0.505116	-0.955845	-0.7076	-0.473178	-0.288844	-0.711309	0.631619	0.426918	0.358871	1.76017	1.58826	1.47321	0.841485	0.383619	0.0064461	0.440269
P63039	60 kDa heat shock protein, mitochondrial OS=Rattus norvegicus OX=10116 GN=Hspd1 PE=1 SV=1 - [CH60_RAT]	17	112	0.883665	0.144456	-0.14856	0.572193	-0.00244778	-0.249834	0.624712	0.283545	-0.159303	0.740032	0.126693	-0.211741	0.536921	0.450551	0.0987809	1.01804	0.35348	0.0596092	0.811934	0.518448	0.183367	0.887839	0.385712	-0.0223104	0.216951	0.440198
D4A4Y2	Hydroxysteroid (17-beta) dehydrogenase 14 OS=Rattus norvegicus OX=10116 GN=Hsd17b14 PE=4 SV=2 - [D4A4Y2_RAT]	1	1	2.94339	0.63435	-1.73134	1.14186	-0.835687	-3.24369	-0.307934	-2.77376	-5.1911	-2.32477	-0.244263	-2.62667	0.237436	-0.481025	-2.90314	-0.0349735	1.66096	-0.671015	2.0724	1.60895	-0.728747	2.00617	2.46203	0.0493224	-1.2133	0.439865
Q4V7D1	Signal sequence receptor, alpha OS=Rattus norvegicus OX=10116 GN=Ssr1 PE=1 SV=1 - [Q4V7D1_RAT]	2	6	-0.486463	-0.50339	-0.184615	-0.832791	0.478317	0.749208	0.288948	0.56519	0.829675	0.140634	0.705832	1.0655	0.419505	-0.153634	0.310002	-0.343212	0.785617	1.04438	0.27661	1.11401	1.44089	0.656012	-0.332194	0.0390005	0.23467	0.438083
Q923Z2	Tropomyosin 1, alpha, isoform CRA_a OS=Rattus norvegicus OX=10116 GN=Tpm1 PE=1 SV=1 - [Q923Z2_RAT]	5	113	-1.26097	-1.19691	0.630067	-1.3118	-0.270036	2.91998	-0.432802	0.294776	3.36181	0.0852516	-0.0992636	2.93276	-0.473314	-0.575805	2.23708	-0.736491	-0.252906	2.74343	-0.714724	0.839224	3.89084	-0.110368	-1.56154	-0.0328537	0.471072	0.437715
O08839	Myc box-dependent-interacting protein 1 OS=Rattus norvegicus OX=10116 GN=Bin1 PE=1 SV=1 - [BIN1_RAT]	2	38	0.796765	0.211416	0.0717785	0.552254	-0.0816002	-0.263551	0.279483	-0.0988374	-0.290128	0.183479	0.143449	-0.0129064	0.458478	0.839237	0.643181	1.11862	0.240477	0.134556	0.485242	0.144752	0.0331095	0.375306	0.482073	0.29542	0.1243	0.437537
Q5I0G7	Pabpc4 protein (Fragment) OS=Rattus norvegicus OX=10116 GN=Pabpc4 PE=2 SV=1 - [Q5I0G7_RAT]	1	7	-0.161436	-0.104372	0.248357	-0.196989	-0.583812	-0.273395	-0.656184	-0.0077527	0.293324	-0.158891	0.0137188	0.349731	-0.104707	0.123288	0.419599	-0.0307855	0.389222	0.775668	0.200531	1.02585	1.40658	0.82295	-0.0426722	0.263041	-0.103142	0.43738
Q52KS1	ATP-dependent 6-phosphofructokinase OS=Rattus norvegicus OX=10116 GN=Pfkm PE=1 SV=1 - [Q52KS1_RAT]	9	21	2.10736	1.20244	-0.504078	1.14553	-0.484732	-2.49569	0.00979085	-0.934704	-3.01067	-0.843462	-0.0448651	-2.21706	0.150646	-1.0211	-2.61985	-1.22987	1.79035	0.110696	1.43687	2.23069	0.443442	1.87292	1.87131	0.208415	-0.505845	0.437043
D4A0R1	Zinc finger protein, multitype 2 OS=Rattus norvegicus OX=10116 GN=Zfpm2 PE=4 SV=3 - [D4A0R1_RAT]	1	1		-0.228936	-0.552151								1.0634	0.723463		0.816686	0.437053								0.432298	0.0620665	0.251443	0.437026
A0A1W2Q5Z6	Tax1 (Human T-cell leukemia virus type I) binding protein 3, isoform CRA_a OS=Rattus norvegicus OX=10116 GN=Tax1bp3 PE=1 SV=1 - [A0A1W2Q5Z6_RAT]	1	2		1.10292	0.260362		0.705712	-0.179155		0.602607	-0.291599		0.313381	-0.54589		0.874628	-0.0243443		0.793367	-0.0154704		0.852378	0.0378198		0.933555	0.043985	0.246042	0.43699
D3ZUZ9	Peptidyl-prolyl cis-trans isomerase OS=Rattus norvegicus OX=10116 GN=Ppih PE=1 SV=2 - [D3ZUZ9_RAT]	3	11	1.61459	0.45577	-0.583534	0.587681	0.0879647	-1.05078	0.211556	0.222203	-0.562041	0.453691	0.34512	-0.535088	0.47429	0.218785	-0.672802	0.361119	0.987635	0.113632	1.08927	0.497396	-0.313677	0.553692	1.61137	0.319951	0.103927	0.436722
P24268	Cathepsin D OS=Rattus norvegicus OX=10116 GN=Ctsd PE=1 SV=1 - [CATD_RAT]	8	10	1.4703	0.0430356	-0.325838	0.742099	-0.3493	-0.594462	0.215644	-0.952318	-0.989927	-0.0190014	-0.284826	-0.487609	0.641548	0.00345275	-0.337725	0.568591	0.490223	0.248215	1.32505	0.281778	-0.0256891	0.641087	0.82059	0.574403	-0.127683	0.43596
Q02874	Core histone macro-H2A.1 OS=Rattus norvegicus OX=10116 GN=H2afy PE=1 SV=4 - [H2AY_RAT]	4	12	0.538774	0.254148	0.886375	1.07405	0.766959	1.35687	1.6071	0.311408	0.891982	1.07279	0.647499	1.26301	1.44159	-0.190098	0.385711	0.568345	-0.0706728	0.59527	0.653153	0.130926	0.791149	0.840542	-0.254979	0.330232	0.889247	0.435097
Q5XI22	Acetyl-CoA acetyltransferase, cytosolic OS=Rattus norvegicus OX=10116 GN=Acat2 PE=1 SV=1 - [THIC_RAT]	1	23	3.19523	1.10019	-0.609614	2.57607	-1.60631	-3.35842	0.226341	-1.53531	-3.29677	0.260997	-0.793818	-2.52034	1.10087	-0.986083	-2.7523	0.727777	1.12268	-0.553403	2.52556	0.884724	-0.797081	2.34913	1.67763	-0.0791876	-0.530146	0.435026
P0C6C0	A-kinase anchor protein SPHKAP OS=Rattus norvegicus OX=10116 GN=Sphkap PE=1 SV=1 - [SPKAP_RAT]	1	1	0.743519	0.142362	0.647392	1.13514	0.453149	0.915866	1.46617	-0.623111	-0.169733	0.311143	0.629325	1.11764	1.59629	0.034626	0.483238	0.965945				-0.199151	0.333874	0.68334	-0.22311	0.234904	0.564071	0.43444
A0A0G2K7Q7	Insulin-degrading enzyme OS=Rattus norvegicus OX=10116 GN=Ide PE=1 SV=1 - [A0A0G2K7Q7_RAT]	5	6	2.55863	0.123954	-1.90167	0.853219	-0.401684	-2.09368	0.621446	-0.287531	-1.9659	0.70452	0.259371	-1.72656	0.962827	-0.0895343	-1.92423	0.578274	0.851643	-0.5783	1.72482	0.959255	-0.80466	1.71971	1.85551	-0.0526838	-0.271325	0.433552
G3V6J7	Zinc finger and BTB domain-containing protein 18 OS=Rattus norvegicus OX=10116 GN=Zbtb18 PE=1 SV=2 - [G3V6J7_RAT]	1	1		2.12799	2.34461					1.75727	1.92223		0.707036	0.906936		1.22173	1.38192		1.04198	1.29232		-0.519572	-0.274959		-0.42671	-0.257109	1.62768	0.43245
B0BMY7	Protein tyrosine kinase 9-like (A6-related protein) (Predicted), isoform CRA_b OS=Rattus norvegicus OX=10116 GN=Twf2 PE=1 SV=1 - [B0BMY7_RAT]	3	3		0.187162	-0.00685909		-0.690502	-0.0821205		-0.0596186	0.537819		-0.0382397	-0.0457591		0.412937	0.205263		0.456122	0.0741964		1.24217	1.12914		0.0210958	-0.0821393	-0.0247647	0.432349
P85968	6-phosphogluconate dehydrogenase, decarboxylating OS=Rattus norvegicus OX=10116 GN=Pgd PE=1 SV=1 - [6PGD_RAT]	3	10	1.13134	-0.160577	-0.0323637	0.1331	-0.368183	-0.0845763	0.312119	-0.204553	-0.127992	0.0306035	0.544459	0.590106	0.878257	-0.322882	-0.216439	-0.172189	0.518915	0.56753	0.480573	0.220094	0.574009	0.649411	0.916328	1.0902	0.146957	0.431984
B5DFB2	RB-binding protein 4, chromatin-remodeling factor OS=Rattus norvegicus OX=10116 GN=Rbbp4 PE=1 SV=1 - [B5DFB2_RAT]	3	18		0.756334	0.706881		0.335647	0.161622		0.693214	-0.433078		0.737731	0.00382117		1.11367	0.232445		0.522114	0.0169961		0.641284	0.193622		0.444138	0.287654	0.370271	0.43149
G3V640	Mitochondrial import inner membrane translocase subunit TIM44 OS=Rattus norvegicus OX=10116 GN=Timm44 PE=1 SV=1 - [G3V640_RAT]	1	1	0.354409	-0.0614203	0.236429	0.357288	0.00684456	0.262381	0.445798	0.0214021	0.267599	0.381589	-0.362261	-0.08113	0.030638	0.367476	0.608906	0.724728	0.205115	0.53668	0.52775	0.453384	0.779228	0.761808	-0.0381526	0.212681	0.152411	0.430853
D4ACD2	BTB and CNC homology 1 (Predicted), isoform CRA_b OS=Rattus norvegicus OX=10116 GN=Bach1 PE=1 SV=1 - [D4ACD2_RAT]	1	1														0.683396	1.33732					0.0381264	0.776464		-0.45909	0.204237		0.430076
G3V936	Citrate synthase OS=Rattus norvegicus OX=10116 GN=Cs PE=1 SV=1 - [G3V936_RAT]	4	9	1.70977	-0.435274	-0.288435	0.902259	-0.0917471	-0.0594167	1.22499	-0.641994	-0.943493	0.471275	0.317762	0.193182	1.5119	-0.544781	-0.606254	0.581748	-0.00638431	-0.0413344	1.22544	0.130146	0.307986	1.45519	0.666776	0.467052	0.196573	0.428956
A0A0G2JSG6	Adenylate kinase 2, mitochondrial OS=Rattus norvegicus OX=10116 GN=Ak2 PE=1 SV=1 - [A0A0G2JSG6_RAT]	3	4	0.113987	0.0580937	0.111819	0.386076	0.595159	0.262559	0.5094	0.188815	0.138704	0.403726	0.392149	0.376973	0.639773	-0.0130333	-0.197206	0.0696471	0.27078	0.486517	0.664855	0.822268	1.21207	1.38192	0.0241324	-0.21501	0.294788	0.428892
D3ZT07	Septin 5, isoform CRA_c OS=Rattus norvegicus OX=10116 GN=Sept5 PE=1 SV=2 - [D3ZT07_RAT]	2	3	1.87465	0.104099	-0.0248265	1.23324	-0.096235	-0.267473	1.34882	-0.237532	-0.41811	1.20824	0.00353771	-0.142105	1.58237	0.357174	0.17183	1.50766	-0.000773067	-0.095982	1.07097	-0.465428	-0.566358	0.916471	0.422265	0.246324	0.382193	0.428877
Q3SWT0	Platelet endothelial cell adhesion molecule OS=Rattus norvegicus OX=10116 GN=Pecam1 PE=1 SV=1 - [PECA1_RAT]	1	1	-0.52974	-0.0513442	0.653962	0.208028	0.277463	0.940456	0.55708	-0.0493906	0.604263	0.15146	0.754251	1.44284	0.987815	-0.751142	-0.102254	-0.553226	0.127799	0.866821	0.291098	1.42108	2.15438	1.57017	-0.762966	-0.104675	0.413277	0.428741
Q6LDG5	Hypoxanthine phosphoribosyltransferase (Fragment) OS=Rattus norvegicus OX=10116 PE=2 SV=1 - [Q6LDG5_RAT]	2	3	0.900296	-0.0967492	-0.585873	0.389222	-0.178559	-0.709995	0.327657	-0.273801	-0.814576	0.153649	0.359142	-0.146699	0.819304	0.391786	-0.153756	0.816301	0.466062	0.0106545	0.855959	0.558411	0.0972834	0.934099	0.440472	-0.0956674	-0.0563571	0.428409
D4A1H2	Phosphatidylinositol-specific phospholipase C, X domain-containing 3 OS=Rattus norvegicus OX=10116 GN=Plcxd3 PE=4 SV=1 - [D4A1H2_RAT]	1	1	2.29687	-0.389606	-0.31474	1.88328	0.191499	0.224051	2.48463	-0.194387	-0.171174	2.01997	0.580588	0.638736	2.82766	-0.664932	-0.646485	1.54649	-0.775633	-0.667052	1.40118	-0.0957017	0.00715915	2.0669	0.050134	0.0779835	0.77081	0.427309
Q5XIH7	Prohibitin-2 OS=Rattus norvegicus OX=10116 GN=Phb2 PE=1 SV=1 - [PHB2_RAT]	10	16	1.31536	-0.0895857	-0.33491	1.08171	0.198264	-0.0416853	1.32184	-0.124398	-0.399085	0.832988	0.34211	0.0291724	1.39212	-0.577105	-0.583971	0.517785	0.122709	0.0223364	1.17264	0.601077	0.42147	1.68617	0.168359	0.181578	0.344315	0.427097
F1LN42	Tensin 1 OS=Rattus norvegicus OX=10116 GN=Tns1 PE=1 SV=2 - [F1LN42_RAT]	6	8	-0.717636	-0.922255	0.142066	-0.856877	-0.602879			1.26176			-0.477797	0.197635	-0.810399	-0.397156	0.506931	-0.49705	0.13579	1.23383	0.105095	1.39843	2.49074	1.35352	-0.66012	0.260437	-0.246998	0.426671
A0A0G2K642	3-ketoacyl-CoA thiolase, mitochondrial OS=Rattus norvegicus OX=10116 GN=Acaa2 PE=1 SV=1 - [A0A0G2K642_RAT]	3	9	2.38376	0.0840001	-0.0657319	1.92716	-1.75788	-1.72304	-0.0442719	-2.47789	-2.43092	-0.812137	-1.59633	-1.43756	0.153441	-3.04147	-2.74998	-0.733169	0.819861	0.755128	2.48781	1.49016	1.61678	3.15239	0.598605	0.55471	-0.66257	0.425356
A0A0G2JSW3	Globin a4 OS=Rattus norvegicus OX=10116 GN=Hbb PE=1 SV=1 - [A0A0G2JSW3_RAT]	3	253	1.2447	0.655779	-0.558817	0.991639	-0.707585	-1.75651	-0.0299351	-0.719957	-1.61441	-0.273935	0.417631	-0.788068	0.851547	0.0255172	-1.2434	0.328589	0.77895	-0.273951	1.23339	1.1114	0.0226638	1.54657	0.927849	-0.210533	-0.261622	0.424883
Q641Y8	ATP-dependent RNA helicase DDX1 OS=Rattus norvegicus OX=10116 GN=Ddx1 PE=1 SV=1 - [DDX1_RAT]	11	19	0.292194	-0.0776274	-0.0173977	0.391413	0.0586198	0.0492008	0.518059	0.381694	0.316577	0.957265	0.292263	0.278169	0.822992	0.620824	0.43824	1.03233	0.39242	0.191164	0.601659	0.489604	0.339794	0.579187	-0.2212	-0.189178	0.286702	0.42482
P70490	Lactadherin OS=Rattus norvegicus OX=10116 GN=Mfge8 PE=2 SV=1 - [MFGM_RAT]	2	3	0.340216	1.13701	0.403685	0.693568	-0.176997	-0.952632	-0.60019				-0.543764	-1.2938	-1.01301	0.7241	-0.0656406	0.219205	0.917036	0.21743	0.377523	1.37906	0.673733	0.825337	0.809801	0.0294632	-0.110324	0.424503
Q4KM65	Cleavage and polyadenylation specificity factor subunit 5 OS=Rattus norvegicus OX=10116 GN=Nudt21 PE=2 SV=1 - [CPSF5_RAT]	2	2	-0.207589	-0.00439074	0.33509	0.312834	-0.079597	0.730623	0.257874	-1.01053	-0.209645	-0.751822	0.227635	1.06345	0.519051	0.050988	0.847103	0.306757	0.0931091	0.979358	0.314261	0.361678	1.24221	0.56862	-0.498667	0.30685	0.0553281	0.424276
Q63413	Spliceosome RNA helicase Ddx39b OS=Rattus norvegicus OX=10116 GN=Ddx39b PE=2 SV=3 - [DX39B_RAT]	5	23	1.02556	0.325886	0.594538	1.21498	0.401101	0.53769	1.28825	0.287162	0.443821	1.06588	0.208459	0.515244	1.21781	-0.165374	-0.103685	0.684994	-0.0188561	0.530532	0.858972	0.244173	0.355247	1.03456	0.160871	0.289459	0.659048	0.424059
B5DEH2	Erlin-2 OS=Rattus norvegicus OX=10116 GN=Erlin2 PE=1 SV=1 - [ERLN2_RAT]	4	5	0.135799	0.289625	0.509611	1.09324	0.551839	0.729511	1.34564	-0.308081	0.119251	0.732114	0.390215	0.460698	1.28291	-0.260449	-0.096314	0.485084	0.135082	0.388784	0.902249	0.637909	0.88589	1.39049	-0.372333	-0.293229	0.504122	0.42384
A0A0G2JT71	Ephrin type-A receptor 3 OS=Rattus norvegicus OX=10116 GN=Epha3 PE=3 SV=1 - [A0A0G2JT71_RAT]	2	7	0.667987	0.202427	-0.388117	0.34952	0.421776	-0.211081	0.589114	0.634873	-0.00732324	0.723445	-0.231902	-0.839163	-0.110618	0.25435	-0.392612	0.339987	0.544599	-0.0122281	0.595619	1.31152	0.748972	1.34833	0.547041	-0.090519	0.159296	0.423704
D3ZJH9	Malic enzyme OS=Rattus norvegicus OX=10116 GN=Me2 PE=1 SV=1 - [D3ZJH9_RAT]	5	9	3.13016	0.594143	-1.91381	1.21177	-0.571359	-3.1517	-0.0621937	-0.785677	-3.42042	-0.230108	0.0153397	-2.42434	0.948669	-0.291168	-2.71911	0.530092	1.52339	-0.966056	2.11855	1.12871	-1.38089	1.67091	2.59924	-0.0804764	-0.634018	0.423488
D3ZA93	Acyl-CoA thioesterase 13 OS=Rattus norvegicus OX=10116 GN=Acot13 PE=1 SV=1 - [D3ZA93_RAT]	1	1		0.047354	-0.972713		-0.191604	-1.25398					0.58353	-0.453254		0.71975	-0.356735		0.97714	-0.00921011		0.70127	-0.290801		1.35283	0.285748	-0.373445	0.422499
F1M9W9	Similar to TRS85 homolog (Predicted) OS=Rattus norvegicus OX=10116 GN=Trappc8 PE=1 SV=2 - [F1M9W9_RAT]	1	3	2.22282	-0.0987789	-0.722484	1.26135	-0.506076	-1.17209	0.874302	-0.55266	-1.22802	0.748952	-0.334072	-0.974495	1.00025	0.292833	-0.38729	1.59151	0.119234	-0.470755	1.38329	-0.0757748	-0.671485	1.17407	0.888831	0.21811	-0.0401045	0.421902
A0A0G2JU66	Nuclear protein localization protein 4 homolog OS=Rattus norvegicus OX=10116 GN=Nploc4 PE=1 SV=1 - [A0A0G2JU66_RAT]	5	7	0.627577	0.593928	0.24639	0.743584	0.253097	-0.247789	0.652391	-0.186425	-0.220717	0.150219	0.227275	-0.281653	0.791355	0.408639	-0.13439	0.937072	0.415917	0.0273794	0.909732	0.587778	0.147976	1.06738	0.0638344	-0.163241	0.213156	0.42162
Q6NYB7	Ras-related protein Rab-1A OS=Rattus norvegicus OX=10116 GN=Rab1A PE=1 SV=3 - [RAB1A_RAT]	3	33	1.69409	0.406634	-0.538905	1.09867	-0.30417	-1.62096	0.584431	-0.623154	-1.68239	0.247373	0.208433	-0.904457	0.635373	0.252493	-0.945462	0.685295	0.679884	-0.427791	1.18624	0.698932	-0.349466	1.06118	1.39626	0.179517	-0.119534	0.421038
P11598	Protein disulfide-isomerase A3 OS=Rattus norvegicus OX=10116 GN=Pdia3 PE=1 SV=2 - [PDIA3_RAT]	21	81	0.304664	0.00632007	-0.20388	0.0607633	0.347902	0.0338486	0.343534	0.562092	0.21129	0.450848	0.72548	0.332532	0.568192	0.390087	0.136865	0.309798	0.612515	0.319875	0.457516	0.673298	0.440493	0.570287	0.46433	0.105085	0.264616	0.420695
P19139	Casein kinase II subunit alpha OS=Rattus norvegicus OX=10116 GN=Csnk2a1 PE=1 SV=2 - [CSK21_RAT]	4	6	3.04536	1.07196	-1.38316	1.44757	0.201711	-2.29571	0.597573	0.0792114	-2.42755	0.396307	0.0407853	-2.43104	0.390593	0.352797	-2.15873	0.666957	1.79596	-0.836635	2.0755	0.846607	-1.6514	1.11194	2.69589	-0.244142	-0.138083	0.420444
P18420	Proteasome subunit alpha type-1 OS=Rattus norvegicus OX=10116 GN=Psma1 PE=1 SV=2 - [PSA1_RAT]	6	35	2.60192	0.910433	-0.983721	0.960045	-0.981089	-2.83053	-0.406775	-0.15015	-2.1452	-0.168304	0.0110431	-2.43667	0.18055	-0.462223	-2.32298	-0.417099	1.78993	-0.480567	1.5883	1.90996	-0.54744	1.81826	2.11214	-0.129443	-0.46825	0.419949
A0A0A0MXU2	Coronin OS=Rattus norvegicus OX=10116 GN=Coro7 PE=1 SV=2 - [A0A0A0MXU2_RAT]	1	1	1.04455	-0.188948	-0.475513	0.464018	0.163669	-0.165209	0.83688				0.0665736	-0.236709	0.693731	0.0406051	-0.302378	0.632116	0.515034	0.262186	1.07193	0.446601	0.188032	0.989284	0.417732	0.0841509	0.167701	0.419918
Q6AY09	Heterogeneous nuclear ribonucleoprotein H2 OS=Rattus norvegicus OX=10116 GN=Hnrnph2 PE=1 SV=1 - [HNRH2_RAT]	1	36	1.37735	-0.0561763	0.201308	1.15411	-0.0532998	0.161872	1.23893	-0.45582	-0.249987	0.907398	-0.273561	-0.032794	1.07203	0.0592354	0.260302	1.57947	-0.430172	-0.138971	0.857228	-0.0409067	0.244574	1.29466	0.029636	0.240105	0.326611	0.418932
A0A0H2UHZ6	Poly(U)-binding-splicing factor PUF60 OS=Rattus norvegicus OX=10116 GN=Puf60 PE=1 SV=1 - [A0A0H2UHZ6_RAT]	9	13	0.741446	0.337088	0.49444	0.737394	0.0723248	0.160889	0.320085	-0.0354912	0.275704	0.61396	-0.0663644	0.147567	0.365794	0.446529	0.418253	1.2022	0.0564288	0.327538	0.938776	0.0669295	0.208419	0.699978	0.0686568	0.223829	0.316587	0.418611
Q5U2T9	Peptidylprolyl isomerase OS=Rattus norvegicus OX=10116 GN=Fkbp5 PE=1 SV=1 - [Q5U2T9_RAT]	3	4	0.605645	0.238966	0.666107	1.02042	0.151074	0.447083	0.952573	0.420655	0.796143	1.14359	-0.1029	0.254445	0.511046	0.454714	0.767161	1.02782	0.129361	0.545274	0.771064	0.420727	-0.0032657	0.395958	-0.142997	0.141844	0.549483	0.418225
Q66X93	Staphylococcal nuclease domain-containing protein 1 OS=Rattus norvegicus OX=10116 GN=Snd1 PE=1 SV=1 - [SND1_RAT]	13	24	0.244394	-0.161679	0.0988981	0.574976	-0.0780835	0.160314	0.754351	-0.26565	-0.248573	0.345784	0.272205	0.447178	0.859783	-0.49517	-0.226905	0.0481099	0.230731	0.48743	0.861901	1.00247	1.21731	1.73143	-0.323727	-0.382937	0.178676	0.417535
A0A1B0GWQ5	ELAV-like protein OS=Rattus norvegicus OX=10116 GN=Elavl2 PE=1 SV=1 - [A0A1B0GWQ5_RAT]	2	16	0.40203	0.795342	0.227395	0.901753	0.253157	-0.357103	0.379813	0.555911	-0.0636884	0.603801	0.478135	-0.10653	0.558737	1.124	0.499632	1.16895	0.692443	0.158212	0.70278	0.203427	-0.336525	0.199554	0.321765	-0.293198	0.339168	0.416648
D4A3L5	Tectonic family member 1 OS=Rattus norvegicus OX=10116 GN=Tctn1 PE=4 SV=1 - [D4A3L5_RAT]	1	1			0.383954									1.26491						-0.273258			1.10312				0.824432	0.414933
D3ZHK4	RB1-inducible coiled-coil 1 OS=Rattus norvegicus OX=10116 GN=Rb1cc1 PE=1 SV=1 - [D3ZHK4_RAT]	3	3	1.15278	0.514864	0.0849474	1.41054	0.299879	-0.172351	1.2158	-0.26157	0.338116	0.854733	0.797373	0.350738	1.66724	-0.155629	-0.641965	0.678586	0.479085	0.0828844	1.27868	0.371809	-0.0301122	1.1572	0.283256	-0.193677	0.54882	0.414779
P49432	Pyruvate dehydrogenase E1 component subunit beta, mitochondrial OS=Rattus norvegicus OX=10116 GN=Pdhb PE=1 SV=2 - [ODPB_RAT]	4	8	0.0331991	0.104761	0.0548498	1.02961	0.0164962	0.0542933	0.106729	0.236743	0.483274	-0.338863	0.394805	0.559416	0.170968	0.213723	0.222308	0.355737	0.190817	0.309808	0.675569	0.913007	1.11923	0.882077	-0.0788211	-0.000943993	0.227943	0.414457
P62260	14-3-3 protein epsilon OS=Rattus norvegicus OX=10116 GN=Ywhae PE=1 SV=1 - [1433E_RAT]	16	302	2.30625	1.53784	-0.428751	1.9288	-0.38552	-2.30909	-0.0887089	-0.0647324	-2.01625	0.31974	-0.0918498	-1.90086	0.339026	0.487555	-1.36032	0.844717	1.28127	-0.465512	1.63015	0.558628	-1.14375	0.991921	1.89161	-0.0840654	-0.0994274	0.414268
B2RZ24	Succinate-CoA ligase subunit beta (Fragment) OS=Rattus norvegicus OX=10116 GN=Sucla2 PE=2 SV=1 - [B2RZ24_RAT]	6	9	0.23191	-0.0516435	0.120833	0.593635	0.154546	0.238809	0.820069	-0.350513	-0.191904	0.236244	0.230066	0.219609	0.784022	-0.0817002	0.0073015	0.502122	0.0153319	0.199251	0.564537	0.964955	1.1134	1.49406	-0.373183	-0.223976	0.187638	0.413843
D4AB01	Histidine triad nucleotide binding protein 2 (Predicted), isoform CRA_a OS=Rattus norvegicus OX=10116 GN=Hint2 PE=1 SV=1 - [D4AB01_RAT]	2	2	1.66181	0.25665	-0.835292	0.392333	0.299738	-0.834516	0.455667	0.2794	-0.864193	0.356563	0.0766651	-1.03199	0.18654	0.564137	-0.584223	0.638364	0.991846	-0.0663793	1.03146	0.422488	-0.641458	0.447888	1.55227	0.413312	0.0177356	0.41302
A0A0G2JWD2	Fragile X mental retardation syndrome-related protein 1 OS=Rattus norvegicus OX=10116 GN=Fxr1 PE=1 SV=1 - [A0A0G2JWD2_RAT]	3	7	-0.368582	0.160528	0.464595	0.455806	-0.105898	0.186295	0.32292	-0.167513	0.0849024	0.111104	0.1981	-0.580589	0.249624	0.0856884	0.333337	0.0458782	-0.096162	0.577656	0.557166	1.08957	1.11065	1.05662	-0.158077	0.0989744	0.0634725	0.412577
G3V7Q6	Proteasome subunit beta type OS=Rattus norvegicus OX=10116 GN=Psmb5 PE=1 SV=1 - [G3V7Q6_RAT]	7	19	2.36406	1.45528	-1.39834	0.831457	-0.845808	-3.45173	-1.10237	0.184292	-2.58884	-0.557597	0.22447	-2.56332	-0.351004	-0.683736	-3.46855	0.0577545	2.28695	-0.637904	1.68409	2.23582	-0.627667	1.58709	2.9905	-0.136747	-0.620705	0.411383
P19527	Neurofilament light polypeptide OS=Rattus norvegicus OX=10116 GN=Nefl PE=1 SV=3 - [NFL_RAT]	15	60	1.28979	-0.581929	-1.276	-0.0418399	-0.898743	-1.67404	-0.102526	-0.484654	-1.17489	0.24024	0.709692	0.0782042	1.52308	0.352078	-0.407383	1.11334	0.365691	-0.293404	1.13785	0.447495	-0.372562	1.09556	0.368847	-0.401408	-0.326391	0.410766
F1LM66	Elongation factor Tu GTP-binding domain-containing 2 OS=Rattus norvegicus OX=10116 GN=Eftud2 PE=1 SV=2 - [F1LM66_RAT]	8	20	1.35086	0.055157	-0.519423	0.642432	-0.0258661	-0.596102	0.565613	0.0402784	-0.54318	0.569116	0.326871	-0.305027	0.687397	0.0683458	-0.512207	0.549099	0.567383	0.123001	1.12432	0.34368	-0.00819232	0.930964	0.849614	0.203162	0.130061	0.410548
A0A0G2K6R8	EH domain-binding protein 1-like 1 OS=Rattus norvegicus OX=10116 GN=Ehbp1l1 PE=1 SV=1 - [A0A0G2K6R8_RAT]	4	6	-0.915417	0.103238	-0.30584	-0.0810312	-1.10157	-1.55296	-1.26559				0.669214	0.243419	0.459136	-0.304534	-0.770029	-0.550259	1.34726	0.971901	1.06692	1.74722	1.36614	1.45267	-0.705001	-1.16109	-0.467393	0.410027
D4A1B8	Dynactin subunit 3 OS=Rattus norvegicus OX=10116 GN=Dctn3 PE=1 SV=1 - [D4A1B8_RAT]	2	5	0.680257	0.419717	0.0276379	0.906618	-0.20518	-0.623876	0.301967	0.299634	-0.0695509	0.728014	0.373663	0.0394125	0.834755	0.931331	0.55738	1.35678	0.427474	-0.0338032	0.818301	-0.0510176	-0.324657	0.3256	0.219503	-0.145046	0.239859	0.409716
Q641X3	Beta-hexosaminidase subunit alpha OS=Rattus norvegicus OX=10116 GN=Hexa PE=2 SV=1 - [HEXA_RAT]	3	4	1.14831	-0.118489	-0.48439	0.207588	0.149612	-0.169762	0.495934	0.00571236	-0.634108	0.273268	0.547677	-0.603376	0.847945	-0.323055	-0.891018	-0.0584342	0.564075	-0.145751	0.794078	1.07698	0.690502	1.29277	0.848375	0.213191	0.0681642	0.409138
D4A746	GDP-mannose pyrophosphorylase B OS=Rattus norvegicus OX=10116 GN=Gmppb PE=1 SV=1 - [D4A746_RAT]	1	2	0.149277	0.27391	0.146415	0.314251	0.211155	0.0413474	0.271742	0.422907	0.24376	0.404728	0.213957	0.0697452	0.22849	0.478823	0.294911	0.457709	0.354951	0.261173	0.299219	0.86874	0.769241	0.798798	0.135082	-0.0394284	0.230266	0.408976
F1LU71	Methylglutaconyl-CoA hydratase, mitochondrial OS=Rattus norvegicus OX=10116 GN=Auh PE=1 SV=2 - [AUHM_RAT]	4	5	2.13765	-0.808055	-0.865337	1.09944	-2.1084	-1.60476	-0.180657	-0.787715	-0.293414	1.06126	-2.06824	-1.53901	-0.186555	-0.889903	-0.400367	0.95614	-0.299312	-0.572392	1.51211	0.611897	1.18585	2.40911	0.256298	0.314541	-0.496436	0.408118
Q4V8J5	DNA damage-inducible 1 homolog 2 OS=Rattus norvegicus OX=10116 GN=Ddi2 PE=1 SV=1 - [Q4V8J5_RAT]	3	4	0.164144	-0.140299	-0.0630534	-0.00155279	0.357228	0.392161	0.51622	0.285158	0.310751	0.365383	0.405386	0.465914	0.518324	0.578625	0.599453	0.655915	-0.00122941	0.109732	0.0414433	0.705981	0.811222	0.734444	0.0515435	0.0817734	0.254787	0.407269
B2RYV5	RGD1562502 protein (Fragment) OS=Rattus norvegicus OX=10116 GN=RGD1562502 PE=2 SV=1 - [B2RYV5_RAT]	4	11	0.721298	0.31698	0.306086	1.06178	0.19187	0.256246	1.1683	0.986268	0.661162	1.66057	0.451141	0.214045	1.1806	0.675169	0.241743	1.42892	-0.107011	0.153016	0.897741	0.145169	-0.217228	0.56339	-0.0593781	-0.0202975	0.666312	0.406819
P97878	Exocyst complex component 5 OS=Rattus norvegicus OX=10116 GN=Exoc5 PE=1 SV=1 - [EXOC5_RAT]	2	2	0.514068	-0.201949	0.0920004	0.408473	0.13933	0.390967	0.841907	-0.577449	-0.335151	0.0407494	0.140438	0.41767	0.738118	0.122807	0.360338	1.29768	-0.301603	0.0260627	0.609993	0.309231	0.631176	1.35541	-0.258166	-0.0112324	0.155921	0.406651
F1LXF1	BCR, RhoGEF and GTPase-activating protein OS=Rattus norvegicus OX=10116 GN=Bcr PE=1 SV=3 - [F1LXF1_RAT]	2	2			0.826949			-0.939206			0.295137			0.965897			-0.313559			0.782047			0.906693			0.248854	0.287194	0.406009
B4F7A3	Galectin OS=Rattus norvegicus OX=10116 GN=Lgalsl PE=1 SV=1 - [B4F7A3_RAT]	1	3		0.219058	-0.832929		0.755223	-0.339078		0.260656	-0.842984		-0.16083	-1.22954		1.26789	0.159484		1.01558	-0.0026927		0.0744446	-0.949548		1.3897	0.290697	-0.271302	0.405694
F1M7S2	Proteasome inhibitor PI31 subunit OS=Rattus norvegicus OX=10116 GN=Psmf1 PE=1 SV=2 - [F1M7S2_RAT]	2	6	0.313939	0.163324	0.38511	0.655546	-0.220061	-0.0405871	0.292407	-0.0249931	0.145141	0.408708	0.0280886	0.233157	0.494503	0.246859	0.412227	0.677626	0.103502	0.359004	0.49965	0.523607	0.773389	0.905546	-0.152137	0.0226335	0.194982	0.405534
B5DFF4	VPS37C, ESCRT-I subunit OS=Rattus norvegicus OX=10116 GN=Vps37c PE=1 SV=1 - [B5DFF4_RAT]	2	2	0.4396	-0.919329	0.0963633	-0.610191	0.32904	0.495077	0.658424	0.266165	0.780697	0.516782	0.0478858	0.239518	0.331215	0.410572	0.849698	0.658254	-0.138868	0.402534	0.0741966	0.281501	0.807108	0.480355	0.156609	0.54984	0.195003	0.405251
Q6P784	Branched-chain-amino-acid aminotransferase OS=Rattus norvegicus OX=10116 GN=Bcat2 PE=2 SV=1 - [Q6P784_RAT]	2	4	1.317	-0.122706	-0.960604	0.231602	-0.133227	-1.01344	0.241326	-0.032031	-0.921581	0.263756	0.240922	-0.613692	0.569422	-0.577513	-1.47183	-0.284661	0.870859	0.0666773	1.12909	1.34398	0.534074	1.588	0.988841	0.103927	-0.125223	0.405072
Q56R18	Importin subunit alpha OS=Rattus norvegicus OX=10116 GN=Kpna3 PE=1 SV=1 - [Q56R18_RAT]	5	9	0.545418	0.00832359	-0.0329797	0.989611	0.247912	0.174151	1.09936	0.212967	0.100323	0.714208	0.364268	0.179777	0.606929	0.516463	0.380091	0.877268	0.37013	0.22873	0.515594	0.264218	0.196714	0.729704	0.0329365	0.141315	0.383612	0.405008
A0A0G2JV81	FK506-binding protein 11 OS=Rattus norvegicus OX=10116 GN=Arf3 PE=3 SV=1 - [A0A0G2JV81_RAT]	3	6	0.392895	0.380721	-0.0879462	0.119382	0.544816	-0.179097	0.303721	0.148869	-0.675841	-0.0348653	0.116238	-0.36193	0.146507	0.627944	0.102858	0.305148	0.696652	0.0504934	0.339239	0.86762	0.426948	0.495997	0.680381	0.114979	0.0555803	0.404564
Q63803	Guanine nucleotide-binding protein G(s) subunit alpha isoforms XLas OS=Rattus norvegicus OX=10116 GN=Gnas PE=1 SV=3 - [GNAS1_RAT]	1	5	-0.0580592				0.0448163	-0.245466	-0.484457	0.0541969	-0.245425	-0.553843	0.368541	0.103855	-0.206786	-0.103128	-0.407516	-0.714103	0.926848	0.712595	0.281255	1.50099	1.28101	0.841184	0.517606	0.222621	-0.112871	0.404381
P54921	Alpha-soluble NSF attachment protein OS=Rattus norvegicus OX=10116 GN=Napa PE=1 SV=2 - [SNAA_RAT]	3	5	0.76364	0.458435	0.255289	0.800021	0.383396	0.137937	0.745227	-0.123711	-0.37851	0.159353	0.458296	0.238432	0.774072	0.237184	-0.0223805	0.517313	0.274451	0.105021	0.519962	0.580225	0.405075	0.811527	0.448201	0.19804	0.324817	0.404058
D3ZLC1	Lamin B2 OS=Rattus norvegicus OX=10116 GN=Lmnb2 PE=1 SV=2 - [D3ZLC1_RAT]	20	61	-0.149954	0.472728	0.184124	0.211064	0.380721	-0.1826	-0.230695	0.780358	0.218438	0.190916	0.525604	0.13366	0.0295372	1.16197	0.604622	0.51946	0.686964	0.270242	0.190579	0.766647	0.37899	0.1792	0.246255	-0.186376	0.211197	0.404007
P61751	ADP-ribosylation factor 4 OS=Rattus norvegicus OX=10116 GN=Arf4 PE=2 SV=2 - [ARF4_RAT]	1	3	0.506434	-0.0175835	0.0409694	1.14012	0.147102	0.163342	1.32505	-0.263804	-0.256904	0.835381	-0.0124168	0.0294187	1.11948	-0.451963	-0.449828	0.644288	0.143745	0.236014	1.20538	0.831312	0.917861	1.87874	-0.625126	-0.613589	0.303093	0.403026
F7EMB2	RNA transcription, translation and transport factor OS=Rattus norvegicus OX=10116 GN=Rtraf PE=1 SV=1 - [F7EMB2_RAT]	6	13	2.14612	0.360669	0.355344	2.12332	-0.435551	-0.921273	0.242812	-0.535002	-0.768433	0.154541	-0.900703	-0.997954	0.259262	0.539591	0.133109	1.06165	-0.0347455	0.0465944	1.09001	0.159845	-0.00782579	0.920317	0.365732	0.29674	0.068657	0.402523
D3ZLW4	Tuberin OS=Rattus norvegicus OX=10116 GN=Tsc2 PE=1 SV=3 - [D3ZLW4_RAT]	3	4	1.4198	-0.0286646	0.057937	0.995644	0.490515	0.534804	1.53507	-0.619924	-0.584974	0.345864	0.470095	0.53998	1.4686	-0.839739	-0.809556	0.123113	0.142753	0.263071	1.07099	0.497446	0.612043	1.41147	0.421635	0.46122	0.429678	0.40192
D3ZJU0	AT-rich interaction domain 2 OS=Rattus norvegicus OX=10116 GN=Arid2 PE=1 SV=2 - [D3ZJU0_RAT]	1	1						1.18938			0.980408									0.361242			0.791597			0.0521925	1.08489	0.401677
P15999	ATP synthase subunit alpha, mitochondrial OS=Rattus norvegicus OX=10116 GN=Atp5f1a PE=1 SV=2 - [ATPA_RAT]	24	111	1.66262	-0.187562	-0.799614	0.508977	-0.0856047	-0.608873	0.670374	-0.411577	-1.09047	0.186521	0.198886	-0.362294	0.936072	-0.291789	-0.952853	0.359281	0.421754	-0.0692546	1.18919	0.591399	0.172044	1.39754	0.82825	0.235382	-0.0265509	0.401418
M0R7G4	MICOS complex subunit OS=Rattus norvegicus OX=10116 GN=Apoo PE=1 SV=2 - [M0R7G4_RAT]	1	1		0.0890489	-0.814192		0.543209	-0.402345					0.83085	-0.0891085					0.423487	-0.446038		0.569185	-0.30606		1.55891	0.608652	0.0262438	0.401356
B0K023	Rpl7 protein (Fragment) OS=Rattus norvegicus OX=10116 GN=Rpl7 PE=2 SV=1 - [B0K023_RAT]	6	19	0.712702	-0.0422555	0.0676087	1.06108	0.442952	0.466672	1.30067	-0.161666	-0.028121	1.06089	0.654188	0.626823	1.20135	-0.520947	-0.310395	0.468823	0.171699	0.235617	0.750081	0.830328	0.891501	1.34939	-0.154075	-0.0984469	0.513462	0.401244
Q5XIT1	Microtubule-associated protein RP/EB family member 3 OS=Rattus norvegicus OX=10116 GN=Mapre3 PE=1 SV=1 - [MARE3_RAT]	3	8	1.73355	0.451278	-0.396223	1.2481	-0.296812	-1.18663	0.520251	-0.455882	-1.35503	0.282415	0.00450492	-0.859713	0.775514	0.403393	-0.500526	1.13875	0.582804	-0.23098	1.28355	0.15453	-0.664975	0.841064	0.962877	0.0683611	-0.0258497	0.401197
D4A1R8	Copine-1 OS=Rattus norvegicus OX=10116 GN=Cpne1 PE=1 SV=1 - [CPNE1_RAT]	1	1		-1.14489	-0.987969		0.240121	0.354729		-0.528262	-0.422994		-0.218871	-0.078668					0.038385	0.229022		0.417003	0.601919		0.504878	0.614783	-0.34835	0.400998
Q498E0	Thioredoxin domain-containing protein 12 OS=Rattus norvegicus OX=10116 GN=Txndc12 PE=2 SV=2 - [TXD12_RAT]	1	2	-0.0777818	0.271941	0.176467	-0.0119072	0.34642	0.208633	0.0828169	0.443485	0.296359	0.101116	0.231902	0.119711	-0.0777546	1.00832	0.856427	0.663015	0.481882	0.420125	0.101961	0.498647	0.431169	0.104516	0.232213	0.089723	0.18243	0.400853
B2RYM3	Inter-alpha trypsin inhibitor, heavy chain 1 OS=Rattus norvegicus OX=10116 GN=Itih1 PE=1 SV=1 - [B2RYM3_RAT]	5	5	-0.0886041	-0.50158	-1.04822	-0.623165	-1.03814	-1.52557	-1.05374	-0.0441089	-0.344022	-0.0428675	-0.449798	-0.871439	-1.14922	0.54542	0.0530503	0.543726	0.601495	0.349137	0.536138	1.541	0.911288	1.09673	0.131403	-0.357009	-0.635938	0.400264
A0A0G2JW28	Gamma-adducin OS=Rattus norvegicus OX=10116 GN=Add3 PE=1 SV=1 - [A0A0G2JW28_RAT]	2	2												0.48058						0.401643			0.455603			0.343231	0.48058	0.400159
P14942	Glutathione S-transferase alpha-4 OS=Rattus norvegicus OX=10116 GN=Gsta4 PE=1 SV=2 - [GSTA4_RAT]	2	4		0.957012	-0.302761		0.690454	-0.611631		0.06617	-1.24525		0.468746	-0.807744		0.640789	-0.675402		1.5291	0.303046		0.74192	-0.489857		1.31544	-0.163841	-0.0981262	0.400149
Q6MG76	Superkiller viralicidic activity 2-like (S. cerevisiae) OS=Rattus norvegicus OX=10116 GN=Skiv2l PE=4 SV=1 - [Q6MG76_RAT]	2	4																				0.399342						0.399342
B2RYD7	RCG25591, isoform CRA_a OS=Rattus norvegicus OX=10116 GN=Stt3b PE=1 SV=1 - [B2RYD7_RAT]	3	4		0.00556481	0.480445		0.580107	1.01267					0.10151	1.07825					0.221551	0.730147		0.60631	1.53465		-0.56404	-0.136176	0.543091	0.398741
Q99MI7	NEDD8-activating enzyme E1 catalytic subunit OS=Rattus norvegicus OX=10116 GN=Uba3 PE=1 SV=1 - [UBA3_RAT]	2	3	0.952083	-0.0454364	-0.722029	0.860082	0.400559	-0.318346	1.32632	0.159911	-0.568334	1.00691	0.515177	-0.178132	1.39489	0.389622	-0.343389	1.23368	0.416593	-0.226283	1.22604	0.370228	-0.278369	1.16546	0.0727109	-0.650897	0.282397	0.397524
Q767I9	Cadherin-related neuronal receptor 3 OS=Rattus norvegicus OX=10116 GN=Pcdha3 PE=2 SV=1 - [Q767I9_RAT]	2	4	-0.45564					1.79957	0.752921					1.2792	0.160907											0.632696	0.844013	0.396801
O35142	Coatomer subunit beta' OS=Rattus norvegicus OX=10116 GN=Copb2 PE=1 SV=3 - [COPB2_RAT]	13	28	1.18668	-0.31763	-0.685726	0.373642	-0.0319036	-0.667845	0.657953	-0.179802	-0.868171	0.0943369	0.0193907	-0.620679	0.558355	-0.0210588	-0.534396	0.404887	0.658257	-0.022068	1.15653	0.679741	0.138956	1.09159	0.61848	0.0191123	-0.0866459	0.3957
G3V6K8	Calcium channel, voltage-dependent, beta 1 subunit, isoform CRA_a OS=Rattus norvegicus OX=10116 GN=Cacnb1 PE=1 SV=1 - [G3V6K8_RAT]	1	3					1.68191	1.16648					1.12625	0.636413					0.386413	-0.0529887		0.903117	0.457995		0.596926	0.0767919	1.15276	0.394709
F1LMH0	Neuronal-specific septin-3 OS=Rattus norvegicus OX=10116 GN=Sept3 PE=3 SV=1 - [F1LMH0_RAT]	5	10	0.784411	0.194417	-0.0644369	0.643178	0.0916892	0.219065	0.703974	0.048273	-0.188252	0.559757	0.314316	-0.0213843	0.808856	0.674815	0.352786	0.975253	0.107644	0.358764	0.567052	-0.279081	0.375765	0.42438	0.363389	-0.00239732	0.27375	0.393936
Q06647	ATP synthase subunit O, mitochondrial OS=Rattus norvegicus OX=10116 GN=Atp5o PE=1 SV=1 - [ATPO_RAT]	3	7	0.802196	0.266472	-0.244852	0.517905	-0.0469921	-0.441823	0.30149	0.121468	-0.265769	0.475915	0.525458	-0.11137	0.616492	-0.0592402	-0.451244	0.432145	0.368953	0.208722	0.900466	0.820792	0.419466	0.961942	0.576909	-0.0745434	0.158342	0.393405
Q920J4	Thioredoxin-like protein 1 OS=Rattus norvegicus OX=10116 GN=Txnl1 PE=1 SV=3 - [TXNL1_RAT]	8	20	1.11565	0.466151	0.0664586	0.900903	-0.108668	-0.525224	0.368516	-0.0770196	-0.60796	0.213077	-0.112213	-0.558552	0.434937	0.543347	0.111676	0.945445	0.554398	0.0393922	0.884592	0.160089	-0.174993	0.541192	0.640044	0.0360901	0.0950929	0.393017
Q6AY58	B-cell receptor-associated protein 31 OS=Rattus norvegicus OX=10116 GN=Bcap31 PE=1 SV=1 - [Q6AY58_RAT]	2	3	0.708579	-0.264784	-0.788845	-0.0297845	0.0365298	-0.529844	0.291775	0.137993	-0.43772	0.314472	0.241455	-0.299323	0.450646	0.0947086	-0.48577	0.268252	0.624527	0.121702	0.763453	0.81312	0.586782	0.937837	0.499726	0.0392054	-0.0516246	0.392849
F1M013	60S ribosomal protein L7a OS=Rattus norvegicus OX=10116 GN=Rpl7a PE=4 SV=2 - [F1M013_RAT]	2	9	0.434987	0.0617893	0.258039	0.536286	0.748609	0.893726	1.13977	-0.133233	0.00254437	0.351885	0.534682	0.848802	0.876236	-0.418221	-0.16508	-0.0158209	0.276969	0.425769	0.725552	0.921757	1.18213	1.16836	-0.205309	-0.0648947	0.473157	0.392287
F7FLB2	Pgm2 protein OS=Rattus norvegicus OX=10116 GN=Pgm2 PE=1 SV=2 - [F7FLB2_RAT]	6	10	2.16063	1.26251	-0.682801	1.31721	-0.0561201	-1.53994	0.522621	0.570324	-1.5981	0.405304	0.2763	-1.18193	0.808987	0.000700283	-1.76836	0.0120605	1.21505	-0.290036	1.31128	1.06121	-1.06944	1.25324	1.9363	0.230752	0.121334	0.391812
B0BMW2	3-hydroxyacyl-CoA dehydrogenase type-2 OS=Rattus norvegicus OX=10116 GN=Hsd17b10 PE=1 SV=1 - [B0BMW2_RAT]	4	5	0.605585	-0.404929	0.141785	0.57955	-0.365689	0.138713	0.639036	-0.258148	0.236914	0.66781	0.310951	0.840947	1.26962	-0.440814	0.0494818	0.482209	-0.167713	0.412717	0.720693	0.374465	0.949175	1.24866	-0.352748	0.14695	0.261044	0.391058
A0A0G2K1M9	Nuclear factor of-activated T-cells 5 OS=Rattus norvegicus OX=10116 GN=Nfat5 PE=4 SV=1 - [A0A0G2K1M9_RAT]	1	1		-0.175221	0.0293317														0.468978	0.707246		0.890469	1.12302		-0.503313	-0.345776	-0.0729444	0.390103
Q5XIR2	Intraflagellar transport 74 OS=Rattus norvegicus OX=10116 GN=Ift74 PE=1 SV=1 - [Q5XIR2_RAT]	2	2		-1.39715	-0.444772		-0.643253	0.165726			1.84383		-0.886101	0.417665			0.75795		-0.567662	0.150152		1.73446	1.5541		-0.512044	-0.392082	-0.134865	0.389268
Q9Z269	Vesicle-associated membrane protein-associated protein B OS=Rattus norvegicus OX=10116 GN=Vapb PE=1 SV=3 - [VAPB_RAT]	2	3	-0.0731937	0.311334	-0.106963	-0.091592	1.00545	0.544836	0.622765	0.0743829	0.573281	-0.235834	1.10644	0.671423	0.677703	0.58195	0.107234	0.117568	0.539331	0.15475	0.0403311	0.814105	0.423803	0.300895	0.204649	0.708184	0.36686	0.389208
D3ZT71	BCL2-like 13 OS=Rattus norvegicus OX=10116 GN=Bcl2l13 PE=1 SV=3 - [D3ZT71_RAT]	2	4	0.68337	0.0268121	-0.142449	0.540378	0.014304	-0.19727	0.548115	-0.534472	-0.755385	-0.0794275	0.319664	0.133685	0.807421	0.494476	0.268797	0.946586	-0.0559397	-0.191485	0.361552	0.532081	0.390816	0.935363	0.19595	-0.0203264	0.0464437	0.388774
P06238	Alpha-2-macroglobulin OS=Rattus norvegicus OX=10116 GN=A2m PE=2 SV=2 - [A2MG_RAT]	12	26	0.0690047	-0.528997	-0.554817	-0.135662	-0.701993	-0.943544	-0.422766	-0.0772512	-0.0895387	0.276704	-0.196295	-0.347219	0.0653256	-0.0656665	-0.315019	-0.0471094	0.483661	0.409699	0.501199	1.27513	1.17422	1.37213	0.117685	-0.309499	-0.304364	0.388479
F1LN88	Aldehyde dehydrogenase, mitochondrial OS=Rattus norvegicus OX=10116 GN=Aldh2 PE=1 SV=2 - [F1LN88_RAT]	4	7	0.471523	-0.907946	-0.14099	0.486919	-0.068604	0.656039	1.34651	-0.887887	-0.172584	0.448457	0.201117	1.0614	1.68021	-0.559671	0.150866	0.773737	-0.416558	0.384113	0.882233	0.0779969	1.13663	1.62626	-0.897196	-0.177256	0.207829	0.388448
Q6P7P5	Basic leucine zipper and W2 domain-containing protein 1 OS=Rattus norvegicus OX=10116 GN=Bzw1 PE=1 SV=1 - [BZW1_RAT]	8	14	1.21121	0.299897	-0.0201259	1.11831	-0.123794	-0.43132	0.570388	-0.172679	-0.400708	0.424623	-0.0406327	-0.231727	0.422191	0.437557	0.115925	1.17471	0.331333	0.261175	1.00778	0.116077	-0.188309	0.523321	0.315449	0.139918	0.18362	0.388093
Q5U2Y1	General transcription factor II-I OS=Rattus norvegicus OX=10116 GN=Gtf2i PE=1 SV=2 - [GTF2I_RAT]	2	4	0.180761	-0.364095	0.162477	0.391953	-0.0691694	0.41509	0.707124	0.157162	0.632082	0.854689	0.0871884	0.597043	0.817428	-0.118878	0.351276	0.575714	-0.20113	0.359158	0.458844	0.609768	1.16434	1.25553	-0.549141	-0.0695845	0.312692	0.387777
B2RYW3	NADH dehydrogenase (Ubiquinone) 1 beta subcomplex, 9 OS=Rattus norvegicus OX=10116 GN=Ndufb9 PE=1 SV=1 - [B2RYW3_RAT]	2	2	-0.301097	1.50931	-0.0232432	-0.135066	1.81808	0.243218	0.193953	0.895304	-0.688901	-0.807593	2.21522	0.665948	0.545034	1.17428	-0.41469	-0.53155	1.48507	-0.013769	-0.255382	1.58674	0.0821827	-0.167919	1.36943	-0.210144	0.465428	0.38744
D3ZES2	Trafficking protein particle complex 6B OS=Rattus norvegicus OX=10116 GN=Trappc6b PE=1 SV=1 - [D3ZES2_RAT]	1	2	2.17914	-0.405631	-0.39114	1.19673	0.045926	0.0181037	1.66853	-0.0924373	-0.129599	1.4514	0.0487081	0.0464812	1.62526	-0.447232	-0.48916	1.09367	-0.202618	-0.154412	1.30367	-0.262947	-0.220461	1.22913	0.602926	0.5704	0.469685	0.387353
Q1JU69	ZH11 protein OS=Rattus norvegicus OX=10116 GN=Cops7a PE=2 SV=1 - [Q1JU69_RAT]	3	4	0.714106	0.116854	0.237927	0.711807	0.120795	0.590268	0.822674	-0.296476	-0.488737	0.435312	-0.0476	-0.0524423	0.691879	-0.261611	-0.258737	0.425963	0.582313	0.514247	1.11431	0.204502	0.459083	1.23457	-0.248328	0.185663	0.238707	0.386988
Q9EQS0	Transaldolase OS=Rattus norvegicus OX=10116 GN=Taldo1 PE=1 SV=2 - [TALDO_RAT]	8	22	0.635475	0.68931	0.0276261	0.535534	0.107927	-0.686841	0.216898	0.250373	-0.450834	0.426701	0.112779	-0.434465	0.257756	0.410202	-0.166636	0.571975	0.479242	0.0388426	0.74818	0.623019	0.0398368	0.815987	0.75873	0.061099	0.119207	0.38652
Q62725	Nuclear transcription factor Y subunit gamma OS=Rattus norvegicus OX=10116 GN=Nfyc PE=2 SV=1 - [NFYC_RAT]	1	1	1.3782	-0.463375	0.295391	1.69009	-0.583155	0.133297	1.59055	-0.176427	0.530686	1.91852	-0.82261	-0.0805616	1.30505	-1.10823	-0.405886	0.983775	-0.47752	0.314962	1.57987	0.130884	0.917645	2.17406	-0.749115	-0.0373658	0.450884	0.385677
F1LZC5	Uncharacterized protein OS=Rattus norvegicus OX=10116 PE=4 SV=2 - [F1LZC5_RAT]	1	4	0.335548	-0.51731	0.355511	0.00343373	0.017216	0.847723	0.558205	-0.187764	0.773311	0.701295	0.34885	1.20495	0.843785	-0.334925	0.481477	0.124362	-0.227032	0.679505	0.197638	0.343485	1.2443	0.753945	-0.159049	0.666756	0.370081	0.384521
D3Z9Z0	Ankyrin 1 OS=Rattus norvegicus OX=10116 GN=Ank1 PE=1 SV=1 - [D3Z9Z0_RAT]	2	4	-0.138824	-0.260504	-0.121258	-0.629866	-0.712069	-0.615136	-1.06119	0.00267984	0.0902735	-0.425203	0.277272	0.399801	-0.117898	-1.3549	-1.27207	-1.78571	1.20439	1.37735	0.738956	1.84217	2.00942	1.36253	0.256684	0.348914	-0.266168	0.384154
D3ZIE1	40S ribosomal protein S8 OS=Rattus norvegicus OX=10116 PE=3 SV=1 - [D3ZIE1_RAT]	2	5	1.85658	-0.130249	-0.336626	0.443576	0.106488	-0.142202	0.700558	0.0406445	-0.217385	0.555948	0.232367	0.00927295	0.780384	-0.56129	-0.824085	-0.0489213	0.31615	0.143489	0.793901	0.453513	0.275131	0.917054	1.30891	1.05551	0.259915	0.384145
D4AE06	Peptidylprolyl isomerase OS=Rattus norvegicus OX=10116 GN=Fkbp15 PE=1 SV=3 - [D4AE06_RAT]	6	9	0.588258	0.467647	0.0539233	0.754293	-0.568055	-0.205943	0.556984	0.142479	-0.204737	0.954443	0.059459	-0.362379	1.06831	0.131964	0.143778	0.83911	0.689955	-0.00502758	0.565552	0.572723	0.364575	0.807826	-0.185023	-0.397146	0.186364	0.38305
Q4KLI7	Splicing factor 3a, subunit 3 OS=Rattus norvegicus OX=10116 GN=Sf3a3 PE=1 SV=1 - [Q4KLI7_RAT]	6	9	0.21937	0.353778	0.212267	0.675083	0.167738	0.191693	0.821951	0.498863	0.537671	0.993009	0.00114027	-0.0780103	0.388996	0.42976	0.29311	0.7372	0.227861	0.288721	0.531298	0.471333	0.524672	0.811244	-0.0130386	-0.0994923	0.382879	0.382639
Q66HF3	Electron transfer flavoprotein-ubiquinone oxidoreductase, mitochondrial OS=Rattus norvegicus OX=10116 GN=Etfdh PE=1 SV=1 - [Q66HF3_RAT]	3	8	0.486234	-0.339832	-0.661759	0.258856	-0.325742	-0.528218	0.47384	-0.247209	-0.764882	0.180343	0.294716	-0.0295513	0.5836	-0.166741	-0.544706	-0.0104883	0.610855	0.324152	0.938665	0.85864	0.703118	1.24255	0.192895	-0.145629	-0.100267	0.382243
D3ZC34	Ankyrin repeat and MYND domain containing 2 (Predicted) OS=Rattus norvegicus OX=10116 GN=Ankmy2 PE=1 SV=1 - [D3ZC34_RAT]	2	3	0.479188	0.108014	-0.0678311	0.876783	0.392494	0.174336	1.18151	0.0447774	-0.18272	0.755025	0.886264	0.693701	1.62922	0.224756	-0.00750712	0.932069	0.138955	-0.00317412	0.81165	0.365216	0.217366	1.0237	-0.263435	-0.486296	0.445128	0.381877
Q6P6Q9	Calcium uptake protein 1, mitochondrial OS=Rattus norvegicus OX=10116 GN=Micu1 PE=2 SV=1 - [MICU1_RAT]	2	2			-0.130654			-0.990009						0.264436						0.202889			0.560273				-0.285409	0.381581
F1LS79	Chondroitin sulfate proteoglycan 4 OS=Rattus norvegicus OX=10116 GN=Cspg4 PE=4 SV=1 - [F1LS79_RAT]	11	20	0.577231	-0.469215	-0.638003	-0.087326	-0.208227	-0.305872	-0.0725833	-0.475915	-0.678941	-0.57232	-0.0281063	-0.197227	0.264678	-0.597907	-0.709892	-0.202653	0.577067	0.404815	0.532388	1.23538	1.22974	1.48	0.280451	0.0803866	-0.263042	0.381205
G3V7U4	Lamin-B1 OS=Rattus norvegicus OX=10116 GN=Lmnb1 PE=1 SV=1 - [G3V7U4_RAT]	29	152	0.139117	0.402536	0.341013	0.504716	0.180133	0.158979	0.304507	0.487991	0.615782	0.677634	0.0126024	0.149377	0.137777	0.844101	0.867848	0.92091	0.366315	0.302103	0.285063	0.248363	0.180744	0.388099	0.0389596	-0.0104519	0.331199	0.380819
A0A0G2JVL8	Isoleucyl-tRNA synthetase OS=Rattus norvegicus OX=10116 GN=Iars PE=1 SV=1 - [A0A0G2JVL8_RAT]	3	3		0.324134	-0.81231		0.840404	0.120488		1.5443	-0.0468793		1.66052	-0.218055			-0.584025		1.01644	-0.83507		1.46837	0.307262		1.17336	0.115925	0.426575	0.380323
F1M6A8	Non-specific serine/threonine protein kinase OS=Rattus norvegicus OX=10116 GN=Akt3 PE=3 SV=3 - [F1M6A8_RAT]	2	2	1.96342	0.301917	-0.0147732	1.49578	0.269841	-0.0891622	1.48395	-0.195706	-0.564048	0.939639	0.22625	-0.107157	1.39431	0.0540937	-0.319014	1.1865	-0.356443	-0.639417	0.741349	0.155883	-0.132811	1.23947	0.7957	0.431995	0.475829	0.379301
A0A0G2K648	WD repeat-containing protein 61 OS=Rattus norvegicus OX=10116 GN=Wdr61 PE=1 SV=1 - [A0A0G2K648_RAT]	2	3		0.205457	0.748497		-0.577164	-0.0764366		0.231462	0.72285		0.561251	1.08757		0.304942	0.791564		0.0493755	0.626131		0.32072	0.891756		-0.223981	0.272043	0.362936	0.379069
D3ZD73	DEAD-box helicase 6 OS=Rattus norvegicus OX=10116 GN=Ddx6 PE=1 SV=1 - [D3ZD73_RAT]	4	7	0.478594	0.297662	0.662422	1.15573	0.441715	0.764161	1.21703	0.592592	0.786971	1.03902	0.289106	0.115676	0.941617	0.0468136	-0.0614012	1.09758	-0.0697257	0.137859	0.728868	0.317031	0.422003	1.31897	-0.160856	-0.172486	0.653389	0.378856
Q5BJS3	Sialyltransferase 7F OS=Rattus norvegicus OX=10116 GN=St6galnac6 PE=2 SV=1 - [Q5BJS3_RAT]	1	1			0.975149												0.378623										0.975149	0.378623
D3ZQC1	Hexosyltransferase OS=Rattus norvegicus OX=10116 GN=B3galt6 PE=3 SV=1 - [D3ZQC1_RAT]	1	1	0.818453	0.656011	0.37366	0.37072	0.516762	0.192098	0.251716	-0.851967	-1.18597	-1.19578	-0.0910525	-0.390121	-0.402152	0.391858	0.053089	0.045111	0.724873	0.476238	0.343508	0.543082	0.288726	0.147507	1.12989	0.800523	-0.0446225	0.378521
B2GUZ5	F-actin-capping protein subunit alpha-1 OS=Rattus norvegicus OX=10116 GN=Capza1 PE=1 SV=1 - [CAZA1_RAT]	6	24	0.480038	-0.0773153	0.405123	0.284578	-0.263628	-0.491394	0.304427	-0.0387789	-0.0936675	0.106976	0.0884651	0.132966	0.368855	0.317031	0.477836	0.887806	0.230278	0.703159	0.554625	0.269386	0.111929	0.499364	0.0619851	0.0580798	0.0698158	0.378361
Q5FVQ4	Malectin OS=Rattus norvegicus OX=10116 GN=Mlec PE=2 SV=1 - [MLEC_RAT]	5	5	0.811172	-0.0883041	-0.106885	0.846864	0.289954	0.0582477	1.04337	-0.450627	-0.581557	0.388163	0.0101993	-0.041166	0.926332	-0.897748	-1.03344	-0.0618934	0.313567	0.370521	1.45384	0.822517	0.892258	1.88847	0.0505501	-0.185859	0.181619	0.378259
D3ZH27	Bis(5'-nucleosyl)-tetraphosphatase [asymmetrical]-like OS=Rattus norvegicus OX=10116 GN=LOC100910067 PE=4 SV=2 - [D3ZH27_RAT]	1	1			-0.0888791			-1.24029						-0.207583			-0.450994			0.728508			0.167132			1.06808	-0.512252	0.378181
Q8R3Z7	EH-domain-containing 4 OS=Rattus norvegicus OX=10116 GN=Ehd4 PE=1 SV=1 - [Q8R3Z7_RAT]	1	2	0.504704	-0.919561	-0.662123	-0.352331	-0.00767341	0.207452	0.579802	-0.284752	-0.0789661	0.223957	0.0818404	0.322561	0.623262	-1.19013	-0.989106	-0.684352	0.455909	0.747063	0.927065	1.25587	1.5413	1.71281	-0.0363798	0.174043	-0.0320909	0.378113
Q0QER8	Isocitrate dehydrogenase 1 (Fragment) OS=Rattus norvegicus OX=10116 GN=IDH1 PE=2 SV=1 - [Q0QER8_RAT]	7	16	0.413303	0.558548	0.470236	0.720156	0.833535	0.747234	1.01539	0.440532	0.475496	0.664257	0.837991	0.58173	0.920994	0.490977	0.490038	0.569667	0.504881	0.159726	0.465444	0.258852	0.0129479	0.310176	0.308986	0.0394663	0.646534	0.37768
Q920A6	Retinoid-inducible serine carboxypeptidase OS=Rattus norvegicus OX=10116 GN=Scpep1 PE=2 SV=1 - [RISC_RAT]	2	2	-0.239323	-0.504385	0.405999	-0.0414214	-1.20015	-0.332076	-0.716939	-0.674724	0.184008	-0.270281	-0.0229861	0.870681	0.414169	-0.483591	0.370375	-0.0820836	0.0907836	1.03488	0.457673	0.64228	1.58066	0.99496	-0.67614	0.187228	-0.211799	0.3776
M0RD98	Uncharacterized protein OS=Rattus norvegicus OX=10116 PE=4 SV=2 - [M0RD98_RAT]	1	1		1.15057	0.249962		-0.472566	-1.41549		0.143908	-0.808357		-1.08268	-2.00001		-0.109691	-1.06672		0.0441858	-0.822711		2.02827	1.15566		1.36813	0.420501	-0.529332	0.377203
B4F7A5	CD99 molecule (Xg blood group) OS=Rattus norvegicus OX=10116 GN=Cd99 PE=1 SV=1 - [B4F7A5_RAT]	1	3					0.934393		0.343962	1.38804		0.718844	0.718735		0.0822495	0.507139		-0.164993	0.75694		0.0501899	1.06339		0.342425			0.820795	0.376762
Q924S5	Lon protease homolog, mitochondrial OS=Rattus norvegicus OX=10116 GN=Lonp1 PE=2 SV=1 - [LONM_RAT]	3	7	0.607486	-0.567237	-0.414461	0.795776	-0.904416	-0.793954	0.478842	-0.637735	-0.536612	0.666756	-0.269535	-0.133476	1.06767	-0.30042	-0.204063	1.00114	-0.024394	0.162098	1.24255	0.496443	0.677214	1.74917	-0.72938	-0.62362	-0.14238	0.3762
P51635	Alcohol dehydrogenase [NADP(+)] OS=Rattus norvegicus OX=10116 GN=Akr1a1 PE=1 SV=2 - [AK1A1_RAT]	5	11	0.404779	-0.234079	0.0544823	0.892138	0.305874	0.33875	1.15304	0.0803141	-0.215252	0.715917	0.467275	0.482082	1.33514	-0.157953	-0.182885	0.619065	-0.101634	0.239044	1.05019	0.545472	0.398614	1.332	-0.174028	-0.395609	0.370443	0.375618
D4A6C6	TGF-beta-activated kinase 1/MAP3K7-binding protein 1 OS=Rattus norvegicus OX=10116 GN=Tab1 PE=4 SV=2 - [D4A6C6_RAT]	2	2								0.00659993						-0.0400777			0.719234			1.1319			-0.309163		0.00659993	0.375474
M0RD75	40S ribosomal protein S6 OS=Rattus norvegicus OX=10116 GN=Rps6 PE=1 SV=1 - [M0RD75_RAT]	5	10	0.24276	-0.399772	0.0688654	0.520993	-0.00944249	0.670205	1.25592	-0.136072	0.378986	0.983256	0.473291	0.745332	0.975071	-0.438073	-0.241764	0.272271	0.0140212	0.659601	1.0009	0.51158	1.23254	1.50425	-0.763625	-0.226768	0.399527	0.375001
A0A0G2K4H6	N-acetylgalactosamine-6-sulfatase OS=Rattus norvegicus OX=10116 GN=Galns PE=1 SV=1 - [A0A0G2K4H6_RAT]	4	4		0.550187	-0.0280518											0.261149	-0.373508		0.636748	0.0922255		0.85717	0.772319		0.659951	0.0878612	0.261068	0.374239
Q5U2Q5	Ribonucleoside-diphosphate reductase OS=Rattus norvegicus OX=10116 GN=Rrm1 PE=1 SV=1 - [Q5U2Q5_RAT]	1	1			-0.746167			-0.77804			0.929139						-0.0620952			0.0294055			1.28534			0.244006	-0.198356	0.374164
A1A5S1	Pre-mRNA-processing factor 6 OS=Rattus norvegicus OX=10116 GN=Prpf6 PE=1 SV=1 - [PRP6_RAT]	4	4	-0.0442422	0.413654	-0.0890103	0.344066				-0.00392334	-0.55824	-0.132032	-0.266036	-0.785418	-0.361432				0.767785	0.298837	0.602124	1.05337	0.578703	0.873501	0.0514915	-0.498188	-0.124576	0.374021
Q4QQV6	Lymphocyte specific 1, isoform CRA_a OS=Rattus norvegicus OX=10116 GN=Lsp1 PE=1 SV=1 - [Q4QQV6_RAT]	1	1														-0.204597			0.0900551			1.23312						0.372861
E9PSJ4	Sperm-associated antigen 9 OS=Rattus norvegicus OX=10116 GN=Spag9 PE=1 SV=2 - [E9PSJ4_RAT]	12	21	0.807215	0.482434	0.118549	0.843986	0.0289613	-0.572508	0.244812	-0.094542	-0.641074	-0.019453	0.0330977	-0.497967	0.332312	0.305204	-0.11772	0.618122	0.350903	-0.112231	0.490796	0.624492	0.721084	0.697125	0.591311	-0.0386914	0.061126	0.371892
P35284	Ras-related protein Rab-12 OS=Rattus norvegicus OX=10116 GN=Rab12 PE=1 SV=2 - [RAB12_RAT]	4	13	0.723017	0.141484	-0.048244	0.310292	-0.261928	-0.493969	-0.0728754	-0.0227436	-0.264124	0.087543	0.377247	0.170801	0.520246	-0.556008	-0.802155	-0.448657	0.577241	0.421229	0.649975	1.09249	0.930762	1.15102	0.580356	0.343612	0.0538749	0.371676
P67779	Prohibitin OS=Rattus norvegicus OX=10116 GN=Phb PE=1 SV=1 - [PHB_RAT]	8	22	0.408711	0.110877	-0.0545651	0.39033	0.241444	0.0471562	0.638503	-0.00969209	-0.152493	0.356947	0.163831	0.103451	0.448654	0.0193968	-0.2063	0.401268	0.390807	0.348802	0.754297	0.636815	0.706805	0.86186	0.000517642	0.089178	0.187042	0.371008
G3V702	Smu-1 suppressor of mec-8 and unc-52 homolog (C. elegans) OS=Rattus norvegicus OX=10116 GN=Smu1 PE=1 SV=1 - [G3V702_RAT]	4	11	1.98595	-0.154336	-1.27352	0.556048	-0.288748	-1.55321	-0.059783	1.08235	-0.570837	1.01892	-0.068232	-0.837922	0.461282	0.131377	-1.07818	0.670076	0.858378	-0.39681	1.47783	0.576603	-1.04761	1.2032	1.50134	0.0895699	-0.0136099	0.370589
Q9JJW3	Up-regulated during skeletal muscle growth protein 5 OS=Rattus norvegicus OX=10116 GN=Usmg5 PE=1 SV=1 - [USMG5_RAT]	1	2	-0.933004					0.528874	0.355288		-0.255425	-0.498438		0.150152	-0.0950832					0.445364	0.0794296		1.44248	1.06805		-0.717729	-0.108759	0.370419
P54319	Phospholipase A-2-activating protein OS=Rattus norvegicus OX=10116 GN=Plaa PE=1 SV=3 - [PLAP_RAT]	6	12	0.852512	0.1251	-0.220251	0.502556	0.00513732	-0.310473	0.657018	-0.0315539	-0.61834	0.35501	0.236538	-0.155317	0.829677	0.0729716	-0.100859	0.645977	0.238786	-0.12608	0.520168	0.599688	0.229102	0.86686	0.500332	0.167952	0.116495	0.370381
A0A0G2JYA4	Serine/threonine-protein phosphatase OS=Rattus norvegicus OX=10116 GN=LOC100362453 PE=3 SV=1 - [A0A0G2JYA4_RAT]	1	10	3.05778	2.3833	-0.659665	2.35165	-0.442592	-3.52787	-0.453998	-0.360971	-3.45559	-0.451143	0.505029	-2.55466	0.447569	0.281141	-2.81824	0.188034	1.89148	-1.11777	1.76375	1.27442	-1.74055	1.13248	3.11558	0.0255955	-0.300727	0.37029
P41542	General vesicular transport factor p115 OS=Rattus norvegicus OX=10116 GN=Uso1 PE=1 SV=1 - [USO1_RAT]	10	14	0.671598	0.185292	0.0272029	0.82484	0.10775	0.226546	0.831001	-0.0391245	0.116333	0.634316	0.222568	0.543382	0.904419	0.224759	0.108255	0.695607	0.0758435	0.330048	0.741573	0.296291	0.569732	1.10225	-0.32829	-0.280823	0.362642	0.369972
Q505J8	Phenylalanine--tRNA ligase alpha subunit OS=Rattus norvegicus OX=10116 GN=Farsa PE=1 SV=1 - [SYFA_RAT]	4	5								1.03079	1.41061											0.410147	0.869616		-0.0929002	0.291558	1.2207	0.369605
D3ZBP4	[F-actin]-monooxygenase MICAL1 OS=Rattus norvegicus OX=10116 GN=Mical1 PE=1 SV=1 - [MICA1_RAT]	1	1						0.323657			0.56469						0.326576			0.080325			0.699698				0.444174	0.368867
Q6AYN4	Phytanoyl-CoA hydroxylase-interacting protein-like OS=Rattus norvegicus OX=10116 GN=Phyhipl PE=1 SV=2 - [PHIPL_RAT]	8	11	1.35467	0.275067	-0.363959	0.571328	0.374637	-0.452028	0.515918	0.108447	-0.54317	0.234332	0.559888	-0.274373	0.633224	0.448345	-0.359535	0.5941	0.704082	0.0426554	0.839781	0.0339418	-0.471651	0.359666	1.05027	0.547295	0.19673	0.368515
B2RYF6	CLPTM1, transmembrane protein OS=Rattus norvegicus OX=10116 GN=Clptm1 PE=1 SV=1 - [B2RYF6_RAT]	4	7	0.0903845	-1.39093	-0.276903	0.00113958	-0.609197	0.788839	1.12944	-0.844843	0.217536	0.48871	0.21784	1.31515	1.58411	-1.07469	-0.0170747	0.25593	-0.497478	0.650269	0.798522	0.594231	1.73626	1.87602	-1.27554	-0.208527	0.0939303	0.368502
D3ZJ91	DDHD domain-containing 2 OS=Rattus norvegicus OX=10116 GN=Ddhd2 PE=1 SV=2 - [D3ZJ91_RAT]	1	1		-0.751881	0.956277		0.316013	1.98186		-0.0436687	1.61284		0.131944	1.82339		-0.444489	1.20725		-0.327071	1.4148		-0.200552	1.5356		-0.95152	0.709623	0.753346	0.367956
Q91ZN1	Coronin-1A OS=Rattus norvegicus OX=10116 GN=Coro1a PE=1 SV=3 - [COR1A_RAT]	4	5	0.274031	0.150547	0.274978	0.658613	-0.307111	-0.12878	0.444768	0.0720167	0.200097	0.556514	0.440179	0.568531	1.1943	0.539974	0.62144	1.11944	0.289999	0.336004	0.629699	-0.196475	-0.132255	0.147651	-0.209707	0.0743893	0.267032	0.367871
P60123	RuvB-like 1 OS=Rattus norvegicus OX=10116 GN=Ruvbl1 PE=1 SV=1 - [RUVB1_RAT]	2	7	0.637077	0.238627	0.0382643	0.948745	0.12099	0.167067	0.876155	-0.13748	0.0459396	0.776362	-0.197038	-0.428406	0.398438	0.431395	0.610049	1.33462	-0.0974078	-0.278343	0.398657	0.392402	0.43332	0.891656	0.0392174	-0.141236	0.257192	0.36773
F1M269	Uncharacterized protein OS=Rattus norvegicus OX=10116 PE=1 SV=3 - [F1M269_RAT]	1	16	-0.233719		0.766355	-0.343784		0.991864	-0.0557174		0.976716	-0.140293		1.28984	0.170609		0.0339161	-1.08126		1.09191	-0.148021		1.6318	0.383386		0.855552	0.406408	0.367237
A0A0G2K0I6	Cadherin 5 OS=Rattus norvegicus OX=10116 GN=Cdh5 PE=1 SV=1 - [A0A0G2K0I6_RAT]	3	3	-0.567116	-1.18505	-0.261666	-0.607482	-0.461055	0.758874	0.475616	0.17968	1.12632	0.773632	0.106058	0.5885	0.233593	-0.28237	0.802908	0.452055	0.0374095	1.00556	0.52995	0.762535	1.56907	1.08497	-1.55063	-0.242169	0.0771924	0.366906
P21531	60S ribosomal protein L3 OS=Rattus norvegicus OX=10116 GN=Rpl3 PE=1 SV=3 - [RL3_RAT]	4	6	0.471795	-0.125215	0.153988	0.753378	0.161955	0.495067	1.222	-0.0457025	0.181848	0.774369	0.298927	0.558492	1.15171	-0.327226	-0.186714	0.526218	0.0201477	0.333067	0.802667	0.479989	0.801137	1.32023	-0.380652	-0.148465	0.408409	0.366009
P57769	Sorting nexin-16 OS=Rattus norvegicus OX=10116 GN=Snx16 PE=1 SV=2 - [SNX16_RAT]	2	3	1.47085	-0.0807248	-0.204533	1.13924	-0.589079	-0.755201	0.651135	-0.772875	-0.948336	0.388573	-0.231959	-0.372485	0.962202	0.200747	0.0205199	1.35926	-0.247582	-0.487047	0.972406	0.0709958	-0.0248171	1.18068	0.277025	0.106201	-0.0254494	0.365883
Q5EB75	Dzip1 protein (Fragment) OS=Rattus norvegicus OX=10116 GN=Dzip1 PE=2 SV=1 - [Q5EB75_RAT]	1	1	-0.317207	0.632584	1.07192	-0.0275169	0.101508	0.498527	-0.538347	1.05385	1.44153	0.335232	0.785271	1.20789	0.0993617	0.86659	1.2495	0.145033	0.414085	0.887133	-0.342089	0.0775294	0.544857	-0.692855	0.369041	0.761357	0.520437	0.364962
O55215	Ribosomal protein S2 OS=Rattus norvegicus OX=10116 PE=2 SV=1 - [O55215_RAT]	6	11	-0.0325801	-0.225524	0.167759	0.46156	0.257774	0.574407	0.881519	0.0976646	0.328585	0.686818	0.513605	0.631947	1.16309	-0.518216	-0.208794	0.218126	0.405474	0.569198	0.72233	0.741099	1.10347	1.20864	-0.650241	-0.375248	0.361961	0.364911
D3Z955	Phosphoglucomutase 2-like 1 OS=Rattus norvegicus OX=10116 GN=Pgm2l1 PE=1 SV=1 - [D3Z955_RAT]	3	8	0.874185	0.31806	0.872733	1.30855	0.82278	1.30138	1.86049	-1.28098	-0.656561	-0.0831788	1.31205	1.56115	2.12383	-0.288404	0.130007	0.638052	-0.343843	0.332056	0.846868	-0.0594328	0.381414	0.604703	-0.236088	0.249026	0.684221	0.364849
Q3KRD5	Mitochondrial import receptor subunit TOM34 OS=Rattus norvegicus OX=10116 GN=Tomm34 PE=1 SV=1 - [TOM34_RAT]	2	3	0.924085	-0.0942639	-0.032789	0.655494	-0.704281	-1.03125	-0.0950562	-0.309748	-0.646058	0.22071	0.0653386	0.110096	0.457146	0.320313	0.32537	0.652273	0.1456	0.240792	0.876051	0.0308324	0.120303	0.615251	0.289078	0.303538	-0.0781436	0.364712
D3ZJD3	Uncharacterized protein OS=Rattus norvegicus OX=10116 PE=4 SV=1 - [D3ZJD3_RAT]	3	7	0.234917	-0.347576	-0.0753945	0.724232	0.162328	0.628219	1.24509	-0.0768811	-0.13648	0.553577	0.372577	0.408344	1.36656	-1.16781	-0.716026	-0.166755	0.436241	0.613652	1.28101	0.983397	1.26498	1.91091	-1.07421	-0.35841	0.307746	0.364462
P48500	Triosephosphate isomerase OS=Rattus norvegicus OX=10116 GN=Tpi1 PE=1 SV=2 - [TPIS_RAT]	8	68	0.835926	0.902933	-0.180489	0.545487	0.454499	-0.742626	0.265663	0.342823	-0.907272	0.0346272	0.420001	-0.607609	0.25737	0.470064	-0.647969	0.206724	0.944894	-0.0824991	0.602381	0.928591	0.0208554	0.728336	1.03214	-0.0950046	0.113664	0.363824
A0A0G2K2A5	Ubiquitin carboxyl-terminal hydrolase OS=Rattus norvegicus OX=10116 GN=Uchl5 PE=1 SV=1 - [A0A0G2K2A5_RAT]	3	3												0.875893			0.0977728			0.167497			1.34695			-0.157123	0.875893	0.363775
Q6IN37	GM2 ganglioside activator OS=Rattus norvegicus OX=10116 GN=Gm2a PE=1 SV=1 - [Q6IN37_RAT]	1	2	-0.299272	-0.115777	0.0470615	0.0278051	-0.0445943	0.0759317	0.119234	0.327301	0.438487	0.412362	-0.010584	0.135537	0.10719	0.466808	0.573228	0.548934	0.376235	0.57279	0.423744	0.596478	0.787313	0.629777	-0.416708	-0.300885	0.092791	0.363742
P52873	Pyruvate carboxylase, mitochondrial OS=Rattus norvegicus OX=10116 GN=Pc PE=1 SV=2 - [PYC_RAT]	4	7	1.29111	-0.926168	-0.562303	0.804019	-0.870744	0.0264385	0.879688	-0.605384	-0.293171	1.06628	0.227988	0.397223	1.93237	-0.634593	-0.327147	1.03414	-0.308371	-0.309093	1.30868	0.150955	0.255518	1.77086	-0.412935	-0.096086	0.119581	0.363691
Q68FQ0	T-complex protein 1 subunit epsilon OS=Rattus norvegicus OX=10116 GN=Cct5 PE=1 SV=1 - [TCPE_RAT]	11	21	0.455446	0.137884	0.143855	0.906195	0.214676	0.16256	0.889524	0.221866	0.130585	0.832268	0.321137	0.145518	0.813636	0.25297	0.080107	0.816104	0.124707	0.0978181	0.664156	0.391219	0.384343	0.886497	-0.0553034	-0.116364	0.380126	0.361658
P21708	Mitogen-activated protein kinase 3 OS=Rattus norvegicus OX=10116 GN=Mapk3 PE=1 SV=5 - [MK03_RAT]	3	6	0.508725	0.0494174	0.408273	0.817095	-0.241302	0.0752399	0.546621	0.121897	0.4291	0.831054	0.284346	0.626484	1.02622	0.121416	0.423853	0.827637	-0.000764346	0.391807	0.67084	-0.0109118	0.375939	0.646483	-0.232806	0.0790334	0.371412	0.359895
Q6QBQ4	Phospholipid scramblase 3 OS=Rattus norvegicus OX=10116 GN=Plscr3 PE=2 SV=1 - [PLS3_RAT]	2	2	0.808378	-0.224915	0.206659	0.349973	-0.172513	0.216748	0.422621				-0.452281	-0.0374248	0.0967989				-0.384991	0.0802994	0.0938245	0.507027	0.966596	0.971632	0.259636	0.644194	0.124138	0.359446
A0A0G2K5Q0	Protein kinase C OS=Rattus norvegicus OX=10116 GN=Prkcb PE=1 SV=1 - [A0A0G2K5Q0_RAT]	2	2	1.20694	0.235101	0.0225511	1.61445	0.239604	-0.0152589	1.63919	-0.526774	-0.790976	0.79405	0.327974	0.0987065	1.68151	-0.0540958	-0.323064	1.26379	0.00274944	-0.176084	1.28602	0.0311627	-0.153392	1.30022	-0.146258	-0.405824	0.403797	0.358895
G3V6E4	Golgi resident protein GCP60 OS=Rattus norvegicus OX=10116 GN=Acbd3 PE=1 SV=2 - [G3V6E4_RAT]	4	6	0.699247	0.0713853	-0.187085	0.348175	0.323215	-0.302951	0.917121	-0.526062	-0.27758	-0.0109229	-0.0208355	-0.0117745	0.527016	-0.0704714	-0.653936	0.560202	0.596756	0.143645	0.818821	0.635339	0.372102	0.975159	0.357865	0.0380456	0.085161	0.358379
D3ZU55	Forkhead box K1 OS=Rattus norvegicus OX=10116 GN=Foxk1 PE=1 SV=2 - [D3ZU55_RAT]	2	3		0.156331	-0.143187		0.198768	-0.143063		1.05598	0.704811		0.351831	0.0355956		-0.187172	-0.543108		0.934863	0.669061		0.597782	0.32626		0.707293	0.360759	0.277133	0.358217
Q3T1K5	F-actin-capping protein subunit alpha-2 OS=Rattus norvegicus OX=10116 GN=Capza2 PE=1 SV=1 - [CAZA2_RAT]	4	22	0.516392	0.00927446	0.2699	0.559895	-0.158187	0.0601256	0.412679	-0.474398	-0.265425	0.0177015	-0.0356863	0.208222	0.489126	0.163999	0.368206	0.653163	0.0935439	0.387886	0.548091	0.22261	0.511231	0.662948	-0.00808196	0.205528	0.0933744	0.358187
A0A1L1WKF1	Eukaryotic translation initiation factor 2B (Fragment) OS=Rattus norvegicus OX=10116 PE=2 SV=1 - [A0A1L1WKF1_RAT]	1	1	0.79433	-0.281287	-0.0284171	1.11951	-0.13394	0.0766162	1.2871	-1.3474	-1.14618	-0.00512241	0.388001	0.624153	1.76299	-0.548552	-0.352101	0.790786	-0.46447	-0.177884	0.84025	0.604337	0.885202	1.89485	-0.580318	-0.374464	0.11228	0.356718
D3ZZK8	FSHD region gene 1 OS=Rattus norvegicus OX=10116 GN=Frg1 PE=1 SV=3 - [D3ZZK8_RAT]	2	2								-0.371568	-0.186261		-0.994608	-0.774366		0.53628	0.716821					0.303739	0.568694		-0.089757	0.100187	-0.581701	0.355994
D3ZZ32	Prolyl endopeptidase-like OS=Rattus norvegicus OX=10116 GN=Prepl PE=1 SV=3 - [D3ZZ32_RAT]	4	7	1.21015	0.0983075	-0.884688	-0.137504	0.0047075	-1.11453	-0.186714	-0.232365	-1.61519	-0.344227	0.655346	-0.532964	0.386223	0.45685	-0.728435	0.14209	1.00741	0.0141567	0.658028	0.595988	-0.205526	0.374734	1.34726	0.219721	-0.25664	0.355708
D4A0T0	NADH:ubiquinone oxidoreductase subunit B10 OS=Rattus norvegicus OX=10116 GN=Ndufb10 PE=1 SV=1 - [D4A0T0_RAT]	5	7	0.143403	-0.16418	0.216145	0.368997	-0.0292908	0.463797	0.33628	-0.0579904	0.290682	0.337755	0.00875508	0.466708	0.423664	0.202527	0.676539	0.565524	0.277096	0.653933	0.344246	0.091246	0.410559	0.405416	-0.00251244	0.210742	0.198422	0.354915
E9PU01	Chromodomain helicase DNA-binding protein 4 OS=Rattus norvegicus OX=10116 GN=Chd4 PE=1 SV=3 - [E9PU01_RAT]	1	1	0.296796	0.10717	0.370384	0.931171	0.177453	0.398354	1.0217	0.0763275	0.287889	0.841808	0.309082	0.555578	1.10727	-0.303643	-0.0968468	0.458902	-0.00893821	0.287992	0.718989	0.624374	0.915583	1.33809	-0.501059	-0.28486	0.447809	0.354655
A0A0G2K1L4	RALBP1 associated Eps domain containing protein 2 OS=Rattus norvegicus OX=10116 GN=Reps2 PE=1 SV=1 - [A0A0G2K1L4_RAT]	1	1																					0.589845			0.119374		0.35461
B2RZ73	Ppp4r2 protein OS=Rattus norvegicus OX=10116 GN=Ppp4r2 PE=1 SV=1 - [B2RZ73_RAT]	3	8	-0.518719	0.16151	-0.633756	-0.364197	-0.314526	-0.920483	-0.749424	0.617927	-0.403081	0.502133	-0.237509	-1.44422	-0.71846	0.355926	0.252389	0.408243	0.472727	-0.117888	0.199096	1.89801	0.313201	1.25198	0.343214	-0.406113	-0.358695	0.35436
Q5U1W8	High-mobility group nucleosome binding domain 1 OS=Rattus norvegicus OX=10116 GN=LOC100911295 PE=1 SV=1 - [Q5U1W8_RAT]	2	4	-1.09791	-0.0447056	0.234244	-1.00474	0.667567	0.904204	-0.272222	0.873353	1.10065	-0.145202	0.263982	0.526214	-0.721861	0.0224163	0.244948	-0.999074	0.852707	1.16537	-0.203401	1.54719	1.85414	0.476873	-0.111729	0.120205	0.16712	0.353982
D3ZXS8	Huntingtin interacting protein 2 (Predicted), isoform CRA_a OS=Rattus norvegicus OX=10116 GN=Ube2k PE=1 SV=1 - [D3ZXS8_RAT]	4	7	1.15613	0.421947	0.190372	0.774209	-0.0775023	-0.162462	0.295004	0.1494	-0.132356	0.44314	0.182971	-0.0777439	0.509424	0.403522	0.0655668	0.694327	0.232617	0.0223348	0.488804	0.103059	-0.112944	0.345037	0.83002	0.656068	0.263593	0.353153
D4A7F2	Myc-binding protein OS=Rattus norvegicus OX=10116 GN=Mycbp PE=1 SV=1 - [D4A7F2_RAT]	1	2	0.209051	0.285286	0.151148	0.261408	0.123158	-0.0532918	0.119526	0.470215	0.284425	0.387816	0.216893	0.0660389	0.167207	0.395274	0.204719	0.30994	0.420894	0.320473	0.300942	0.673238	0.567096	0.539076	0.259075	0.0779225	0.210139	0.352988
Q4G022	Arsenical pump-driving ATPase (Fragment) OS=Rattus norvegicus OX=10116 GN=Asna1 PE=2 SV=1 - [Q4G022_RAT]	1	2	0.382717	0.09289	0.292851	0.855557	0.497239	0.654887	1.28015	-0.103252	0.0450563	0.600894	0.411818	0.595061	1.14868	0.235368	0.37891	0.936579	0.0255831	0.25926	0.692176	0.075406	0.303362	0.727789	-0.353803	-0.200858	0.467156	0.352371
P85845	Fascin OS=Rattus norvegicus OX=10116 GN=Fscn1 PE=1 SV=2 - [FSCN1_RAT]	11	23	2.05875	-0.123918	-0.318735	1.10939	-0.350716	-0.838962	0.395647	-0.475201	-1.00072	0.380966	-0.00711287	-0.987011	0.704272	-0.0663152	-0.790032	0.776274	0.672276	-0.13572	1.31591	0.146069	-0.299503	0.592269	1.02127	0.286138	-0.0131356	0.351909
G3V7G0	Cytoplasmic dynein 1 light intermediate chain 1 OS=Rattus norvegicus OX=10116 GN=Dync1li1 PE=1 SV=1 - [G3V7G0_RAT]	10	18	1.41654	-0.0654684	-0.527801	0.485994	0.396517	-0.132579	0.65201	-0.0616284	-0.112386	0.642233	0.470018	0.103668	0.781866	0.319575	0.0775679	0.659534	0.498624	0.0365916	0.605428	0.0741154	-0.015407	0.989093	0.392552	-0.219852	0.27226	0.349974
P06766	DNA polymerase beta OS=Rattus norvegicus OX=10116 GN=Polb PE=1 SV=4 - [DPOLB_RAT]	1	1	0.678657	0.595404	0.340464	0.428557	0.623848	0.326595	0.477246	1.10804	0.801447	0.882672	0.722535	0.450877	0.52988	0.975129	0.66377	0.746826	0.310243	0.0890185	0.0473222	-0.0364241	-0.263369	-0.313554	0.87165	0.569694	0.619695	0.349182
G3V7J0	Aldehyde dehydrogenase family 6, subfamily A1, isoform CRA_b OS=Rattus norvegicus OX=10116 GN=Aldh6a1 PE=1 SV=1 - [G3V7J0_RAT]	3	4	0.50957	-0.261708	-0.349455	-0.109136	-0.213453	-0.011685	0.179838	-0.493045	-0.462536	-0.398994	0.366995	0.677454	0.338728	-0.440103	-0.583099	-0.347817	0.5832	0.972922	0.484668	0.885259	1.26926	0.772517	0.191357	0.0565945	-0.0471796	0.348624
Q4V8F6	Pcbp2 protein OS=Rattus norvegicus OX=10116 GN=Pcbp2 PE=1 SV=1 - [Q4V8F6_RAT]	2	21	0.33608	0.411294	0.582028	-0.0211963	0.558382	0.686803	0.146137	-0.969206	-0.850125	-1.46022	-0.27472	-0.120703	-0.733019	0.52041	0.634726	0.0264641	0.506082	0.710532	-0.0224823	0.386724	0.585454	-0.156049	0.794717	0.918435	-0.081287	0.347666
Q7TP77	Aa2-277 OS=Rattus norvegicus OX=10116 GN=Mrpl49 PE=1 SV=1 - [Q7TP77_RAT]	3	9	-0.171579	0.275935	0.215752	0.238231	-0.150117	-0.228977	-0.0970793	-0.0174674	-0.125679	-0.0328347	-0.117568	-0.18468	-0.182025	0.483285	0.384421	0.361407	0.511468	0.485001	0.578564	0.562531	0.582929	0.647177	-0.11198	-0.142744	-0.0330053	0.34667
B5DFM8	BCAS2, pre-mRNA-processing factor OS=Rattus norvegicus OX=10116 GN=Bcas2 PE=1 SV=1 - [B5DFM8_RAT]	5	10	-0.215703	0.483737	-0.527597	0.0802502	0.56774	-0.0669665	0.184499	0.419397	0.262078	0.198188	-0.120981	-0.181417	-0.24753	0.48529	0.352156	0.100838	0.180564	0.283683	0.175306	1.2335	0.717865	0.922692	0.213929	-0.264803	0.0902687	0.346124
D3ZZM8	Uncharacterized protein OS=Rattus norvegicus OX=10116 GN=LOC680432 PE=3 SV=1 - [D3ZZM8_RAT]	4	7	0.328661	-0.472207	-0.375929	-0.00121287	0.0856468	0.139612	0.576887	-0.166869	-0.122244	0.245604	0.383673	0.463233	0.828859	-0.694373	-0.517431	0.445812	0.13058	0.260574	0.505501	0.961941	1.08621	1.32265	-0.116187	-0.0669244	0.0904046	0.345601
D3ZN76	Protein transport protein sec16 OS=Rattus norvegicus OX=10116 GN=Sec16a PE=1 SV=1 - [D3ZN76_RAT]	14	17	0.33642	0.0628845	-0.0137556	0.326846	0.0141996	-0.0765492	0.404522	0.157279	0.224926	0.305729	-0.0149337	0.0689569	0.419221	0.410938	0.35372	0.852419	0.513228	0.388114	0.589242	0.304812	0.287407	0.491177	-0.112573	-0.352228	0.14971	0.345456
D3ZE00	Uncharacterized protein OS=Rattus norvegicus OX=10116 PE=1 SV=3 - [D3ZE00_RAT]	1	3	2.27565	-0.15437	0.037156	2.43818	-2.2346	-2.08539	0.378193	-1.03344	-0.893571	1.50058	-1.96753	-1.79272	0.599206	-1.3225	-1.18739	1.20859	-0.300077	-0.0748346	2.1964	0.252949	0.472471	2.73521	-0.290748	-0.146238	-0.294322	0.345253
F1LZG6	LPS-responsive beige-like anchor protein (Fragment) OS=Rattus norvegicus OX=10116 GN=Lrba PE=1 SV=3 - [F1LZG6_RAT]	2	3		-0.150389	-0.0408747		0.135562	-0.089816					-0.381173	0.108225					-0.0967821	-0.0303608		0.413995	0.463257			0.973953	-0.0697441	0.344812
Q5XIG8	Serine-threonine kinase receptor-associated protein OS=Rattus norvegicus OX=10116 GN=Strap PE=1 SV=1 - [STRAP_RAT]	9	22	2.04695	0.893461	0.124688	2.16102	-1.04636	-2.01499	0.247824	-1.17024	-1.86399	0.0454916	-0.73363	-1.34214	0.257933	-0.394216	-1.37504	0.837145	0.502104	0.0922896	1.62472	0.300861	-0.423945	1.67815	0.960365	0.0767665	-0.220994	0.34476
Q68FT7	Phenylalanyl-tRNA synthetase subunit beta OS=Rattus norvegicus OX=10116 GN=Farsb PE=1 SV=1 - [Q68FT7_RAT]	3	4	0.76086	0.270216	-0.529417	0.324103	0.650405	0.0762096	1.09939	0.466867	-0.33443	0.62193	0.513483	-0.0351172	1.41934	-0.0755112	-0.663812	0.256802	0.661905	-0.091729	0.903891	0.765255	0.117532	1.24792	0.138719	-0.543883	0.323709	0.344702
P35213	14-3-3 protein beta/alpha OS=Rattus norvegicus OX=10116 GN=Ywhab PE=1 SV=3 - [1433B_RAT]	6	223	1.66736	0.197624	-0.217283	0.987686	-0.168686	-0.615378	0.703377	-0.381151	-0.863838	0.38539	0.0148305	-0.518898	0.795403	0.3807	-0.199695	1.09786	0.283316	-0.247285	0.971467	-0.157345	-0.671104	0.441835	1.05626	0.372665	0.0992531	0.343674
P35565	Calnexin OS=Rattus norvegicus OX=10116 GN=Canx PE=1 SV=1 - [CALX_RAT]	15	36	0.24989	-0.0878153	0.18977	0.466241	0.331318	0.502669	0.778514	0.0631478	0.341692	0.433735	0.508583	0.830462	1.02844	0.0236453	0.234834	0.417532	0.0464722	0.372257	0.495898	0.28524	0.584382	0.489992	0.055829	0.0895017	0.384017	0.343669
Q68A21	Transcriptional activator protein Pur-beta OS=Rattus norvegicus OX=10116 GN=Purb PE=1 SV=3 - [PURB_RAT]	2	5	0.866239	-0.365681	0.207701	0.885894	-0.720917	-0.189847	0.550904	-0.363711	0.158019	0.829344	-0.27902	0.277645	0.946747	0.153811	0.670775	1.34393	-0.458006	0.149093	0.697496	-0.310775	0.290603	0.830517	-0.35919	0.167176	0.154714	0.343515
Q5XI73	Rho GDP-dissociation inhibitor 1 OS=Rattus norvegicus OX=10116 GN=Arhgdia PE=1 SV=1 - [GDIR1_RAT]	6	50	1.27845	0.42803	-0.275458	1.33812	-0.809509	-1.41044	-0.291346	-0.55489	-1.53183	0.0412367	-0.503038	-1.25429	-0.106768	-0.100221	-1.07406	0.309088	0.74	0.0469501	1.13699	0.796563	-0.0335319	1.36509	0.895277	0.144772	-0.295414	0.343345
F2Z3Q8	Importin subunit beta-1 OS=Rattus norvegicus OX=10116 GN=Kpnb1 PE=1 SV=1 - [F2Z3Q8_RAT]	4	6	0.868479	0.0517534	0.343213	1.31468	0.166303	0.41545	1.44947	-0.268957	-0.0291489	0.935447	0.155014	0.429756	1.39213	-0.453382	-0.218341	0.748086	-0.112037	0.213139	1.05481	0.166746	0.486202	1.31939	-0.368299	-0.123855	0.485955	0.342049
Q6AY30	Saccharopine dehydrogenase-like oxidoreductase OS=Rattus norvegicus OX=10116 GN=Sccpdh PE=1 SV=1 - [SCPDL_RAT]	5	6	1.57057	-0.195102	-0.746537	1.07402	0.2146	-0.43686	1.17822	-0.744842	-0.850763	0.688177	0.310533	-0.308434	1.18491	-0.137318	-0.846077	0.701409	0.131196	-0.37507	1.25935	0.376092	-0.248253	1.16599	0.611587	0.273197	0.146132	0.341418
P97834	COP9 signalosome complex subunit 1 OS=Rattus norvegicus OX=10116 GN=Gps1 PE=1 SV=1 - [CSN1_RAT]	3	5	0.858134	-0.701777	-0.206993	0.687739	0.0721658	0.446204	1.45593	-0.134953	0.117655	0.851967	-0.127749	0.343513	1.23596	-0.526005	-0.189483	0.545844	-0.21718	0.225608	1.04299	0.247924	0.770703	1.52716	-0.462556	-0.109905	0.305153	0.340921
Q5D006	Ubiquitin carboxyl-terminal hydrolase 11 OS=Rattus norvegicus OX=10116 GN=Usp11 PE=1 SV=1 - [UBP11_RAT]	1	1	0.4696	-1.26296	0.479821	-0.0386411							-0.420898	1.30516	0.777609	-1.41189	0.274465	-0.249035	-0.548484	1.22801	0.579757	0.101068	1.87184	1.2151	-0.728568	0.967192	0.0886813	0.339755
B5DEK0	Regulation of nuclear pre-mRNA domain-containing 1B OS=Rattus norvegicus OX=10116 GN=Rprd1b PE=1 SV=1 - [B5DEK0_RAT]	4	9	0.593673	0.233025	0.0997092	0.906389	-0.0937696	-0.190046	0.408422	0.156139	0.0280884	0.750006	-0.250482	-0.241615	0.121029	0.483695	0.29626	1.08499	0.0336042	0.0622312	0.535594	0.113176	0.115914	0.556765	0.353577	0.318144	0.199962	0.339582
P60522	Gamma-aminobutyric acid receptor-associated protein-like 2 OS=Rattus norvegicus OX=10116 GN=Gabarapl2 PE=3 SV=1 - [GBRL2_RAT]	5	14	1.77827	0.513773	-0.0641277	1.72412	-0.781812	-1.486	0.150385	-0.504506	-1.1137	0.547469	-0.786274	-1.32101	0.274372	0.353486	-0.277367	1.5863	0.299138	-0.274959	1.31417	-0.190222	-0.684533	0.985912	0.786913	-0.110999	-0.111951	0.338518
D3Z9G3	Uncharacterized protein OS=Rattus norvegicus OX=10116 PE=4 SV=1 - [D3Z9G3_RAT]	1	1	-0.435454	0.0296805	0.351071	-0.0719656	0.300364	0.579442	0.218964	-0.267987	0.00175082	-0.428154	0.488143	0.792816	0.360689	-0.205335	0.0596374	-0.368437	0.316168	0.671275	0.118449	1.10339	1.45278	0.89146	-0.307662	-0.0332869	0.129889	0.33826
Q9Z2L0	Voltage-dependent anion-selective channel protein 1 OS=Rattus norvegicus OX=10116 GN=Vdac1 PE=1 SV=4 - [VDAC1_RAT]	9	30	0.867952	0.278408	0.0327671	0.600468	0.477901	0.00307415	0.344711	0.230585	-0.128937	0.100479	0.689075	0.605935	0.625661	0.0363812	-0.540425	-0.0461648	0.448633	0.291814	0.361989	0.934659	0.4892	0.758679	0.382006	0.311205	0.341868	0.337803
B2GV94	Fam134c protein OS=Rattus norvegicus OX=10116 GN=Retreg3 PE=1 SV=1 - [B2GV94_RAT]	1	2	0.37387	-0.384702	0.175864	0.650044	-0.525189	-0.00693578	0.529803	-0.576879	-0.0679652	0.399347	0.0368961	0.580744	1.04583	-0.015229	0.488919	0.958061	-0.0268231	0.567459	0.91185	-0.213756	0.374805	0.710707	-0.63473	-0.12118	0.0987415	0.33716
B3IYD2	Ufm1-conjugating enzyme 1, isoform CRA_a OS=Rattus norvegicus OX=10116 GN=ufc1-s PE=2 SV=1 - [B3IYD2_RAT]	1	1	0.78074	0.0639191	0.0551723	0.489375	-0.0588201	-0.10988	0.386881	-0.218807	-0.279206	0.148128	0.153155	0.127691	0.552803	0.155814	0.0906488	0.519814	0.261762	0.286731	0.591144	0.181143	0.200392	0.496316	0.38143	0.325667	0.128196	0.336972
Q4V7D0	Polymerase (DNA-directed), delta 3, accessory subunit OS=Rattus norvegicus OX=10116 GN=Pold3 PE=2 SV=1 - [Q4V7D0_RAT]	2	2			0.264498			-0.0504708			0.434655			0.335914						0.43456			0.535486			0.0406823	0.246149	0.336909
A0A0G2JUG7	IQ motif and Sec7 domain 1 OS=Rattus norvegicus OX=10116 GN=Iqsec1 PE=1 SV=1 - [A0A0G2JUG7_RAT]	2	2	0.151597	0.333459	-0.803675	-0.623986	0.333653	-0.845794	-0.603547	1.10543	-0.0833603	0.0894597	0.664352	-0.4895	-0.318902	1.7038	0.510249	0.684899	0.367476	-0.735942	-0.686043	1.20231	0.0931737	0.134583	1.13519	-0.0489613	-0.0643264	0.33682
A0A0G2JSL8	Adenosine kinase OS=Rattus norvegicus OX=10116 GN=Adk PE=1 SV=1 - [A0A0G2JSL8_RAT]	1	1	-0.588975	-0.0146264	0.782908	0.191853	-0.339559	0.415662	-0.112834	0.0662291	0.812111	0.214188	0.025289	0.806106	0.20596	-0.223456	0.517661	-0.0784319	0.0831728	0.914424	0.193579	0.763029	1.58856	0.859226	-0.769309	-0.0187898	0.188196	0.336302
Q5RJR2	Twinfilin-1 OS=Rattus norvegicus OX=10116 GN=Twf1 PE=1 SV=1 - [TWF1_RAT]	2	3		-0.828243	0.0987316		-1.27915	-0.394489		-0.469407	0.405915		-0.365398	0.544859		-0.072461	0.798095		-0.157469	0.803221		0.140256	1.09523		-0.398396	0.481563	-0.285898	0.336254
P85969	Beta-soluble NSF attachment protein OS=Rattus norvegicus OX=10116 GN=Napb PE=1 SV=1 - [SNAB_RAT]	4	9	1.21824	-0.0359671	-0.35726	0.919011	-0.282891	-0.443004	0.972956	-0.384435	-0.75738	0.663702	0.263496	0.0790169	1.4893	0.386386	0.0588624	1.12398	0.0999387	-0.132626	1.08678	-0.387401	-0.527166	0.772432	0.216048	-0.152261	0.154623	0.33619
D4A4F9	RCG20461 OS=Rattus norvegicus OX=10116 GN=Stum PE=1 SV=3 - [D4A4F9_RAT]	2	5	-0.100562	-0.619657	0.370122	-0.188196	-0.0452005	0.902266	0.406506	0.213887	1.15201	0.586827	-0.664841	0.308221	-0.259188	0.0743091	1.00767	0.444314	-0.291954	0.731541	0.0434338	0.337548	1.35532	0.658726	-0.505877	0.436886	0.193449	0.336061
D3ZLY9	Histone H2B OS=Rattus norvegicus OX=10116 GN=Hist1h2bh PE=3 SV=2 - [D3ZLY9_RAT]	2	27	0.427302	0.0242346	0.0851203	0.738694	0.503892	0.522465	1.32676	0.399493	0.607754	0.949655	0.0541058	0.0982741	0.762365	-0.0280025	0.175492	0.519224	-0.250441	-0.155839	1.11734	0.469642	0.558523	0.959203	-0.155234	0.0576631	0.478146	0.335828
D3ZPF0	Four and a half LIM domains 3 OS=Rattus norvegicus OX=10116 GN=Fhl3 PE=1 SV=1 - [D3ZPF0_RAT]	3	3	-1.2499	-0.490797	0.511709	-0.58772	-0.257485	0.702707	-0.334164	-0.280565	0.670288	-0.43601	-0.482383	0.503405	-0.605115	-0.411845	0.534242	-0.570225	0.215897	1.25212	0.0228992	1.35349	2.38399	1.14628	-1.12683	-0.171339	-0.144243	0.335297
O70453	Putative heme oxygenase 3 OS=Rattus norvegicus OX=10116 GN=Hmox3 PE=5 SV=1 - [HMOX3_RAT]	2	2		-0.395232	-0.882753		0.269745	-0.260089		0.164248	-0.374925		0.503205	-0.00103331		0.295674	-0.248265		0.826865	0.373061		0.787398	0.327873		0.425504	-0.109033	-0.122104	0.334885
F1M953	Stress-70 protein, mitochondrial OS=Rattus norvegicus OX=10116 GN=Hspa9 PE=1 SV=1 - [F1M953_RAT]	23	101	0.479054	-0.161459	-0.318773	0.0301916	0.0721166	-0.124783	0.212339	0.188979	-0.104829	0.119341	0.401645	0.0874176	0.345024	0.38428	0.205525	0.46742	0.445821	0.183228	0.431784	0.363473	0.176294	0.390054	0.490401	0.134242	0.0734367	0.334796
F1LVV4	Regulator of chromosome condensation 2 OS=Rattus norvegicus OX=10116 GN=Rcc2 PE=1 SV=1 - [F1LVV4_RAT]	1	2	0.990354	0.192026	0.584533	1.24163	0.0943439	0.444538	1.16419	0.404749	0.745604	1.39583	-0.35364	0.0221494	0.670151	0.581995	0.918084	1.57014	-0.239658	0.186565	0.713867	-0.674702	-0.2542	0.264614	-0.0330993	0.312392	0.577191	0.334679
D3ZUF9	Pitrilysin metallepetidase 1 (Predicted) OS=Rattus norvegicus OX=10116 GN=Pitrm1 PE=1 SV=1 - [D3ZUF9_RAT]	2	2		-0.032605	-0.61887		-0.0010555	-0.629634		-0.266984	-0.904902		0.21922	-0.383762		-0.292493	-0.935177		0.685122	0.132573		1.39154	0.833272		0.741756	0.108475	-0.327324	0.333134
B5DF43	Foxk2 protein (Fragment) OS=Rattus norvegicus OX=10116 GN=Foxk2 PE=2 SV=1 - [B5DF43_RAT]	2	2	-0.141389	0.237922	0.824281	0.572644	0.133577	0.677622	0.488543	-0.381574	0.153132	-0.105374	-0.257542	0.312099	0.0513705	0.549661	1.0796	0.822926	0.0137414	0.633816	0.252389	0.0379638	0.652318	0.262402	-0.449964	0.0893784	0.209495	0.332967
P04785	Protein disulfide-isomerase OS=Rattus norvegicus OX=10116 GN=P4hb PE=1 SV=2 - [PDIA1_RAT]	27	127	-0.867724	-0.240928	-0.101642	-0.843544	0.199533	0.254552	-0.443856	0.466608	0.468115	-0.330451	0.179142	0.0775404	-0.606328	0.429505	0.390725	-0.30418	0.634771	0.754888	-0.0639247	1.23424	1.32735	0.489339	-0.151379	-0.140245	-0.0985545	0.332897
F1LYQ8	FERM, ARHGEF and pleckstrin domain-containing protein 1 OS=Rattus norvegicus OX=10116 GN=Farp1 PE=1 SV=2 - [FARP1_RAT]	4	8	1.30972	0.429621	0.293695	1.81355	0.312771	0.422764	1.96932	-0.0159348	-0.22162	1.61752	0.354969	-0.0938058	1.53467	0.0555647	-0.331279	1.09524	0.0931466	-0.331631	0.84712	0.144768	-0.287658	1.29608	0.163092	-0.293477	0.682713	0.332137
D3ZCU8	RAB33A, member RAS oncogene family OS=Rattus norvegicus OX=10116 GN=Rab33a PE=4 SV=1 - [D3ZCU8_RAT]	2	3	1.00921	0.346584		1.80866	0.373156		1.85548	-0.717312		0.686243	0.491803		1.92807	-0.884501		0.516118	-0.258852		1.10715	-0.338017		1.01377	-0.426722		0.731727	0.332128
A0A097PE04	Cytochrome c oxidase subunit 2 OS=Rattus norvegicus OX=10116 GN=COX2 PE=3 SV=1 - [A0A097PE04_RAT]	2	5	2.61376	-0.186447	-0.93856	1.41924	-0.667146	-1.46157	0.958784	-0.244473	-0.971807	0.894319	0.257579	-0.510681	1.83802	-1.65663	-2.38563	-0.44781	0.423768	-0.215091	2.02129	0.766459	0.0423415	2.26186	1.03423	0.302614	0.0969165	0.332119
F1LV13	Heterogeneous nuclear ribonucleoprotein M OS=Rattus norvegicus OX=10116 GN=Hnrnpm PE=1 SV=1 - [F1LV13_RAT]	9	16	0.231568	0.32465	0.373043	0.47252	0.178152	0.00356387	0.304588	0.198427	0.0846748	0.398389	0.0160141	0.0183061	0.355762	0.293369	0.449668	0.455627	0.351508	0.209439	0.425968	0.37361	0.454371	0.346192	0.0964083	0.162169	0.216991	0.331174
P35171	Cytochrome c oxidase subunit 7A2, mitochondrial OS=Rattus norvegicus OX=10116 GN=Cox7a2 PE=1 SV=1 - [CX7A2_RAT]	1	2	0.316071	-0.28213	0.646452	0.696457	0.339202	1.22547	1.33803	-0.105621	0.771309	0.814445	-0.147905	0.763959	0.804873	-0.548077	0.324087	0.369054	-0.240822	0.721476	0.641691	0.153	1.10958	1.0213	-0.636369	0.245197	0.531312	0.330416
O35179	Endophilin-A1 OS=Rattus norvegicus OX=10116 GN=Sh3gl2 PE=1 SV=2 - [SH3G2_RAT]	4	11	1.04766	0.0645625	-0.020205	1.53461	-0.793784	-0.954352	0.260985	-0.650384	-0.899033	0.437214	-0.0173789	-0.131624	0.887825	0.589207	0.308744	1.65018	0.181582	-0.204888	1.33879	-0.450947	-0.431099	-0.0522026	0.0392845	0.0996062	-0.0101441	0.329674
A0JPJ3	Arsb protein (Fragment) OS=Rattus norvegicus OX=10116 GN=Arsb PE=2 SV=1 - [A0JPJ3_RAT]	2	2			-0.610972						-1.4999			-0.860456			-1.63434			0.220864		1.21874	0.567316		1.45024	0.152463	-0.990442	0.329214
A0A0G2JXT0	Vacuolar protein sorting-associated protein 26A OS=Rattus norvegicus OX=10116 GN=Vps26a PE=1 SV=1 - [A0A0G2JXT0_RAT]	2	6	2.97166	-0.243185	-1.7703	1.11377	-0.261834	-1.9286	-0.193976	-0.173099	-1.8492	0.920758	0.173509	-1.24134	1.67382	-0.116945	-1.79781	1.17856	0.133708	-1.09973	1.70037	0.319074	-1.05107	1.46216	1.52415	0.0209033	-0.206819	0.328933
Q6AZ26	C-terminal binding protein 1 OS=Rattus norvegicus OX=10116 GN=Ctbp1 PE=1 SV=1 - [Q6AZ26_RAT]	3	4	1.88221	0.125811	-0.549334	0.975922	0.250623	-0.466834	1.12098	-0.380741	-1.10754	0.410849	-0.149728	-0.84159	0.674575	-0.0332136	-0.764777	0.755441	0.273362	-0.368066	1.0274	0.296758	-0.350391	1.03659	1.05824	0.336084	0.105886	0.3285
D4A8G0	LSM12 homolog OS=Rattus norvegicus OX=10116 GN=Lsm12 PE=1 SV=1 - [D4A8G0_RAT]	4	8	-0.0784525	0.0345525	0.714084	0.0632176	0.239761	0.659201	0.410455	-0.0984008	0.295258	-0.00647284	0.00830596	0.473027	0.372397	0.723097	1.36153	0.621848	-0.0447927	0.436914	0.179958	-0.285355	0.437495	0.49883	-0.391446	0.0269258	0.226211	0.328117
Q5RK17	Diablo homolog (Drosophila) OS=Rattus norvegicus OX=10116 GN=Diablo PE=1 SV=1 - [Q5RK17_RAT]	1	1	0.00588003	-0.0492339	0.968329	1.3858	-1.32497	-0.349715	0.130311	-0.555059	0.410852	0.821451	-0.75583	0.245016	0.653393	-0.491996	0.469149	0.881579	-0.197903	0.853376	1.14105	0.0250081	1.07057	1.34976	-1.40301	-0.432458	0.077736	0.326543
Q9Z2I6	Synaptic vesicle glycoprotein 2C OS=Rattus norvegicus OX=10116 GN=Sv2c PE=1 SV=1 - [SV2C_RAT]	1	1	1.39535	-1.73538	-2.39927	-0.792855	-0.216585	-0.922789	0.746181	-0.764452	-1.48	0.119547	0.229966	-0.450643	1.14668	-0.519719	-1.24003	0.361345	0.43852	-0.191655	1.28497	0.730575	0.0946796	1.56281	0.47898	-0.231926	-0.522576	0.326269
P97586	Cell growth regulator with EF hand domain protein 1 OS=Rattus norvegicus OX=10116 GN=Cgref1 PE=1 SV=1 - [CGRE1_RAT]	5	7	-0.113333	0.218654	-0.252233	-0.524024	0.605942	-0.273929	-0.0598557	0.38062	-0.376432	-0.295719	0.244981	-0.497781	-0.45268	0.546432	-0.070739	-0.128086	1.01584	0.46839	0.638166	0.874817	0.431926	0.482932	0.26972	-0.161751	-0.0785924	0.326247
P49088	Asparagine synthetase [glutamine-hydrolyzing] OS=Rattus norvegicus OX=10116 GN=Asns PE=2 SV=3 - [ASNS_RAT]	1	1	2.13548	-0.438964	-0.709924	0.814075	-0.382259	-0.695532	0.891025	-0.21386	-0.536472	0.980658	-0.0100539	-0.297732	1.21718	-0.758493	-1.08587	0.433089	0.312867	0.0756223	1.46983	-0.0494334	-0.292398	1.09332	0.908584	0.590608	0.128036	0.326242
D4A7L4	NADH dehydrogenase (Ubiquinone) 1 beta subcomplex, 11 (Predicted) OS=Rattus norvegicus OX=10116 GN=Ndufb11 PE=1 SV=1 - [D4A7L4_RAT]	1	3	0.775442	-0.287684	-0.0602177	0.464928	-0.338923	-0.15377	0.433934	-0.916145	-0.740331	-0.222054	0.00387661	0.214626	0.73068	-0.367558	-0.19651	0.323598	0.0266867	0.287869	0.683225	0.414003	0.669466	1.05633	0.0489759	0.229427	-0.0688599	0.325516
P53987	Monocarboxylate transporter 1 OS=Rattus norvegicus OX=10116 GN=Slc16a1 PE=1 SV=1 - [MOT1_RAT]	1	1	0.767604	-0.0511533	0.14165	0.289811	0.122338	0.272829	0.483548	-0.632188	-0.491036	-0.349744	-0.109944	0.0661419	0.205212	-0.0677003	0.0686852	0.211808	-0.0751646	0.151355	0.169727	0.578133	0.798933	0.808815	0.452785	0.598573	0.0424881	0.325097
G3V8U9	Proteasome subunit beta OS=Rattus norvegicus OX=10116 GN=Psmb4 PE=1 SV=2 - [G3V8U9_RAT]	3	11	2.81558	0.399018	-2.06578	0.79929	-1.06211	-3.35368	-0.426048	-1.15609	-3.37612	0.0574405	-0.46544	-2.22475	0.631236	-0.990659	-3.34344	-0.483406	1.31851	-0.816156	1.91088	1.57763	-0.56275	2.28365	2.50877	-0.13826	-0.838225	0.324666
P0DN35	NADH dehydrogenase [ubiquinone] 1 beta subcomplex subunit 1 OS=Rattus norvegicus OX=10116 GN=Ndufb1 PE=3 SV=1 - [NDUB1_RAT]	1	1	-0.18286	-0.0262628	0.182252	-0.120405	0.540137	0.706338	0.46624	0.117001	0.273864	-0.0356621	0.291801	0.483599	0.17185	0.450202	0.602298	0.294603	0.393966	0.636197	0.20375	0.355644	0.592154	0.151218	-0.0625717	0.0989271	0.22467	0.32402
P83953	Importin subunit alpha-5 OS=Rattus norvegicus OX=10116 GN=Kpna1 PE=1 SV=1 - [IMA5_RAT]	1	5	0.833066	-0.375111	0.467323	1.48072	-0.200019	0.600102	1.67606	-0.794249	-0.00346708	1.00306	0.116104	0.94182	1.94613	-1.57857	-0.792554	0.215805	-0.0864604	0.78969	1.6733	0.100645	0.971075	1.84619	-0.996618	-0.2012	0.478784	0.323952
A0A0G2K9I8	Protein arginine methyltransferase 1-like OS=Rattus norvegicus OX=10116 GN=LOC100361025 PE=3 SV=1 - [A0A0G2K9I8_RAT]	4	5	0.379181	0.38543	0.4664	1.2645	0.407678	0.435075	1.41638	0.0723604	0.258757	0.965984	0.501784	0.543215	1.32329	-0.176093	-0.221711	0.539945	0.102268	0.202528	0.877707	0.339883	0.369094	1.42953	-0.54646	-0.354187	0.591395	0.323816
Q9ES40	PRA1 family protein 3 OS=Rattus norvegicus OX=10116 GN=Arl6ip5 PE=1 SV=1 - [PRAF3_RAT]	1	3	-0.245998	-0.0958912	0.211225	0.335196	0.0985737	0.363377	0.549907	-0.133428	0.122037	0.239139	0.460104	0.750503	0.865383	-0.533807	-0.283109	-0.164176	0.351118	0.691951	0.686132	0.884106	1.21922	1.20491	-0.650939	-0.390838	0.221229	0.323329
A0A0G2K0Y2	Insulin-like growth factor 2 mRNA-binding protein 3 OS=Rattus norvegicus OX=10116 GN=Igf2bp3 PE=1 SV=1 - [A0A0G2K0Y2_RAT]	3	3	-0.619301	0.305569	-0.218653	0.221913	0.706316	0.139781	0.642906	1.18382	0.607944	1.04164	1.2295	0.688557	1.12003	0.60744	0.0267999	0.462328	0.527544	0.0370388	0.347815	1.00937	0.513139	0.815426	-0.509498	-1.08074	0.494166	0.323058
F1LPS8	Transcriptional activator protein Pur-alpha OS=Rattus norvegicus OX=10116 GN=Pura PE=1 SV=3 - [F1LPS8_RAT]	2	3	0.227441	0.261055	-0.159465	0.410316	-0.15027	-0.613102	0.0192373	-0.0828808	-0.555052	0.00785995	-0.0467184	-0.483955	0.0767348	0.325975	-0.150962	0.413781	0.631351	0.244549	0.68454	0.752525	0.360001	0.791503	0.104326	-0.363209	-0.0971278	0.322593
Q5U322	Carboxypeptidase E OS=Rattus norvegicus OX=10116 GN=Cpe PE=2 SV=1 - [Q5U322_RAT]	6	7	0.757974	0.0861598	-0.555312	0.850948	0.16067	-0.0306645	0.894237	-0.2887	-0.536436	0.363235	0.505567	-0.0496486	1.1445	0.421719	0.169217	1.06157	0.171876	-0.298717	0.792159	-0.0963477	-0.264436	0.492048	0.310481	-0.0360147	0.179836	0.322337
A0A0G2JVP5	Poly(A)-binding protein-interacting protein 1 OS=Rattus norvegicus OX=10116 GN=Paip1 PE=1 SV=1 - [A0A0G2JVP5_RAT]	4	5	0.488477	0.353779	0.377176	0.62511	-0.344738	-0.404552	-0.0940597	0.138679	-0.15304	0.226807	-0.0551523	-0.149217	-0.0323741	0.666653	0.370168	0.870178	0.244866	0.0385153	0.512513	0.134804	0.085452	0.0212724	0.506756	0.439173	0.0841058	0.321498
M0R7S5	Perilipin 4 OS=Rattus norvegicus OX=10116 GN=Plin4 PE=4 SV=2 - [M0R7S5_RAT]	1	1	1.64102	-0.447199	-0.431853	1.29319	-1.08369	-1.11066	0.676948	-1.3315	-1.36781	0.350371	-0.667574	-0.668945	1.04701	0.0814719	0.0404	1.76041	-0.0046738	0.0443887	1.63965	-0.748816	-0.705474	0.881293	-0.0732229	-0.104892	-0.262308	0.321462
D3ZHW1	Family with sequence similarity 168, member A OS=Rattus norvegicus OX=10116 GN=Fam168a PE=1 SV=1 - [D3ZHW1_RAT]	1	2	-0.242879	0.834157	0.200518	-0.439855	0.931706	0.255755	-0.32206	1.07611	0.390822	-0.256419	0.708364	0.058008	-0.591456	1.90055	1.21049	0.565079	0.977209	0.377286	-0.392877	0.121568	-0.484075	-1.26273	1.05728	0.376625	0.266186	0.321246
F1M403	Ubiquitin-conjugating enzyme E2O OS=Rattus norvegicus OX=10116 GN=Ube2o PE=1 SV=2 - [F1M403_RAT]	4	6			0.591666								0.722555	0.107488			0.797183		0.157887	-0.159074						0.487721	0.473903	0.320929
D3ZAN3	Alpha glucosidase 2 alpha neutral subunit (Predicted) OS=Rattus norvegicus OX=10116 GN=Ganab PE=1 SV=1 - [D3ZAN3_RAT]	8	10	0.735681	-0.690801	-0.601336	0.230964	0.0817287	0.128881	1.02374	-0.398505	-0.360693	0.464739	0.174103	0.24685	1.07006	-0.69279	-0.659744	0.167519	-0.0715763	0.0516046	0.754115	0.859205	0.976665	1.67069	-0.159938	-0.117489	0.0862792	0.320693
D3ZSR2	Polyadenylate-binding protein OS=Rattus norvegicus OX=10116 PE=3 SV=3 - [D3ZSR2_RAT]	1	17	0.0356784	-0.112219	0.0196517	-0.132193	0.279002	0.36856	0.279273	0.248737	0.328956	0.170242	0.194138	0.309291	0.148355	0.030009	0.105462	-0.0514211	0.340679	0.506266	0.224631	0.754888	0.914754	0.62463	0.0817988	0.166654	0.16576	0.320559
A0A0H2UHI4	Peroxisomal targeting signal 1 receptor OS=Rattus norvegicus OX=10116 GN=LOC103690024 PE=1 SV=1 - [A0A0H2UHI4_RAT]	3	7		0.353681	-0.0320132		0.195709	-0.475178		-0.202234	-0.882461		0.471235	-0.174057		0.543074	-0.141919		0.342774	-0.252084		1.12652	-0.188329		0.719699	0.413005	-0.0931648	0.320343
A0A0G2K6Q4	Smoothelin-like OS=Rattus norvegicus OX=10116 GN=LOC103690128 PE=4 SV=1 - [A0A0G2K6Q4_RAT]	1	1	-1.05118	-0.613934	0.181584	-1.03247	-1.35718	-0.603978	-1.75548	0.368688	1.11256	-0.10837	-0.716281	0.0625206	-1.16063	-0.48161	0.257491	-0.961603	0.185188	1.01442	-0.329423	1.82989	2.6534	1.30107	-0.606492	0.142011	-0.45946	0.32031
A0A0G2K1E5	Symplekin OS=Rattus norvegicus OX=10116 GN=Sympk PE=1 SV=1 - [A0A0G2K1E5_RAT]	2	5	-0.33732	-0.038941	0.373565	-0.0550027	-0.0365818	0.333611	-0.032398	0.52906	0.889913	0.454477	0.451031	0.84682	0.409161	0.395798	0.751885	0.31828	0.255287	0.701509	0.143152	0.258979	0.699481	0.132634	-0.295112	0.070378	0.281519	0.320119
P13803	Electron transfer flavoprotein subunit alpha, mitochondrial OS=Rattus norvegicus OX=10116 GN=Etfa PE=1 SV=4 - [ETFA_RAT]	4	7		-0.255695	-1.35379		-0.342262	-1.48267					0.662994	-0.277151		-0.0294886	-1.184		1.16004	0.196425		1.4676	-0.0369422		1.0425	-0.0579432	-0.508096	0.319775
M0R6E0	Phospholipid-transporting ATPase OS=Rattus norvegicus OX=10116 GN=Atp9a PE=1 SV=2 - [M0R6E0_RAT]	5	5	2.27752	0.104163	0.0747473	2.31201	-0.468316	-0.540044	1.00281	-0.403091	-0.484159	1.66144	-0.0920766	-0.138209	2.11549	-0.535624	-0.621457	1.22446	-0.292744	-0.288443	1.79143	-0.447072	-0.448492	1.2964	0.05935	-0.0170812	0.442233	0.319685
Q6IRJ7	Annexin OS=Rattus norvegicus OX=10116 GN=Anxa7 PE=1 SV=1 - [Q6IRJ7_RAT]	4	7	0.0438206	-0.649961	0.283325	0.891697	-0.350451	0.540522	0.998519	-0.684703	0.196932	0.443414	0.25834	0.885837	1.34488	-1.46286	-0.585992	0.375998	-0.0880679	1.02498	1.19	0.156664	1.57238	2.03729	-1.3098	-0.423533	0.238108	0.319328
Q3ZAV8	Enhancer of mRNA-decapping protein 4 OS=Rattus norvegicus OX=10116 GN=Edc4 PE=1 SV=1 - [EDC4_RAT]	4	4	1.88114	0.719067	-1.2143	1.64762	-0.865734	-2.84141	0.083069	-0.651068	-2.63609	0.218969	-0.0654692	-2.01555	0.83728	-0.0517335	-2.04152	0.815368	0.947785	-0.951865	1.78027	1.2016	-0.703774	2.01987	0.978725	-1.00166	-0.478313	0.319196
Q63569	26S proteasome regulatory subunit 6A OS=Rattus norvegicus OX=10116 GN=Psmc3 PE=1 SV=1 - [PRS6A_RAT]	7	14	0.632969	-0.200033	-0.143924	0.536459	-0.0531769	0.00664921	0.762846	0.373713	0.200319	0.955498	0.432932	0.130208	0.84199	0.550507	0.443548	1.16843	0.261021	0.10412	0.550481	-0.0878533	-0.168026	0.40128	-0.103902	-0.132216	0.302872	0.319115
D3ZUV9	CCR4-NOT transcription complex, subunit 3 OS=Rattus norvegicus OX=10116 GN=Cnot3 PE=1 SV=2 - [D3ZUV9_RAT]	4	5		0.511298	-0.428959			-0.437103						-0.472445		0.53886	0.0651757			0.246205			-0.133328			0.877679	-0.206802	0.318918
P18421	Proteasome subunit beta type-1 OS=Rattus norvegicus OX=10116 GN=Psmb1 PE=1 SV=3 - [PSB1_RAT]	7	34	2.00477	0.400975	-1.24123	0.86515	-1.40983	-3.30323	-0.300042	-0.250255	-2.1194	0.558806	-0.00307112	-2.06992	0.139005	0.119762	-1.84997	-0.226649	1.14486	-0.816577	1.53925	1.19833	-0.520651	1.45149	1.68174	-0.0418815	-0.572275	0.318225
B1WBR8	F-box and leucine-rich repeat protein 4 OS=Rattus norvegicus OX=10116 GN=Fbxl4 PE=2 SV=1 - [B1WBR8_RAT]	1	1																		-0.314496						0.950807		0.318156
B0BNN3	Carbonic anhydrase 1 OS=Rattus norvegicus OX=10116 GN=Ca1 PE=1 SV=1 - [CAH1_RAT]	2	4	2.65204	0.369194	-0.850526	1.58853	-0.493886	-1.34418	0.258057	-0.606311	-1.66043	0.554509	-0.519544	-1.11199	0.673988	-0.623187	-1.7299	0.534698	0.587301	-0.148675	1.82411	0.540466	-0.583545	1.6766	0.989124	0.0761536	-0.0970436	0.318095
A0A0G2JSS8	Peroxiredoxin 5, isoform CRA_c OS=Rattus norvegicus OX=10116 GN=Prdx5 PE=1 SV=1 - [A0A0G2JSS8_RAT]	4	19	1.24151	0.509982	-1.31667	-0.231003	0.708849	-0.711723	0.3163	0.156726	-1.13979	-0.0249291	0.501571	-0.760009	0.352629	0.579995	-0.536778	0.34832	0.670872	-0.328144	0.676633	0.679757	-0.688905	0.493411	1.38555	0.181485	-0.0624329	0.317902
F1M1A6	Similar to potassium channel tetramerisation domain-containing 12b OS=Rattus norvegicus OX=10116 GN=LOC681355 PE=1 SV=2 - [F1M1A6_RAT]	2	3	2.20232	1.06907	0.20718	1.97987	-1.15517	-2.05938	-0.00392666	-1.58483	-2.68633	-0.547093	-0.403102	-1.28171	0.376774	-0.565705	-1.48402	0.012684	0.663398	-0.164781	1.40633	0.818841	-0.0150573	1.67514	0.998278	0.0893683	-0.355259	0.317604
Q5XI21	Target of myb1 homolog (Chicken) OS=Rattus norvegicus OX=10116 GN=Tom1 PE=1 SV=1 - [Q5XI21_RAT]	4	9	1.50949	-0.322564	-0.589978	0.696598	-0.811278	-1.12567	0.149009	-0.460315	-0.863343	0.26987	-0.535466	-0.933246	0.510517	0.0129545	-0.391192	0.992036	-0.0406018	-0.0830159	0.82998	0.201235	0.250155	0.841439	0.510348	0.169364	-0.251408	0.316935
Q4KLN7	ADP-ribosylation factor GTPase-activating protein 3 OS=Rattus norvegicus OX=10116 GN=Arfgap3 PE=1 SV=1 - [ARFG3_RAT]	8	10	0.148133	-0.221106	-0.319939	-0.390835	-0.0285163	-0.287693	-0.263131	0.0409733	-0.354386	-0.414048	-0.0468407	-0.290634	-0.299715	0.142903	-0.118501	0.207335	0.491651	0.124902	0.0238783	1.14287	0.72977	0.805523	0.401804	0.150501	-0.202335	0.31691
D3ZSL1	RNA binding protein fox-1 homolog OS=Rattus norvegicus OX=10116 GN=Rbfox1 PE=4 SV=1 - [D3ZSL1_RAT]	1	9			1.39607			1.04305																		0.316735	1.21956	0.316735
A0A0G2JUE4	Golgin subfamily A member 4 OS=Rattus norvegicus OX=10116 GN=Golga4 PE=1 SV=1 - [A0A0G2JUE4_RAT]	12	17	-0.321168	0.0182274	0.517853	-0.0203153	-0.0287086	0.169684	-0.150374	0.474211	0.743599	0.490946	0.0448648	0.233101	-0.0793524	0.496485	0.409692	0.104464	0.42551	0.658767	0.143417	0.476952	0.847013	0.248528	-0.11748	0.177009	0.180993	0.315917
Q6AY23	Pyrroline-5-carboxylate reductase 2 OS=Rattus norvegicus OX=10116 GN=Pycr2 PE=2 SV=1 - [P5CR2_RAT]	2	2						1.03407			0.766174			0.0943732						-0.140594			0.56845			0.518136	0.631538	0.315331
P25113	Phosphoglycerate mutase 1 OS=Rattus norvegicus OX=10116 GN=Pgam1 PE=1 SV=4 - [PGAM1_RAT]	5	22	1.87566	1.28055	-0.414098	1.30043	-1.33806	-2.35333	-0.931115	-0.391091	-1.62592	0.109582	-0.139402	-1.98248	-0.140539	-0.529361	-2.38621	-0.118169	1.19051	-0.491315	1.11431	1.59507	-0.198498	1.89801	1.87383	-0.0242825	-0.384105	0.315279
Q9Z1A6	Vigilin OS=Rattus norvegicus OX=10116 GN=Hdlbp PE=1 SV=1 - [VIGLN_RAT]	1	19	-0.449033	-0.531941	-0.462454	-0.400882	0.0154679	0.0426417	0.166773	0.277873	0.295707	0.350411	0.143363	0.196132	0.248613	-0.0302233	-0.0171549	0.0393799	0.334121	0.437324	0.369107	1.12255	1.22003	1.14332	-0.553946	-0.531475	-0.0296618	0.315137
F7EPH4	Pyrophosphatase (inorganic) 1 OS=Rattus norvegicus OX=10116 GN=Ppa1 PE=1 SV=1 - [F7EPH4_RAT]	5	9	0.257893	0.479576	0.357769	1.04336	0.341948	0.177829	0.927782	0.315495	0.0625552	0.760263	0.314147	0.152131	0.78037	0.801384	0.59866	1.2982	0.277637	0.166055	0.673595	-0.163479	-0.280782	0.218269	-0.257887	-0.345577	0.432562	0.31387
Q45QK8	Guanine nucleotide-binding protein subunit gamma (Fragment) OS=Rattus norvegicus OX=10116 GN=Gng5 PE=2 SV=1 - [Q45QK8_RAT]	2	3	0.761417	-0.828096	-0.747254	-0.266151	-0.00971359	0.0288154	0.572477	-0.0108176	0.0183719	0.492607	-0.0312716	0.0328527	0.504865	-0.190071	-0.165648	0.310418	0.0595092	0.174067	0.525381	0.498519	0.607356	0.950181	0.225619	0.259445	0.001103	0.313303
Q5BJK8	Golgi integral membrane protein 4 OS=Rattus norvegicus OX=10116 GN=Golim4 PE=1 SV=2 - [GOLI4_RAT]	2	3		-1.2012	0.0890171		-1.26267	-0.014759		-0.613049	0.625521		-0.821827	0.451677		-0.883258	0.350545		0.244399	1.56834		0.646078	1.96429		-1.31565	-0.0724405	-0.343411	0.312789
G3V6B9	Tyrosine-protein phosphatase non-receptor type OS=Rattus norvegicus OX=10116 GN=Ptpn4 PE=3 SV=1 - [G3V6B9_RAT]	1	1	0.250787	0.0151629	0.158594	0.0625857	0.660529	0.761647	0.728197	0.26647	0.358249	0.255372	-0.0502845	0.0764288	-0.0286702	0.312989	0.400002	0.298956	-0.306248	-0.129101	-0.354898	0.964961	1.13639	0.902101	0.229511	0.325926	0.295311	0.31266
B5DFK5	Hip1r protein OS=Rattus norvegicus OX=10116 GN=Hip1r PE=2 SV=1 - [B5DFK5_RAT]	2	4	1.16044	0.126664	0.672254	1.16163	-0.294318	0.208959	1.28334	-0.49451	-0.000571435	1.56591	0.0145085	0.543382	1.24026	0.0905536	0.579726	0.750566	-0.24579	0.333517	0.760514	-0.669118	-0.0955321	0.606817	-0.0510131	0.447562	0.495641	0.312338
Q66HF1	NADH-ubiquinone oxidoreductase 75 kDa subunit, mitochondrial OS=Rattus norvegicus OX=10116 GN=Ndufs1 PE=1 SV=1 - [NDUS1_RAT]	15	25	0.706141	-0.489223	-0.323803	0.0494235	-0.156642	0.0420821	0.526693	-0.487482	-0.457821	-0.14339	0.0758643	0.155604	0.626853	-0.280204	-0.285134	0.147133	0.170244	0.305713	0.725942	0.602399	0.705219	1.10646	-0.163773	0.0784881	-0.0418794	0.311612
D3ZV60	Centromere protein E OS=Rattus norvegicus OX=10116 GN=Cenpe PE=3 SV=3 - [D3ZV60_RAT]	1	6	-0.831151	-0.189543	0.313584	-1.38202	0.510578	0.971392	-0.661652	0.176762	0.628237	-1.07423	-0.257756	0.228654	-1.47604	0.818825	1.26553	-0.435106	0.438007	0.974851	-0.850542	0.847958	1.37908	-0.454801	0.387471	0.843583	-0.130596	0.311569
A0A0G2JSL0	Proteasome subunit beta type OS=Rattus norvegicus OX=10116 GN=LOC100360846 PE=3 SV=1 - [A0A0G2JSL0_RAT]	4	21	3.06871	0.907921	-1.60659	1.00951	-0.647266	-3.47752	-0.311591	-0.647714	-3.22445	-0.423365	-0.0823055	-2.75488	0.000409549	-0.230727	-2.88563	0.224454	1.52656	-1.25402	1.75079	1.58735	-1.17071	1.60727	2.63122	-0.0542709	-0.682462	0.311057
B0BMU0	Peptidyl-prolyl cis-trans isomerase E OS=Rattus norvegicus OX=10116 GN=Ppie PE=1 SV=1 - [B0BMU0_RAT]	3	4	1.05268	-0.721068	-0.462023	0.808609	-0.327369	0.334	1.11648	-0.32139	0.155006	1.00893	-0.217917	-0.156809	1.00098	-0.00613418	0.151636	1.1564	-0.0451037	-0.0414649	1.03771	-0.243306	-0.137484	0.978094	-0.142847	0.0196852	0.189094	0.310681
M0R7B4	Histone cluster 1 H1 family member d OS=Rattus norvegicus OX=10116 GN=Hist1h1d PE=1 SV=2 - [M0R7B4_RAT]	3	69	-1.48405	-0.207527	1.20466	-0.642779	1.1448	2.39168	0.276094	1.14669	2.58186	0.488926	0.517206	1.46256	-0.483461	0.197209	1.35202	-0.575777	0.342603	1.47487	-0.59185	0.534804	1.76315	-0.312057	-0.707315	0.732492	0.74001	0.310557
D4A781	Importin 5 OS=Rattus norvegicus OX=10116 GN=Ipo5 PE=1 SV=1 - [D4A781_RAT]	4	4	0.818715	-0.0169345	-0.411338	0.955989	0.181561	-0.168231	0.981906	0.0648511	-0.0928586	0.91178	0.19181	0.155485	1.1579	-0.361655	-0.503615	0.458435	-0.120653	-0.0977094	0.728663	0.667007	0.577852	1.45108	0.0396114	-0.272033	0.297728	0.310407
Q5RK08	Glioblastoma amplified sequence OS=Rattus norvegicus OX=10116 GN=Nipsnap2 PE=1 SV=1 - [Q5RK08_RAT]	3	3	1.87118	1.09748	-0.564759	0.70792	-0.633134	-2.51023		-0.474975	-1.66707		-0.127076	-1.74652	-0.482929	-0.0291266	-2.61466		1.49939	-0.449376	0.432816	1.51303	-0.201563	0.932837	2.23184	0.577627	-0.404719	0.309989
A0A0A0MY07	Ubiquitin carboxyl-terminal hydrolase 15 OS=Rattus norvegicus OX=10116 GN=Usp15 PE=1 SV=1 - [A0A0A0MY07_RAT]	5	9	1.61495	0.438813	-0.568351	1.09368	-0.248108	-1.17912	0.37324	-0.216635	-1.2261	0.374476	0.00278164	-0.902635	0.655261	0.186168	-0.820573	0.624581	0.616261	-0.307767	1.21151	0.393983	-0.547957	0.97502	0.904594	-0.171228	-0.0369174	0.309988
M0R590	Glyceraldehyde-3-phosphate dehydrogenase OS=Rattus norvegicus OX=10116 GN=LOC108351137 PE=3 SV=1 - [M0R590_RAT]	5	38	0.414263	-0.105418	-0.0930854	0.320447	0.333025	0.233076	0.797615	0.0726491	-0.107383	0.521056	0.467846	0.264422	0.625761	-0.218633	-0.162159	0.0544245	0.194324	0.280014	0.56254	0.806465	0.625988	1.00466	0.00539002	-0.0644468	0.259876	0.309527
Q9QZR6	Septin-9 OS=Rattus norvegicus OX=10116 GN=Sept9 PE=1 SV=1 - [SEPT9_RAT]	8	13	-0.450376	-0.691102	-0.126965	-0.440528	-0.0393322	0.50026	-0.355113	-0.17349	0.304972	-0.289691	-0.116868	0.555042	-0.245254	-0.312711	0.410757	-0.228686	0.247054	0.749265	0.380994	0.953255	1.52897	0.83244	-0.606523	0.00266198	-0.110266	0.309352
Q99MC0	Protein phosphatase 1 regulatory subunit 14A OS=Rattus norvegicus OX=10116 GN=Ppp1r14a PE=1 SV=1 - [PP14A_RAT]	1	1	-1.68003	0.0881467	0.259043	-1.12038	-1.71336	-1.58478	-2.90165	1.02968	1.14892	-0.23737	0.573628	0.727807	-0.66071	0.586599	0.701077	-0.683387	0.803371	1.00798	-0.501233	1.44689	1.64578	0.128074	-0.445359	-0.321478	-0.450862	0.308967
A0A096MK54	RCG24674, isoform CRA_e OS=Rattus norvegicus OX=10116 GN=Synm PE=1 SV=1 - [A0A096MK54_RAT]	3	7	-0.378124	-0.796336	-0.310863	-0.416696	-0.808409	-0.365249	-0.408524										0.0239898	0.543179	0.307555	0.611594	1.12506	0.88095	-0.731616	-0.29316	-0.497743	0.308444
M0R907	RCG60635, isoform CRA_b OS=Rattus norvegicus OX=10116 GN=Snrpd3 PE=1 SV=1 - [M0R907_RAT]	1	3	1.32833	0.128572	0.0581041	1.2654	0.11137	-0.00141061	1.26844	0.0471965	-0.0749236	1.1255	-0.189935	-0.27712	0.921081	-0.388119	-0.515005	0.68725	0.0264288	-0.0103228	1.06718	0.203144	0.160672	1.22969	0.217649	0.100165	0.399126	0.308317
B2RZ37	Receptor expression-enhancing protein 5 OS=Rattus norvegicus OX=10116 GN=Reep5 PE=1 SV=1 - [REEP5_RAT]	2	6	0.488704	-0.0549207	-0.187429	0.422971	0.17847	-0.0107011	0.583357	-0.104507	-0.285811	0.317719	0.51775	0.368525	0.969833	0.11444	-0.0438023	0.551513	0.314642	0.223172	0.703782	0.241324	0.136812	0.608932	0.0163215	-0.139249	0.186177	0.308143
B0K034	D-tyrosyl-tRNA deacylase 2 OS=Rattus norvegicus OX=10116 GN=Dtd2 PE=1 SV=1 - [B0K034_RAT]	5	9	2.36234	0.10006	-0.448487	2.48796	-1.9764	-2.44277	0.462602	-1.77609	-2.19927	0.0453471	-1.91782	-2.4905	0.111245	-0.749398	-1.37005	1.10844	0.135942	-0.166261	2.38301	0.335087	-0.273905	2.08355	0.0772197	0.0159224	-0.649419	0.307566
B0BNE6	NADH dehydrogenase (Ubiquinone) Fe-S protein 8 (Predicted), isoform CRA_a OS=Rattus norvegicus OX=10116 GN=Ndufs8 PE=1 SV=1 - [B0BNE6_RAT]	3	7	-0.047588	-0.10437	-0.18933	-0.0418778	0.00101456	-0.105148	0.0177334	0.0725738	0.0540737	-0.0212071	0.388645	0.279425	0.391928	0.574611	0.365352	0.516425	0.266248	0.492061	0.24183	0.334384	0.402761	0.220574	-0.0186678	-0.0979272	0.0253287	0.307465
F1M9I4	Heart development protein with EGF-like domains 1 OS=Rattus norvegicus OX=10116 GN=Heg1 PE=1 SV=3 - [F1M9I4_RAT]	1	1	0.513109	0.316217		1.52379	-0.435135		0.792687	0.209472		1.35853	-0.22529		0.956479	-0.591958		0.554164	-0.380383		0.73112	0.377322		1.47462	-0.668322		0.506673	0.30663
A0A0G2K478	Deoxyguanosine kinase OS=Rattus norvegicus OX=10116 GN=Dguok PE=1 SV=1 - [A0A0G2K478_RAT]	2	2	1.68098	-0.0314806	-0.828883	0.692446	-0.768759	-1.60848	-0.0245876	-0.973194	-1.82225	-0.307789	0.0629483	-0.751172	0.761066	-0.223591	-1.07741	0.43888	0.624546	-0.139141	1.2524	0.35835	-0.411058	0.971993	0.983201	0.138783	-0.390018	0.306501
P62944	AP-2 complex subunit beta OS=Rattus norvegicus OX=10116 GN=Ap2b1 PE=1 SV=1 - [AP2B1_RAT]	7	25	0.949224	0.14688	-0.196856	0.94543	0.180704	-0.274535	1.01835	-0.605041	-0.694398	0.451364	0.439813	0.0480609	1.33823	0.0772125	-0.392132	0.795316	0.165714	-0.166167	0.976643	0.274013	-0.110918	1.07819	-0.151678	-0.212155	0.200749	0.306023
P22509	rRNA 2'-O-methyltransferase fibrillarin OS=Rattus norvegicus OX=10116 GN=Fbl PE=1 SV=2 - [FBRL_RAT]	3	7	-0.8343	0.0670191	0.131573	-0.258362	0.339307	0.348216	0.0208383	0.952551	1.09669	0.831839	0.32194	0.515237	0.11621	0.278532	0.341841	-0.0531325	0.378914	0.368695	-0.151031	1.31527	1.33936	0.811147	-0.614518	-0.465234	0.294379	0.305505
D3ZN95	Host cell factor C1 OS=Rattus norvegicus OX=10116 GN=Hcfc1 PE=1 SV=1 - [D3ZN95_RAT]	10	20	-0.578083	0.593496	0.422453	0.238425	-0.0456274	0.400111	-0.269117	0.996768	0.761106	0.700102	0.067099	0.263491	-0.0260343	1.21575	0.655703	0.867003	0.212357	0.300201	0.0930228	0.487618	0.20252	0.0958579	-0.152842	-0.28877	0.295852	0.305199
M0R8A4	Uncharacterized protein OS=Rattus norvegicus OX=10116 PE=4 SV=2 - [M0R8A4_RAT]	2	4	0.594736	0.319408	0.166513	0.753898	0.26497	0.0697623	0.719705	0.122942	-0.081605	0.498911	0.41299	0.243378	0.821671	0.539085	0.329772	0.912119	0.221523	0.102345	0.559939	-0.065634	-0.190533	0.258572	0.186392	-0.0135183	0.340467	0.305144
Q6J2U6	E3 ubiquitin-protein ligase RNF114 OS=Rattus norvegicus OX=10116 GN=Rnf114 PE=2 SV=1 - [RN114_RAT]	2	2	0.282749	-0.603304	0.37973	-0.901907	0.524429	1.46515	0.246072	0.369827	1.30121	0.0127036	-0.312075	0.654241	-0.636487	0.536651	1.46327	0.176592	0.153657	1.17041	-0.241019	-0.573617	0.437412	-0.982504	0.607498	1.54352	0.284902	0.304614
Q5U205	STARD3 N-terminal like, isoform CRA_a OS=Rattus norvegicus OX=10116 GN=Stard3nl PE=1 SV=1 - [Q5U205_RAT]	1	1	0.311943	-0.0775742	-0.459023	-0.459614	0.142316	-0.281446	-0.219478	0.44173	0.00862897	0.00116981	0.760685	0.362518	0.352836				0.362263	0.0145297	-0.115851	0.652637	0.299184	0.160314	0.720129	0.291664	0.0443214	0.30419
M0R3Z8	RCG28930, isoform CRA_b OS=Rattus norvegicus OX=10116 GN=Rbm15 PE=1 SV=2 - [M0R3Z8_RAT]	4	6	-0.338297	0.403163	0.894956	0.54845	0.534799	0.303057	0.00674917	0.582259	0.916719	-0.118594	0.0997443	0.57482	0.382698	-0.178206	1.15112	0.543827	0.236656	-0.137979	-0.282799	0.920853	0.733395	0.685435	-0.178281	-0.227458	0.367319	0.304105
D3ZS58	NADH dehydrogenase [ubiquinone] 1 alpha subcomplex subunit 2 OS=Rattus norvegicus OX=10116 GN=Ndufa2 PE=1 SV=1 - [D3ZS58_RAT]	3	13	1.60913	0.156109	-0.517429	0.874688	-0.36488	-1.37383	0.0777597	-0.326622	-1.04465	0.417966	-0.580526	-1.14619	0.254874	0.214101	-0.655732	0.698151	0.173533	-0.132346	1.05835	0.101756	-0.208076	1.02039	0.977073	0.142008	-0.184872	0.303673
D4A962	Heterogeneous nuclear ribonucleoprotein U-like 1 OS=Rattus norvegicus OX=10116 GN=Hnrnpul1 PE=1 SV=1 - [D4A962_RAT]	9	14	0.660172	0.318871	-0.114601	0.121617	0.182734	-0.223664	-0.0935623	0.357446	0.201644	0.811029	-0.0939276	-0.458383	0.430228	0.188493	-0.422708	0.0690476	0.476853	0.320049	0.377332	0.253043	0.33853	0.10947	1.04754	0.4541	0.139115	0.303498
A0A0G2K9A2	Arp2/3 complex 34 kDa subunit OS=Rattus norvegicus OX=10116 GN=Arpc2 PE=1 SV=1 - [A0A0G2K9A2_RAT]	4	7	0.385807	-0.00199054	0.155965	0.548115	0.20605	0.0779958	0.767011	-0.131732	-0.340043	0.232117	0.218348	0.2056	0.742645	0.157249	0.0456885	0.357248	0.259401	0.207905	0.713433	0.195961	0.413293	0.74896	0.00215657	-0.208891	0.193604	0.302921
F1M0Z1	Triple functional domain protein OS=Rattus norvegicus OX=10116 GN=Trio PE=1 SV=4 - [TRIO_RAT]	4	5	0.191757	-0.111032	0.0332804	1.05918	0.0807338	0.182733	1.27119	0.353716	0.446376	1.46541	0.906035	1.03363	2.05044	-0.562426	-0.474531	0.546332	0.282803	0.460832	1.35694	0.182804	0.355112	1.24273	-0.952311	-0.855014	0.576084	0.30281
Q63041	Alpha-1-macroglobulin OS=Rattus norvegicus OX=10116 GN=A1m PE=1 SV=1 - [A1M_RAT]	9	11	-0.199567	-0.3489	-0.434543	-0.211173	-0.912983	-1.03985	-0.994871	-0.511843	-0.683326	-0.399863	-0.42455	-0.599635	-0.198358	-0.0737628	-0.472407	-0.205396	0.569961	0.52876	0.204241	1.38903	1.15086	1.00302	-0.0446719	-0.223384	-0.563425	0.302325
Q68FW9	COP9 signalosome complex subunit 3 OS=Rattus norvegicus OX=10116 GN=Cops3 PE=1 SV=1 - [CSN3_RAT]	2	3	0.714966	0.258685	0.181984	0.967036	0.472164	0.35315	1.20076	0.112058	-0.0162959	0.761887	0.329922	0.0671682	1.01246	0.187705	-0.44164	0.834599	0.240566	0.01407	0.852843	0.378998	-0.379119	0.977065	0.0327622	-0.0909549	0.45029	0.301613
P22288	GTP cyclohydrolase 1 OS=Rattus norvegicus OX=10116 GN=Gch1 PE=1 SV=1 - [GCH1_RAT]	1	1									0.142472			0.239178												0.301083	0.190825	0.301083
B5DF65	Biliverdin reductase B OS=Rattus norvegicus OX=10116 GN=Blvrb PE=1 SV=1 - [B5DF65_RAT]	4	5	0.925316	0.0230613	-0.411852	0.506348	0.00338068	-0.157234	0.836035	-0.518556	-1.20014	-0.134801	-0.0255111	-0.160531	0.616246	0.522062	-0.665055	0.40211	0.266425	-0.25521	0.586232	0.718245	0.000998198	0.791492	0.537098	0.0917111	-0.0262067	0.30103
P19804	Nucleoside diphosphate kinase B OS=Rattus norvegicus OX=10116 GN=Nme2 PE=1 SV=1 - [NDKB_RAT]	3	35	1.94793	0.84545	-0.327219	1.23339	-0.367722	-1.62066	-0.0287348	-0.390724	-1.4869	0.126455	0.0638194	-1.09298	0.208162	-0.279464	-1.2674	0.0348503	1.11919	-0.166067	1.51181	0.572713	-0.707555	0.729205	1.60993	0.243944	-0.0914925	0.300777
P35435	ATP synthase subunit gamma, mitochondrial OS=Rattus norvegicus OX=10116 GN=Atp5f1c PE=1 SV=2 - [ATPG_RAT]	4	6	1.57953	-0.365795	-0.670773	0.727396	0.108768	-0.308489	0.963847	-0.406558	-0.792007	0.387655	-0.402514	-0.492998	0.950254	-0.530715	-1.00492	0.132517	-0.043368	-0.0509271	1.32863	0.331656	0.357194	1.85718	0.242046	0.0369358	0.0273388	0.30054
P97852	Peroxisomal multifunctional enzyme type 2 OS=Rattus norvegicus OX=10116 GN=Hsd17b4 PE=1 SV=3 - [DHB4_RAT]	9	13	1.75215	-0.283071	-0.134242	1.17174	-0.470181	-0.638361	1.08373	-1.15871	-1.2053	0.503903	-0.542411	-0.929684	1.42024	-0.829421	-0.764523	0.970193	-0.272689	-0.274836	1.54226	-0.189263	0.143588	1.50636	0.117513	0.235766	-0.0708695	0.300433
Q9JKD6	Claudin-5 OS=Rattus norvegicus OX=10116 GN=Cldn5 PE=1 SV=2 - [CLD5_RAT]	1	1	-0.39284	1.26226	-0.0880769	0.217385	0.122384	-1.27027	-0.902248	1.39269	-0.00930028	0.289293	1.40276	0.0356989	0.332069	0.715083	-0.691674	-0.39125	1.31174	-0.00488194	0.17079	1.5592	0.236854	0.404037	0.678183	-0.719171	0.171645	0.300082
Q6IRK1	Methionine aminopeptidase 2 OS=Rattus norvegicus OX=10116 GN=Metap2 PE=1 SV=1 - [Q6IRK1_RAT]	1	1	0.141432	-0.0342598	0.214218	0.226872	0.453085	0.659249	0.734462	0.247248	0.444073	0.449859	0.0635526	0.295313	0.298876	0.164361	0.35642	0.364036	0.053109	0.335303	0.218167	0.455239	0.731712	0.606087	-0.0935529	0.107909	0.324592	0.299805
D3ZQM7	Inositol-tetrakisphosphate 1-kinase OS=Rattus norvegicus OX=10116 GN=Itpk1 PE=1 SV=3 - [D3ZQM7_RAT]	1	1	-1.10725	0.288907	0.552677	-0.34947	-0.382285	-0.160828	-1.00042	-0.211739	0.000378196	-0.908637	-0.0104085	0.236644	-0.674594	0.460216	0.667567	-0.239617	0.805087	1.10257	0.0706364	0.840761	1.13253	0.0921009	-0.442729	-0.225975	-0.254369	0.299046
M0R682	Actin-like 11 OS=Rattus norvegicus OX=10116 GN=Actl11 PE=1 SV=1 - [M0R682_RAT]	1	1			0.483782			0.957993			-0.410723			0.194987			-0.604301			0.441496			0.595714			0.76217	0.30651	0.29877
Q9JHB5	Translin-associated protein X OS=Rattus norvegicus OX=10116 GN=Tsnax PE=1 SV=1 - [TSNAX_RAT]	5	10	2.82116	1.21458	-1.192	1.43085	-0.0918512	-2.63037	-0.214237	0.245981	-2.15814	0.2891	0.279793	-2.18784	0.388223	0.152965	-2.343	0.374258	1.58317	-0.73311	1.66324	0.670561	-1.63478	0.86166	2.43148	0.161265	-0.182747	0.297995
Q52NK0	PAK-interacting exchange factor OS=Rattus norvegicus OX=10116 GN=Arhgef7 PE=2 SV=1 - [Q52NK0_RAT]	5	7	0.301069	0.173848	0.373335	0.604683	0.178215	0.44067	0.836888	0.00139425	0.0299397	0.418386	0.201769	0.625091	0.720855	0.309788	0.304537	0.694814	0.203834	0.460125	0.583273	-0.137168	0.319451	0.365292	-0.148297	-0.115115	0.348774	0.296782
B0K024	Aamp protein (Fragment) OS=Rattus norvegicus OX=10116 GN=Aamp PE=2 SV=1 - [B0K024_RAT]	2	3	2.12706	-0.50615	-0.292197	1.33184	-1.64428	-1.47264	0.213959	-1.01948	-0.857178	0.759994	-1.1541	-0.956869	0.658081	-0.245376	-0.0878419	1.53116	-0.373061	-0.125392	1.36886	-0.647024	-0.405076	1.08069	0.315214	0.482151	-0.28917	0.296032
P62716	Serine/threonine-protein phosphatase 2A catalytic subunit beta isoform OS=Rattus norvegicus OX=10116 GN=Ppp2cb PE=2 SV=1 - [PP2AB_RAT]	1	13	3.91767	1.44135	-0.786226	3.02437	-0.94099	-1.80777	0.662272	-1.31693	-3.49169	0.207568	-0.226143	-2.36597	1.33106	-0.444343	-2.62387	1.07722	0.7029	-1.08367	2.18984	0.0106247	-2.08449	1.48336	2.3608	0.625197	-0.140206	0.295387
Q5XI32	F-actin-capping protein subunit beta OS=Rattus norvegicus OX=10116 GN=Capzb PE=1 SV=1 - [CAPZB_RAT]	7	19	0.428973	0.084934	-0.24722	0.605437	0.238339	-0.0791359	0.589267	0.263787	-0.0831218	0.635919	0.430481	0.189527	0.68896	0.334228	-0.331996	0.556049	0.33447	0.0198195	0.413214	0.621529	0.267684	0.837442	0.0163267	-0.215039	0.254766	0.295224
P97576	GrpE protein homolog 1, mitochondrial OS=Rattus norvegicus OX=10116 GN=Grpel1 PE=1 SV=2 - [GRPE1_RAT]	6	10	0.236529	0.181289	0.0370407	0.213884	0.313253	0.108272	0.578376	0.271204	0.165166	0.245279	0.254638	0.123329	0.481739	0.661238	0.58709	0.661622	0.227764	0.130176	0.209456	0.251219	0.126643	0.27347	0.0927982	-0.168937	0.227355	0.294523
D3ZXF8	Mitochondrial ribosomal protein L43 OS=Rattus norvegicus OX=10116 GN=Mrpl43 PE=1 SV=3 - [D3ZXF8_RAT]	2	2	0.166173	-0.543898	0.0176881	0.442233	-0.672969	0.425291	0.333408	0.830058	1.33237	1.75767	-0.297757	0.239491	0.662566	0.166169	0.462079	1.09084	-0.373391	-0.0840761	0.516666	-0.0890074	0.840127	0.78684	-0.793812	0.335042	0.335813	0.293337
Q5RK09	Eukaryotic translation initiation factor 3 subunit G OS=Rattus norvegicus OX=10116 GN=Eif3g PE=1 SV=1 - [EIF3G_RAT]	8	14	-0.00870999	-0.168683	0.149102	0.435947	-0.0706576	0.34755	0.521715	0.282866	0.737428	0.685791	0.0935101	0.42011	0.428684	0.300994	0.416402	0.394953	-0.0140727	0.396198	0.356974	0.375577	0.568669	0.336015	-0.132226	0.087433	0.285497	0.292967
P11348	Dihydropteridine reductase OS=Rattus norvegicus OX=10116 GN=Qdpr PE=1 SV=1 - [DHPR_RAT]	2	8	2.90119	0.160645	-2.16935	0.219151	-0.131058	-2.50337	-0.052307	0.205212	-2.17644	0.205197	0.0962739	-1.05623	0.128971	0.198097	-2.18832	0.195147	1.87442	0	1.83685	0.0912352	-2.21077	0.0394577	2.86883	0.680646	-0.358424	0.292881
Q66HR2	Microtubule-associated protein RP/EB family member 1 OS=Rattus norvegicus OX=10116 GN=Mapre1 PE=1 SV=3 - [MARE1_RAT]	5	17	1.74893	0.934164	0.124628	1.7745	-0.262386	-1.41907	0.618234	-0.0247577	-0.978614	0.588613	-0.0660662	-1.34352	0.793987	0.505172	-0.450846	0.787241	0.486114	-0.160669	1.1181	-0.0891556	-0.981857	0.472453	1.10319	-0.070233	0.141221	0.292791
Q6P136	Hyou1 protein OS=Rattus norvegicus OX=10116 GN=Hyou1 PE=1 SV=1 - [Q6P136_RAT]	14	33	0.933916	-0.0526095	0.106589	0.81109	-0.0548278	0.071356	1.21982	-0.35854	-0.118034	0.666749	-0.0643903	0.0736281	0.954174	-0.114468	-0.206953	0.629535	-0.229614	0.020668	0.628548	0.379636	0.358341	1.15559	-0.0809544	0.0137681	0.269562	0.292356
Q5XIN6	Mitochondrial proton/calcium exchanger protein OS=Rattus norvegicus OX=10116 GN=Letm1 PE=1 SV=1 - [LETM1_RAT]	7	10	0.844492	0.110161	0.0849003	0.838079	-0.0471168	-0.17713	0.719605	-0.354823	-0.41119	0.30904	0.224777	0.161073	0.941829	-0.0607842	-0.150016	0.493079	0.039421	0.0684391	0.534251	0.164912	0.153415	0.89903	0.216213	0.208095	0.191822	0.292324
D4A412	Uncharacterized protein OS=Rattus norvegicus OX=10116 PE=4 SV=1 - [D4A412_RAT]	1	1	0.83886	-0.597819	-0.0857313	0.378275	0.0857598	0.555535	1.0821	-0.511506	-0.0510701	0.406068	-0.301031	0.194339	0.649255	-0.505414	-0.0497449	0.409224	-0.415821	0.129983	0.4642	0.392133	0.932216	1.25794	-0.111088	0.353984	0.166148	0.292239
D3ZDK2	Ubiquitin-conjugating enzyme E2 D1 OS=Rattus norvegicus OX=10116 GN=Ube2d1 PE=1 SV=1 - [UB2D1_RAT]	1	2	0.676291	-0.229471	0.425681	0.861344	-0.00495299	0.607886	1.10611	-0.406551	0.196949	0.625744	-0.0771806	0.561254	0.987826	-0.536182	0.0625521	0.493178	-0.272867	0.416001	0.721875	0.0453705	0.728518	1.0259	-0.388378	0.219758	0.361925	0.291963
Q5U2U8	Bcl2-associated athanogene 3 OS=Rattus norvegicus OX=10116 GN=Bag3 PE=1 SV=1 - [Q5U2U8_RAT]	1	14	-1.92286			-1.59446									-1.26111						0.869546			1.26541			-1.75866	0.29128
Q62967	Diphosphomevalonate decarboxylase OS=Rattus norvegicus OX=10116 GN=Mvd PE=1 SV=1 - [MVD1_RAT]	6	14	3.75197	0.246063	-2.32646	1.37906	-1.10547	-3.70896	0.273496	-0.545485	-3.02481	0.78279	0.0146837	-2.5024	1.18313	-0.11393	-3.20356	0.908619	1.08522	-1.22204	2.30115	0.27382	-1.9442	1.55855	2.63378	0.0255846	-0.563792	0.29051
D3ZYB8	Testis-expressed 15, meiosis and synapsis-associated OS=Rattus norvegicus OX=10116 GN=Tex15 PE=4 SV=2 - [D3ZYB8_RAT]	1	6	1.07186	-0.0115474	-0.403601	0.39188	-0.136087	-0.570453	0.287585	-0.255035	-0.698741	0.089871	-0.234546	-0.643316	0.143073	-0.0510153	-0.499487	0.290956	0.0945371	-0.2638	0.40189	0.827973	0.463915	1.12112	0.694574	0.255505	-0.092678	0.289936
F1LMC7	Septin-7 OS=Rattus norvegicus OX=10116 GN=Sept7 PE=1 SV=3 - [F1LMC7_RAT]	9	30	0.952152	-0.0931495	-0.320551	0.661428	-0.0884768	-0.365597	0.76921	-0.26447	-0.517958	0.359766	-0.153451	-0.0637079	0.657247	0.0645391	-0.0793843	0.847239	0.0719363	0.0802169	0.729288	0.100208	-0.0268443	0.734477	0.282936	0.016169	0.0729329	0.289836
P0C0A1	Vacuolar protein-sorting-associated protein 25 OS=Rattus norvegicus OX=10116 GN=Vps25 PE=1 SV=1 - [VPS25_RAT]	1	2	1.25255	0.213425	0.223548	1.4264	-0.601217	-0.633407	0.632007	-0.661171	-0.7027	0.493287	-0.456363	-0.462957	0.730808	-0.00801993	-0.0543148	1.1435	-0.0219761	0.0218635	1.09493	-0.222059	-0.18394	0.880637	0.0657211	0.0288287	0.0602841	0.289665
B0BN74	Bag2 protein OS=Rattus norvegicus OX=10116 GN=Bag2 PE=2 SV=1 - [B0BN74_RAT]	1	1	-0.242676	0.121439	0.555499	0.0126752	-0.367505	0.0242417	-0.456024	-0.116455	0.265953	-0.283739	-0.227999	0.189344	-0.362571	0.0958212	0.473463	-0.0743987	-0.0472621	0.420514	-0.2521	0.933119	1.39517	0.714072	-0.107766	0.279278	-0.0437706	0.288945
Q5BJV0	Efha2 protein (Fragment) OS=Rattus norvegicus OX=10116 GN=Efha2 PE=2 SV=1 - [Q5BJV0_RAT]	1	1															0.288473											0.288473
Q64361	Latexin OS=Rattus norvegicus OX=10116 GN=Lxn PE=1 SV=1 - [LXN_RAT]	2	6	1.93901	0.283295	-0.647668	1.77958	-0.472093	-1.16242	-0.162615	-0.782498	-1.48216	-0.131324	-0.331074	-1.16118	0.923073	-0.181195	-1.24671	1.0373	0.38381	-0.513437	1.78402	0.296063	-1.08579	1.20317	1.02341	-0.162578	-0.194263	0.288428
P49242	40S ribosomal protein S3a OS=Rattus norvegicus OX=10116 GN=Rps3a PE=1 SV=2 - [RS3A_RAT]	6	19	-0.27732	0.0272624	0.340206	0.0823394	0.290906	0.588741	0.280031	0.0707973	0.662197	-0.315852	0.350632	0.974511	0.209232	0.146773	0.662848	0.0387068	0.301796	0.185169	-0.211118	0.709238	0.877524	0.631812	-0.321381	0.227671	0.256204	0.288189
G3V7L6	26S proteasome regulatory subunit 7 OS=Rattus norvegicus OX=10116 GN=Psmc2 PE=1 SV=1 - [G3V7L6_RAT]	9	13	0.37019	-0.0678398	-0.0465775	0.336043	0.333053	0.444436	0.990375	0.0417402	0.168954	0.532733	0.375414	0.449304	0.894244	0.254272	0.036925	0.285985	0.0849673	0.197283	0.364879	0.206166	0.411941	1.0273	-0.156495	-0.152049	0.327319	0.287951
D4A5A6	DNA-directed RNA polymerase subunit OS=Rattus norvegicus OX=10116 GN=Polr2a PE=1 SV=1 - [D4A5A6_RAT]	4	4		-0.189063	0.38145	0.17165	0.102362	0.630563	-0.31969	0.311095	0.829956	0.0703683	-0.722605	-0.168809	-0.768633	1.01587	0.925245	0.0939955	0.150946	0.755175	0.0504833	0.451032	1.04954	-0.0507537	-0.674402	0.453816	0.0997525	0.287693
Q5U1Z2	Trafficking protein particle complex subunit 3 OS=Rattus norvegicus OX=10116 GN=Trappc3 PE=2 SV=1 - [TPPC3_RAT]	4	5	1.45479	-0.548951	-0.588544	1.06381	-0.481144	-0.56305	1.41171	-0.495157	-0.278092	1.34049	-0.250378	-0.133162	1.33222	-0.453117	-0.240817	1.28691	-0.413668	-0.357757	1.31337	-0.146864	0.149849	1.20879	-0.168546	-0.0637582	0.161027	0.287217
F1LQT3	Rho-associated protein kinase OS=Rattus norvegicus OX=10116 GN=Rock2 PE=1 SV=3 - [F1LQT3_RAT]	3	6		-0.229907	-0.448515		0.449165	0.188244		0.832522	0.562262		-0.53042	-0.765745								-0.229643	-0.420255		1.03216	0.766536	0.00720074	0.287199
P21571	ATP synthase-coupling factor 6, mitochondrial OS=Rattus norvegicus OX=10116 GN=Atp5j PE=1 SV=1 - [ATP5J_RAT]	7	37	-0.938931	0.315596	0.161589	-0.769819	0.384854	0.488661	-0.332371	0.605411	0.653502	-0.306906	0.40425	0.632534	-0.378331	0.866178	0.788742	-0.104758	0.713801	0.811689	-0.291478	0.558938	0.775138	-0.521919	0.0379125	0.187341	0.108198	0.286938
A0A0A1G491	NADH-ubiquinone oxidoreductase chain 2 OS=Rattus norvegicus OX=10116 GN=ND2 PE=3 SV=1 - [A0A0A1G491_RAT]	1	1	0.463524	0.540857	-0.488712	0.0492841	0.0850853	-0.986797	-0.386242	0.779744	-0.301477	0.22965	0.424566	-0.62172	-0.0928149	0.210908	-0.87508	-0.342121	0.515073	-0.48078	-0.0725734	1.76217	0.760598	1.16032	0.981243	-0.0953418	-0.0176865	0.285967
A0A0G2JZF0	SEC24 homolog C, COPII coat complex component OS=Rattus norvegicus OX=10116 GN=Sec24c PE=1 SV=1 - [A0A0G2JZF0_RAT]	3	3											0.282825	0.443682					-0.308258	-0.0969677		0.886492	1.09206		0.00479165	0.13535	0.363253	0.285578
D4A414	COX15 cytochrome c oxidase assembly homolog OS=Rattus norvegicus OX=10116 GN=Cox15 PE=1 SV=1 - [D4A414_RAT]	1	1		1.0876	-0.432836		0.458052	-1.1047					1.72101	0.183858		-0.351022	-1.92788		1.00375	-0.482974		1.95495	0.462504		1.59476	0.0273087	0.318832	0.285174
A0A0G2JXZ3	Transcriptional regulator ATRX OS=Rattus norvegicus OX=10116 GN=Atrx PE=1 SV=1 - [A0A0G2JXZ3_RAT]	7	7	0.342519	-0.304238	0.233232	0.329446	-0.0693034	0.450156	0.0587768	0.393411	0.446255	0.479873	0.45583	0.543609	1.21507	0.219136	0.71931	1.33115	-0.718386	-0.258643	-0.121612	0.0623585	0.53206	0.59532	-0.274579	0.120111	0.279964	0.285109
Q5XIH0	Repressor of RNA polymerase III transcription MAF1 homolog OS=Rattus norvegicus OX=10116 GN=Maf1 PE=2 SV=1 - [MAF1_RAT]	1	2																	-0.333712	0.871722		-0.070566	1.12915		-0.506025	0.618677		0.284874
P09117	Fructose-bisphosphate aldolase C OS=Rattus norvegicus OX=10116 GN=Aldoc PE=1 SV=3 - [ALDOC_RAT]	6	133	3.48462	0.0679891	-2.41987	1.05072	-1.24076	-3.89151	-0.948804	-0.657458	-3.55728	-0.032151	0.0587554	-2.2258	0.764251	-0.360901	-2.6385	0.259996	1.45533	-0.857135	2.16059	0.519648	-1.90968	1.19187	2.73337	0.089924	-0.859295	0.284062
B2RYP8	Gamma-tubulin complex component OS=Rattus norvegicus OX=10116 GN=Tubgcp2 PE=1 SV=1 - [B2RYP8_RAT]	1	1			0.85028			-0.305246						-0.191582						0.720696			-0.15357				0.117817	0.283563
Q925D6	Mitogen-activated protein kinase kinase 6 OS=Rattus norvegicus OX=10116 GN=Map2k6 PE=1 SV=1 - [Q925D6_RAT]	5	10	1.05716	-0.165172	0.0226732	0.999155	-0.115339	0.464145	1.55854	-0.0201807	0.26252	1.01235	0.406311	0.809948	1.30709	-0.328061	-0.0720481	0.625484	-0.384352	0.0275687	0.725849	0.146573	0.395879	1.43934	-0.388604	-0.0960518	0.524343	0.283222
P55770	NHP2-like protein 1 OS=Rattus norvegicus OX=10116 GN=Snu13 PE=2 SV=4 - [NH2L1_RAT]	1	2	0.725901	-0.148163	0.218802	0.34077	0.253667	0.578319	0.762846	0.274636	0.589949	0.705048	-0.368039	-0.0177914	0.0950859	-0.020996	0.289551	0.406481	-0.00330383	0.397377	0.389556	0.0748415	0.469802	0.453492	0.263114	0.583063	0.326329	0.283172
Q5EBA9	Succinate-CoA ligase subunit beta (Fragment) OS=Rattus norvegicus OX=10116 GN=Suclg2 PE=2 SV=1 - [Q5EBA9_RAT]	1	1														0.283159												0.283159
P63088	Serine/threonine-protein phosphatase PP1-gamma catalytic subunit OS=Rattus norvegicus OX=10116 GN=Ppp1cc PE=1 SV=1 - [PP1G_RAT]	1	9	3.21348	-0.0872216	-0.168904	2.79225	-2.11149	-2.03878	0.930285	-2.43368	-2.37031	0.529329	-2.34513	-2.24682	0.650594	-0.482492	-0.620593	2.1965	-0.717011	-0.764977	2.15641	-0.914916	-0.968603	1.9717	0.506544	0.377846	-0.528082	0.282583
P62907	60S ribosomal protein L10a OS=Rattus norvegicus OX=10116 GN=Rpl10a PE=1 SV=2 - [RL10A_RAT]	3	7	0.392044	-0.0855361	0.0649414	0.894183	0.197011	0.374659	0.996005	0.101215	0.0363102	0.871383	0.379908	0.513668	1.32118	-0.850089	-0.830755	0.145646	0.0248463	0.20904	0.707522	0.642686	0.818722	1.73822	-0.360559	-0.175482	0.394649	0.282581
P29314	40S ribosomal protein S9 OS=Rattus norvegicus OX=10116 GN=Rps9 PE=1 SV=4 - [RS9_RAT]	5	9	0.368987	-0.364307	-0.0822452	0.974673	0.0339457	0.340381	1.00572	-0.227146	0.168001	0.707128	-0.02479	0.259996	0.891286	-0.853597	-0.461647	0.0241599	-0.0264582	0.400011	0.848929	0.603809	1.02044	1.55141	-0.485808	-0.12231	0.263362	0.282518
Q6P9V7	Proteasome (Prosome, macropain) activator subunit 1 OS=Rattus norvegicus OX=10116 GN=Psme1 PE=1 SV=1 - [Q6P9V7_RAT]	8	17	0.432326	0.229989	0.215023	0.262165	0.133507	-0.217592	-0.042681	0.28363	0.120988	0.557902	0.367688	-0.378891	0.145446	0.679773	0.18957	0.378011	0.593638	0.193569	0.104224	0.502575	0.0967858	0.14046	0.272885	0.0802833	0.163671	0.281435
P97521	Mitochondrial carnitine/acylcarnitine carrier protein OS=Rattus norvegicus OX=10116 GN=Slc25a20 PE=1 SV=1 - [MCAT_RAT]	2	2	1.45569	-0.113603	-0.0963305	0.81237	0.265484	0.192894	1.2117	-0.465408	-0.806272	0.402044	0.368266	0.0623375	1.26843	-1.11556	-0.720035	-0.251039	0.138307	-0.599819	0.968206	0.732441	0.609095	1.54813	0.55586	0.237266	0.274098	0.28094
A1L122	NEDD8-activating enzyme E1 regulatory subunit OS=Rattus norvegicus OX=10116 GN=Nae1 PE=2 SV=1 - [A1L122_RAT]	2	3	1.44303	-0.199537	-0.240362	0.723126	0.0378825	-0.0452555	0.980791	-0.341576	-0.434054	0.522566	0.176969	0.119426	1.07382	-0.245569	-0.342812	0.615638	-0.273049	-0.280158	0.55354	0.153611	0.140782	0.965991	0.546509	0.458668	0.228583	0.280581
D3ZM69	Erythrocyte membrane protein band 4.1-like 2 OS=Rattus norvegicus OX=10116 GN=Epb41l2 PE=1 SV=2 - [D3ZM69_RAT]	12	20	-0.175228	-1.21738	0.201811	0.426835	-0.624064	0.475072	0.866587	-0.557756	0.715939	0.447084	-0.112279	1.36749	1.15784	-0.338208	0.306491	0.596753	-0.64247	0.784954	0.652818	-0.144782	1.31766	1.0864	-1.33648	-0.0826685	0.151176	0.279858
F1M4A0	Tight junction protein 1 (Predicted) OS=Rattus norvegicus OX=10116 GN=Tjp1 PE=1 SV=2 - [F1M4A0_RAT]	15	25	0.0266202	-0.671148	0.424511	0.34218	-0.121732	0.888106	0.501007	0.205058	1.33929	0.845367	0.0484148	1.15158	0.669349	-0.314339	0.821567	0.589696	-0.419978	0.802535	0.183963	-0.218848	0.864716	0.50193	-0.582016	0.459157	0.414938	0.279811
B0BN81	40S ribosomal protein S5 OS=Rattus norvegicus OX=10116 GN=Rps5 PE=1 SV=1 - [B0BN81_RAT]	4	12	-0.683292	-0.0190125	-0.0147976	-0.424381	0.453712	0.302609	0.0323878	0.648705	0.148454	0.124516	0.556118	0.620226	0.285496	0.477985	0.376516	0.0857781	0.386037	0.257723	-0.0120788	0.688286	0.622259	0.328037	-0.0315296	-0.107787	0.145437	0.279727
D4A069	Zinc finger MYM-type-containing 4 OS=Rattus norvegicus OX=10116 GN=Zmym4 PE=1 SV=1 - [D4A069_RAT]	3	5		0.29009	1.32552		-1.0487	-0.0555826		-0.0508466	0.932926		-0.260066	0.758642		-0.0374148	0.941592		-0.229971	0.83917		-0.394967	0.668454		-0.270925	0.717485	0.236498	0.279178
D4A8A0	Carbamoyl-phosphate synthetase 2, aspartate transcarbamylase, and dihydroorotase OS=Rattus norvegicus OX=10116 GN=Cad PE=1 SV=2 - [D4A8A0_RAT]	6	7	2.58705	-0.334639	0.178153	1.38193	-0.547297	0.131257	0.794655	0.258089	-0.647753	0.450446	-0.0495363	0.021766	0.646638	-0.636759	-1.48578	-0.166886	0.1358	0.00516437	1.75838	0.228404	0.37332	1.83171	0.0949673	0.560744	0.35201	0.278808
A0A0H2UHT6	40S ribosomal protein S18 OS=Rattus norvegicus OX=10116 GN=Rps18 PE=1 SV=1 - [A0A0H2UHT6_RAT]	4	17	0.385061	0.205563	0.0239483	0.220965	0.509281	-0.0214578	0.365072	0.0252892	-0.238922	0.0687734	-0.0587008	0.0281782	-0.10138	0.0871371	0.211449	-0.210514	0.394686	0.243864	0.367982	0.810957	0.494369	0.686267	0.486449	-0.127909	0.126088	0.278613
Q6P502	T-complex protein 1 subunit gamma OS=Rattus norvegicus OX=10116 GN=Cct3 PE=1 SV=1 - [TCPG_RAT]	9	19	0.692708	-0.0159801	0.127814	0.876766	0.334055	0.402487	1.04731	-0.176326	-0.0627091	0.598673	0.593074	0.575185	0.91537	-0.345261	-0.255698	0.571236	0.00901179	0.0199382	0.539362	0.437787	0.673324	1.04187	-0.156333	-0.118413	0.416088	0.277683
Q71UF4	Histone-binding protein RBBP7 OS=Rattus norvegicus OX=10116 GN=Rbbp7 PE=2 SV=1 - [RBBP7_RAT]	1	11	0.355087	-0.707586	-1.20691	-1.12485	0.752052	0.210413	0.355029	0.851067	0.300089	0.375278	0.300853	-0.21519	-0.142224	1.17912	0.623378	0.700397	0.814014	0.348405	0.300673	-0.182898	-0.654228	-0.71045	0.798501	0.25216	0.020444	0.277237
P07871	3-ketoacyl-CoA thiolase B, peroxisomal OS=Rattus norvegicus OX=10116 GN=Acaa1b PE=1 SV=2 - [THIKB_RAT]	7	16	3.24249	-0.55681	-0.345253	2.1012	-1.86271	-1.97128	0.649003	-2.05001	-2.06721	0.933573	-1.84203	-1.92501	0.99719	-1.31428	-1.55948	1.10005	-0.795987	-0.644494	2.43251	-0.212163	0.061638	2.86617	0.252331	0.13905	-0.474504	0.276879
Q66HF9	Leucine-rich repeat flightless-interacting protein 1 OS=Rattus norvegicus OX=10116 GN=Lrrfip1 PE=1 SV=1 - [LRRF1_RAT]	2	4	-0.295091	-0.321655	0.0783421	0.156297	0.168221	0.525905	0.666418	0.315798	0.664142	0.735229	-0.405966	-0.0226864	0.0461776	0.240175	0.583754	0.656671	0.288392	0.722105	0.67027	0.152498	0.58049	0.520166	-0.746897	-0.393916	0.188746	0.276657
D4A0Y6	Marker of proliferation Ki-67 OS=Rattus norvegicus OX=10116 GN=Mki67 PE=1 SV=2 - [D4A0Y6_RAT]	1	2	-1.49912	-0.403149	1.15004	-1.14976	0.47916	1.99004	-0.247204	1.13967	2.6412	0.334537	0.109235	1.64571	-0.663182	-1.1935	0.303269	-2.00157	0.28437	1.87128	-0.558312	1.49947	3.08065	0.642577	-0.726365	0.779808	0.515863	0.276541
F1LMK0	A kinase (PRKA) anchor protein 1, isoform CRA_a OS=Rattus norvegicus OX=10116 GN=Akap1 PE=1 SV=2 - [F1LMK0_RAT]	4	8	-0.397819	-0.148627	0.13979	-0.252113	0.185717	0.431821	0.102476	0.20617	0.442935	0.0441637	0.282162	0.553862	0.152868	-0.265014	-0.033015	-0.429956	0.303236	0.625369	0.103677	1.01762	1.33403	0.803852	-0.268187	-0.0267854	0.132545	0.276475
B0BN85	Protein SGT1 homolog OS=Rattus norvegicus OX=10116 GN=Sugt1 PE=2 SV=1 - [SGT1_RAT]	4	11	0.387033	0.327637	0.224385	0.576638	-0.335743	-0.242064	0.262934	0.128454	0.0627112	0.456615	-0.117607	0.113551	0.164046	0.416843	0.342613	0.780016	0.371969	0.263034	0.526872	0.0134586	0.198465	0.286399	-0.0114497	-0.0387919	0.153712	0.276123
A0A0G2JYF7	Catenin alpha 1 OS=Rattus norvegicus OX=10116 GN=Ctnna1 PE=1 SV=1 - [A0A0G2JYF7_RAT]	3	21	0.106939	0.0163398	-0.00705383	0.403535	0.154941	-0.0524061	-0.168816	0.20607	-0.347258	0.208414	-0.0209203	-0.539314	0.0453585	-0.150909	-0.166388	0.174523	0.470333	0.317352	-0.0837779	1.27411	1.16923	0.560288	0.00150198	-0.302056	-0.00329421	0.275797
Q3KR59	Ubiquitin carboxyl-terminal hydrolase 10 OS=Rattus norvegicus OX=10116 GN=Usp10 PE=1 SV=1 - [UBP10_RAT]	4	7	-0.0192959	0.958699	0.107659	0.0294541	0.796063	0.319442	0.318706	0.410019	0.145198	-0.0717685	0.840573	0.343759	0.163076	0.347246	0.131414	-0.0554738	0.765187	-0.111288	-0.451176	1.11609	0.377284	-0.19208	1.00514	0.208645	0.348209	0.275339
R9PXW1	WAS/WASL-interacting protein family member 1 OS=Rattus norvegicus OX=10116 GN=Wipf1 PE=1 SV=2 - [R9PXW1_RAT]	2	2	0.128114	-0.497179	0.0468965	-0.317778	-0.48831	0.0134521	-0.288664	-0.24351	0.248913	-0.122631	-0.308601	0.218757	-0.155009	-0.476964	0.0106935	-0.359019	-0.182544	0.395248	-0.0992167	1.02742	1.59949	1.09654	-0.0251404	0.471919	-0.134212	0.275285
M0RC65	Cofilin 2 OS=Rattus norvegicus OX=10116 GN=Cfl2 PE=1 SV=1 - [M0RC65_RAT]	4	37	0.219378	0.232216	-0.0527229	0.503573	0.130522	0.102455	0.139176	0.60068	0.210634	0.706568	0.021911	-0.291247	0.135411	0.494699	0.206579	0.38044	0.456452	0.0850889	0.446617	0.384662	0.169952	0.49645	0.250491	-0.210567	0.210262	0.274689
D3Z858	Fibrosin-like 1 OS=Rattus norvegicus OX=10116 GN=Fbrsl1 PE=4 SV=2 - [D3Z858_RAT]	1	1	0.785779	-0.568864	0.00767504	0.280333	0.338381	0.872608	1.20782				-0.45494	0.104882	0.368449										-0.0372724	0.492251	0.285964	0.274476
G3V6H0	RCG48149, isoform CRA_b OS=Rattus norvegicus OX=10116 GN=LOC100363782 PE=1 SV=1 - [G3V6H0_RAT]	2	20	1.1373	-0.267235	-0.644806	0.114173	-0.181285	-0.601168	0.220369	-0.343933	-0.773156	-0.0210459	-0.0246047	-0.418892	0.330995	-0.100705	-0.534694	0.219247	0.247138	-0.0967164	0.532472	0.544663	0.195089	0.815788	0.782039	0.357453	-0.150357	0.274398
Q4FZU0	Acid phosphatase 6, lysophosphatidic OS=Rattus norvegicus OX=10116 GN=Acp6 PE=1 SV=1 - [Q4FZU0_RAT]	1	1		0.637133	-0.778066								-0.326187	-1.7581		-0.415714	-1.88733		1.3822	0.000713014		1.80077	0.413567		1.18093	-0.281281	-0.556306	0.274231
A0A0G2JT30	Methionine adenosyltransferase 2 subunit beta OS=Rattus norvegicus OX=10116 GN=Mat2b PE=1 SV=1 - [A0A0G2JT30_RAT]	1	2		-0.379449	-1.27625		-0.206021	-1.14513					0.104796	-0.808717			0.524285		-0.00891729	-0.939746					1.45665	0.336982	-0.618461	0.273851
Q09326	Alpha-1,6-mannosyl-glycoprotein 2-beta-N-acetylglucosaminyltransferase OS=Rattus norvegicus OX=10116 GN=Mgat2 PE=1 SV=1 - [MGAT2_RAT]	1	1	0.133656	-0.729037	0.778458	0.0241415	-0.400765	1.06442	0.37266	-0.00655048	1.44929	0.688107	0.0608499	1.55163	0.78822	-0.157699	1.29338	0.534023	-0.545795	0.995417	0.11131	-0.732073	0.803418	-0.0891782	-0.593376	0.867103	0.415572	0.272896
P30823	High affinity cationic amino acid transporter 1 OS=Rattus norvegicus OX=10116 GN=Slc7a1 PE=2 SV=1 - [CTR1_RAT]	2	3																					0.272354					0.272354
A0A0G2JTL4	Mast/stem cell growth factor receptor OS=Rattus norvegicus OX=10116 GN=Kit PE=1 SV=1 - [A0A0G2JTL4_RAT]	1	1	0.103214	0.0330865	0.185492	-0.35042	0.197004	0.307097	-0.166257	-1.23581	-1.13505	-1.67783	0.929728	1.06542	0.520413	0.328537	0.424524	-0.116426	0.0544353	0.240557	-0.425145	0.473187	0.653588	-0.0206026	0.512867	0.618256	-0.145361	0.272016
B0K020	CDGSH iron-sulfur domain-containing protein 1 OS=Rattus norvegicus OX=10116 GN=Cisd1 PE=3 SV=1 - [CISD1_RAT]	2	2	-0.0103753	-0.511545	0.131693	0.156466	0.153192	0.754117	0.841448	0.0156218	0.607207	0.625112	0.231645	0.858165	0.873847	-0.304375	0.282445	0.30218	0.207573	0.884527	0.779511	-0.0950934	0.57614	0.462634	-0.65224	-0.0560178	0.321062	0.271761
D3ZRX7	Protocadherin 10 OS=Rattus norvegicus OX=10116 GN=Pcdh10 PE=4 SV=2 - [D3ZRX7_RAT]	5	7	2.0953	-1.13154	-0.120468	1.11496	-0.643752	0.325012	2.00164	-0.81519	-0.979992	0.989279	0.191466	0.0615988	2.02865	-0.467564	-0.637132	1.33397	-1.05673	-0.011938	1.65403	-1.19194	-0.152867	1.05861	-0.13083	0.833231	0.257358	0.271624
G3V624	Coronin OS=Rattus norvegicus OX=10116 GN=Coro1c PE=1 SV=1 - [G3V624_RAT]	4	14	0.611285	-0.0454082	-0.307242	0.602374	0.170724	-0.241814	0.376611	-0.033	-0.137224	0.411774	-0.0658974	-0.0756311	0.26363	0.790888	0.650393	0.982432	0.082725	-0.0785007	0.642519	-0.0688563	-0.215729	0.097495	0.0745123	0.0344802	0.105546	0.271332
B2RYG6	Ubiquitin thioesterase OTUB1 OS=Rattus norvegicus OX=10116 GN=Otub1 PE=1 SV=1 - [OTUB1_RAT]	4	12	1.04707	0.0487508	-0.140499	0.937298	-0.210938	-0.399015	0.768073	-0.000146458	-0.0773503	0.803877	-0.0485222	-0.0107375	0.902059	0.080458	0.0653539	1.18936	-0.27109	-0.357787	0.641467	-0.146776	-0.169724	0.846269	0.23438	0.234731	0.226488	0.270725
D4A927	Transforming, acidic coiled-coil-containing protein 1 OS=Rattus norvegicus OX=10116 GN=Tacc1 PE=1 SV=1 - [D4A927_RAT]	4	5	0.17514			-0.657152							0.800364	1.19694	0.453821	0.583736	0.940613	0.201545			-1.04626	0.134076	0.575366	-0.546295	0.522021	0.8883	0.378823	0.270692
Q9R0Z7	Alpha- and gamma-adaptin-binding protein p34 OS=Rattus norvegicus OX=10116 GN=Aagab PE=1 SV=1 - [AAGAB_RAT]	1	1						0.175531												0.270677							0.175531	0.270677
Q4KM55	Vesicle-trafficking 1 OS=Rattus norvegicus OX=10116 GN=Vta1 PE=1 SV=1 - [Q4KM55_RAT]	1	2	1.40774	-0.78479	-0.443721	1.16003	-0.685229	-0.386472	1.27984	-0.610121	-0.320704	1.27618	-0.495143	-0.170791	1.42387	0.032383	0.317034	1.91575	-0.631149	-0.256364	1.2176	-0.753269	-0.384204	1.08127	-0.510931	-0.216877	0.102235	0.269592
A0A0G2QC06	Serotransferrin OS=Rattus norvegicus OX=10116 GN=Tf PE=1 SV=1 - [A0A0G2QC06_RAT]	20	159	-0.592378	-0.0817465	-0.343371	-0.935513	-0.891446	-1.20992	-1.81578	0.351865	0.0625239	-0.403547	-1.32517	-1.50676	-2.04536	0.669517	0.490673	-0.107309	0.74373	0.599199	-0.049112	1.32179	1.16996	0.451063	0.0397119	-0.0526444	-0.72427	0.269268
A0A0G2KA71	Nectin cell adhesion molecule 2 OS=Rattus norvegicus OX=10116 GN=Nectin2 PE=1 SV=1 - [A0A0G2KA71_RAT]	1	2	1.49649	-0.111708	-0.0973005	0.916837				-1.0635	-1.10075	-0.0934808	0.265472	0.263161	1.26821				0.0663161	0.114439	0.998787	-0.64733	-0.604927	0.270932	0.494089	0.46148	0.0528016	0.26911
P02683	Neuronal vesicle trafficking-associated protein 1 OS=Rattus norvegicus OX=10116 GN=Nsg1 PE=1 SV=2 - [NSG1_RAT]	1	3		-0.140867	0.174919			-0.490298		-0.0909365	0.37777			-0.0418205		0.639914	0.935882		0.0408444	0.441646			-1.04785			0.601332	-0.0352055	0.268628
D4AC65	Cytochrome c oxidase assembly factor 7 OS=Rattus norvegicus OX=10116 GN=Coa7 PE=1 SV=1 - [D4AC65_RAT]	1	1	0.0844518	0.0306784	-0.506165	-0.355354	0.141384	-0.437772	-0.224403	0.354836	-0.23366	-0.0897172	0.323344	-0.230217	-0.0884972	0.946735	0.353473	0.499247	0.677607	0.174479	0.195501	0.353471	-0.155377	-0.142845	0.49663	-0.0872287	-0.0952162	0.2686
D3ZU52	COP9 (Constitutive photomorphogenic) homolog, subunit 7b (Arabidopsis thaliana) (Predicted), isoform CRA_b OS=Rattus norvegicus OX=10116 GN=Cops7b PE=1 SV=1 - [D3ZU52_RAT]	3	3	0.627014	0.0859803	0.332906	0.833567	0.0081919	-0.10212	0.4611	0.214691	0.350848	0.84464	0.30296	0.0755309	0.567101	0.0977031	0.21226	0.707884	0.0388872	0.0388948	0.409766	0.199301	0.273677	0.636059	-0.0665229	0.105483	0.336276	0.268374
P63326	40S ribosomal protein S10 OS=Rattus norvegicus OX=10116 GN=Rps10 PE=2 SV=1 - [RS10_RAT]	8	25	0.768513	0.0856352	0.108837	0.825109	-0.280926	-0.425806	0.37003	0.130628	0.126841	0.727141	-0.192061	-0.0640508	0.65789	0.0656212	0.121176	0.921845	0.0390294	0.2218	0.702646	-0.0374407	0.0727482	0.551302	-0.00228985	-0.0948033	0.181658	0.268294
B5DF91	ELAV-like protein 1 OS=Rattus norvegicus OX=10116 GN=Elavl1 PE=1 SV=1 - [ELAV1_RAT]	5	15	0.77222	0.0964223	0.19218	1.02476	-0.0258588	-0.139966	0.852985	-0.0945211	-0.331826	0.5688	-0.245325	-0.13263	0.834844	-0.0109732	-0.273884	0.596135	0.00811666	-0.0257898	0.661857	0.312734	0.365922	0.900669	-0.110939	-0.0513071	0.211437	0.267282
P35280	Ras-related protein Rab-8A OS=Rattus norvegicus OX=10116 GN=Rab8a PE=1 SV=2 - [RAB8A_RAT]	1	18	1.00126	0.769135	0.155094	1.08226	0.424962	-0.231392	0.758331	-0.460334	-1.12603	-0.205731	0.269075	-0.361683	0.55639	-0.641989	-1.31245	-0.390322	0.847767	0.267443	1.06482	0.80842	0.222375	1.01126	0.714285	0.0532285	0.172913	0.266769
A0A0G2K0V8	Nuclear migration protein nudC-like OS=Rattus norvegicus OX=10116 GN=LOC100911422 PE=4 SV=1 - [A0A0G2K0V8_RAT]	10	32	1.07047	0.5868	-0.218217	0.922166	0.0918568	-0.747932	0.505344	0.274957	-0.542915	0.667406	0.301222	-0.61037	0.495683	0.692788	-0.243201	1.01656	0.445327	-0.319011	0.702473	-0.085907	-0.666484	0.286569	0.919445	-0.0436021	0.191733	0.26672
Q5XIK2	Thioredoxin-related transmembrane protein 2 OS=Rattus norvegicus OX=10116 GN=Tmx2 PE=2 SV=1 - [TMX2_RAT]	2	3	2.05379	-0.321922	-0.637246	0.99446	0.0315753	-0.326061	1.42553	-0.601611	-0.968587	0.467246	0.272345	-0.0596957	1.88461	-0.73374	-1.10548	1.00887	-0.306015	-0.587623	1.25459	-0.0622187	-0.349547	1.54152	0.50782	0.145481	0.194152	0.266522
G3V6F4	O-linked N-acetylglucosamine (GlcNAc) transferase (UDP-N-acetylglucosamine:polypeptide-N-acetylglucosaminyl transferase), isoform CRA_b OS=Rattus norvegicus OX=10116 GN=Ogt PE=1 SV=2 - [G3V6F4_RAT]	2	3	1.03558	-0.169736	-0.0894369	1.50676	0.316281	0.354267	2.01302	-0.392697	-0.364051	1.22528	-0.0250725	0.038509	1.62561	-0.441915	-0.418034	1.17312	-0.103418	0.010597	1.477	-0.20288	-0.0945853	1.36333	-0.61477	-0.581487	0.454058	0.266048
Q32PW9	Psmc6 protein (Fragment) OS=Rattus norvegicus OX=10116 GN=Psmc6 PE=2 SV=1 - [Q32PW9_RAT]	5	13	0.407884	-0.359332	-0.416008	0.464072	0.141478	0.0708809	0.854986	0.24773	0.451295	0.553552	0.00590294	-0.187823	0.619113	0.127181	-0.216801	0.568423	-0.106893	-0.124951	0.598203	0.5359	0.571177	0.864485	-0.0799328	-0.164085	0.186218	0.265985
Q3SWU0	RISC-loading complex subunit TARBP2 OS=Rattus norvegicus OX=10116 GN=Tarbp2 PE=2 SV=1 - [TRBP2_RAT]	1	1	0.144934	0.865965	-0.085312	0.00656097	0.461433	-0.532157	-0.377725	1.59029	0.587357	0.672362	0.947149	-0.0208453	0.0619366	1.14445	0.136756	0.223591	0.629769	-0.287792	-0.325709	0.809831	-0.113451	-0.159857	1.03048	0.0321912	0.355001	0.265184
P02770	Serum albumin OS=Rattus norvegicus OX=10116 GN=Alb PE=1 SV=2 - [ALBU_RAT]	2	309	2.87851	0.383795	-0.303488	2.74984	-0.659001	-1.65491	0.232118	-0.160536	-0.970923	0.666435	-1.1749	-1.86626	0.38555	-0.204859	-0.705389	0.23722	0.44423	-0.264825	1.38594	0.725617	0.136978	0.629586	0.584837	-0.172861	0.010056	0.265169
Q7TPB1	T-complex protein 1 subunit delta OS=Rattus norvegicus OX=10116 GN=Cct4 PE=1 SV=3 - [TCPD_RAT]	8	26	0.548258	-0.0577986	0.0243315	0.818608	0.35001	0.341085	1.18902	0.0418345	0.0392443	0.74469	0.376271	0.555927	1.11645	0.122672	-0.0891201	0.461179	-0.0419576	-0.0162173	0.582737	0.282844	0.310472	0.830482	-0.181233	-0.197723	0.41429	0.265048
O35346	Focal adhesion kinase 1 OS=Rattus norvegicus OX=10116 GN=Ptk2 PE=1 SV=1 - [FAK1_RAT]	4	6	0.518534	0.220616	0.495672	1.2043	-0.239951	-0.399188	0.327008	-0.163732	0.310933	0.198591	-0.373772	0.135828	-0.0138504	0.123142	0.593042	0.707798	0.0458391	0.139304	0.243959	0.0590121	0.334748	0.430915	0.250486	0.263219	0.186237	0.264801
A0A0H2UHF9	Actin-binding LIM protein 2 OS=Rattus norvegicus OX=10116 GN=Ablim2 PE=1 SV=1 - [A0A0H2UHF9_RAT]	4	10	0.334686	0.0494055	-0.205039	-0.127846	0.0713264	0.0651294	-0.0856796	0.408169	0.284755	0.172397	0.437951	0.104881	0.163611	0.494057	0.473754	0.255349	0.436433	0.28175	0.0918278	0.228984	0.0322483	-0.0585508	0.609364	0.164666	0.125845	0.264458
A0A0G2K7W7	Glycogen synthase kinase-3 alpha OS=Rattus norvegicus OX=10116 GN=Gsk3a PE=1 SV=1 - [A0A0G2K7W7_RAT]	3	5	0.625894	0.00139201	-0.158396	0.720322	0.429105	0.227004	0.806104	0.0876611	-0.123779	0.509608	0.752665	0.57616	1.33351	0.24725	0.0310435	0.430944	0.0308768	-0.0951952	0.1437	0.611143	0.47935	0.591417	-0.212673	-0.419477	0.371145	0.264324
Q80ZG6	Bcl-2-binding component 3 OS=Rattus norvegicus OX=10116 GN=Bbc3 PE=1 SV=1 - [BBC3_RAT]	1	1	1.21741	-0.524068	-0.32651	1.17674	-0.532912	-0.377667	1.18814	-0.580062	-0.434157	1.06222	-1.63034	-1.4495	0.0446596	-0.505361	-0.364222	1.13399	-0.427137	-0.195863	1.1776	0.418585	0.644138	2.00911	-0.457255	-0.306713	-0.100892	0.264294
D4A5T1	Splicing factor 3B subunit 5 OS=Rattus norvegicus OX=10116 GN=Sf3b5 PE=1 SV=1 - [D4A5T1_RAT]	1	1					0.0850719	-0.0756425		-0.757885	-0.927939		0.0941104	-0.0410087					0.229356	0.144671		0.313252	0.222846		0.418644	0.253226	-0.270549	0.263666
Q5XIA2	SUZ domain-containing protein 1 OS=Rattus norvegicus OX=10116 GN=Szrd1 PE=1 SV=2 - [SZRD1_RAT]	2	4	-1.28762	0.392792	-0.35606	-0.948317	0.244462	-0.204457	-0.880419	0.793773	-0.153077	-0.898466	0.839333	0.357034	-0.880154	0.669884	0.0934024	-1.00971	1.24827	0.820204	-0.52422	1.70306	1.22292	-0.143453	0.374038	-0.410991	-0.175085	0.263605
P18418	Calreticulin OS=Rattus norvegicus OX=10116 GN=Calr PE=1 SV=1 - [CALR_RAT]	16	88	-0.241736	0.0183203	-0.11308	-0.204664	0.503411	0.440585	0.489119	0.331719	0.234037	0.106868	0.483636	0.454094	0.378913	0.615451	0.4344	0.33468	0.298123	0.300759	0.0759216	0.488217	0.336629	0.194711	-0.121347	-0.175686	0.208526	0.263398
Q62639	GTP-binding protein Rheb OS=Rattus norvegicus OX=10116 GN=Rheb PE=1 SV=1 - [RHEB_RAT]	4	6	1.44862	-0.0684839	0.102693	1.10481	0.00147737	0.0215592	1.19501	-0.521511	-0.662337	0.593257	0.211427	0.284859	1.35891	-0.395928	-0.54152	0.715905	-0.315372	-0.0401252	0.761845	-0.0497714	0.0532009	1.01324	0.301478	0.290838	0.309282	0.262725
Q9WVT0	Adhesion G protein-coupled receptor F5 OS=Rattus norvegicus OX=10116 GN=Adgrf5 PE=1 SV=1 - [AGRF5_RAT]	1	2	0.275346	-0.66584	-0.339293	0.117946	0.122723	0.406957	0.926755	-0.260922	0.0139726	0.464343	0.144006	0.453835	0.901984	-0.186983	0.0831455	0.535347	-0.227658	0.132605	0.460055	0.370146	0.724688	1.04365	-0.482294	-0.202763	0.138319	0.26266
Q5PPJ7	Psmd1 protein (Fragment) OS=Rattus norvegicus OX=10116 GN=Psmd1 PE=2 SV=1 - [Q5PPJ7_RAT]	8	12	1.03565	-0.223944	-0.174436	1.00755	0.190491	0.171519	1.53763	-0.53693	-0.19397	1.1362	0.0711844	0.0914325	1.25567	-0.466276	-0.432896	0.703762	-0.155766	-0.0218227	0.784225	0.280725	0.377521	1.44779	-0.450329	-0.175865	0.342698	0.262229
A0A0G2K583	S-methyl-5'-thioadenosine phosphorylase OS=Rattus norvegicus OX=10116 GN=Mtap PE=1 SV=1 - [A0A0G2K583_RAT]	3	5	2.25092	0.116937	0.116375	2.19158	-1.88058	-1.9023	0.214311	-1.62902	-1.66008	0.387099	-1.77544	-1.77157	0.273392	-1.08905	-1.12488	0.924135	-0.197662	-0.270358	1.78091	0.289927	-0.0495333	2.25429	0.202424	0.152135	-0.445148	0.262143
Q9JIX3	Bis(5'-adenosyl)-triphosphatase OS=Rattus norvegicus OX=10116 GN=Fhit PE=1 SV=1 - [FHIT_RAT]	1	1	2.24419	0.598364	-0.461419	2.71319	-2.17258	-3.27468	-0.0375164	-1.67258	-2.78401	0.383722	-0.982486	-2.05899	1.10653	-1.99551	-3.11172	0.0578522	0.512276	-0.513792	2.53102	1.46035	0.428563	3.46489	0.15551	-0.951289	-0.625401	0.262057
Q68FX3	DEAD (Asp-Glu-Ala-Asp) box polypeptide 19a OS=Rattus norvegicus OX=10116 GN=Ddx19a PE=1 SV=1 - [Q68FX3_RAT]	5	5	-0.0481659	-0.823877	0.0891184	-0.086966	-0.0759934	0.270574	0.798582	0.247024	0.5194	0.674739	0.356739	0.807081	1.05597	-0.464141	0.183673	0.450291	-0.403385	0.496704	0.472706	0.300798	1.03612	0.709527	-0.615405	-0.0813701	0.227355	0.261791
A0A0G2K5E6	60S ribosomal protein L30-like OS=Rattus norvegicus OX=10116 GN=LOC108351936 PE=4 SV=1 - [A0A0G2K5E6_RAT]	2	9	0.859139	-0.152639	-0.0563897	0.483598	-0.0258612	-0.00423173	0.671205	-0.0555436	0.0794072	0.747488	0.0114861	0.157458	0.59131	-0.71273	-0.390613	0.23361	-0.0491897	0.414764	0.711692	0.390428	0.723628	1.05104	-0.0687204	0.23735	0.22626	0.261048
D3ZTV7	ASH2-like histone lysine methyltransferase complex subunit OS=Rattus norvegicus OX=10116 GN=Ash2l PE=1 SV=1 - [D3ZTV7_RAT]	3	3	0.446734				0.673881	-0.248674	0.352106		1.26826		0.848701	-0.193502	0.480872		0.596418		0.309958	-0.587411	-0.128136	0.943047	-0.0544427	0.490744	0.814901	-0.257601	0.449644	0.260835
D4A315	Uncharacterized protein OS=Rattus norvegicus OX=10116 PE=3 SV=2 - [D4A315_RAT]	2	5	0.834504	0.152752	0.206304	0.869501	0.44644	0.368496	1.02358	0.291686	0.274358	0.761463	-0.00917094	0.0478176	0.68177	0.3	0.244291	0.95263	0.0239448	0.0610331	0.64462	-0.239524	-0.0738696	0.310108	0.143902	0.0800417	0.438978	0.260745
D3ZSP7	Tetratricopeptide repeat domain 3 OS=Rattus norvegicus OX=10116 GN=Ttc3 PE=4 SV=3 - [D3ZSP7_RAT]	4	5			-0.0965216			0.181688			0.409354			0.45356			1.56485			-0.211229						-0.571594	0.23702	0.260677
Q6XDA1	Erythroid spectrin alpha OS=Rattus norvegicus OX=10116 GN=Spta1 PE=1 SV=1 - [Q6XDA1_RAT]	3	12		0.00629247	0.685268					-0.153158	0.474165		0.536454	1.19871		-0.0952747	0.527283		0.483415	1.19611		-0.215246	0.491725		-0.467448	0.164511	0.457955	0.260634
F1M3B3	Pleckstrin homology domain-interacting protein OS=Rattus norvegicus OX=10116 GN=Phip PE=1 SV=2 - [F1M3B3_RAT]	1	1			0.407194			-0.656069						0.547335			0.128239			0.833841			0.978046			-0.898878	0.0994866	0.260312
D3ZPV8	Gamma-glutamyl cyclotransferase OS=Rattus norvegicus OX=10116 GN=Ggct PE=1 SV=1 - [D3ZPV8_RAT]	2	2					0.295842	-0.319475		0.574398	0.7975		-0.014826	-0.604547		0.375542	-0.25388		0.554921	0.0156328		0.00808832	-0.53692		1.26855	0.648528	0.121482	0.260057
Q566C7	Diphosphoinositol polyphosphate phosphohydrolase 1 OS=Rattus norvegicus OX=10116 GN=Nudt3 PE=1 SV=1 - [NUDT3_RAT]	4	10	2.85357	0.599902	-0.519256	2.41228	-0.984233	-2.60019	0.316428	-0.587689	-2.21298	0.634205	-0.634577	-1.84767	0.577431	-0.495322	-1.49131	1.43817	0.507108	-0.786047	2.098	-0.00232368	-1.1488	1.56698	0.925033	-0.0731791	-0.214184	0.259645
B2RYT5	Cox7a2l protein OS=Rattus norvegicus OX=10116 GN=Cox7a2l PE=2 SV=1 - [B2RYT5_RAT]	3	4	-0.0606763	0.0744889	0.0172008	1.37018	-0.551276	-0.427858	-0.487989	-0.359739	-0.46868	0.937366	-0.0816385	-0.108637	0.327237	-0.291651	-0.326262	-0.245716	0.345588	0.448192	0.35159	0.202986	0.173693	0.746341	0.748018	0.633797	-0.0122715	0.259484
Q4V8K2	Beta-catenin-like protein 1 OS=Rattus norvegicus OX=10116 GN=Ctnnbl1 PE=1 SV=1 - [CTBL1_RAT]	2	3		-0.193169	1.17619		0.576179	1.90323					-0.857851	0.494792		-0.00578736	1.30715					-0.0704945	1.32686		-1.16188	0.160468	0.516561	0.259388
B1WC49	Api5 protein OS=Rattus norvegicus OX=10116 GN=Api5 PE=1 SV=1 - [B1WC49_RAT]	5	6	0.613001	0.222628	0.0563774	0.66808	-0.25217	-0.300495	0.42427	0.455175	0.216235	0.85049	0.0311977	-0.170147	0.481197	0.439443	0.338807	0.931287	0.0709397	0.0329273	0.570032	-0.0648339	-0.103014	0.63013	-0.0303733	-0.188397	0.234554	0.259012
B2RZC6	Ilf2 protein OS=Rattus norvegicus OX=10116 GN=Ilf2 PE=1 SV=1 - [B2RZC6_RAT]	4	11	0.231077	0.184056	0.32282	0.32001	0.392151	0.485594	0.608191	0.645172	0.262735	0.536665	0.276906	0.663005	0.85931	-0.0107995	-0.0232138	0.221964	-0.0369723	0.0515848	0.377839	0.668115	0.457213	0.635896	0.0297827	-0.124625	0.410699	0.258841
Q3MHS8	Histone deacetylase complex subunit SAP18 OS=Rattus norvegicus OX=10116 GN=Sap18 PE=2 SV=1 - [Q3MHS8_RAT]	3	6	0.347019	0.382515	0.361814	0.583626	0.268674	0.244853	0.570981	0.3486	0.588441	0.561992	-0.122198	0.245662	0.186995	0.491823	0.259271	0.958112	0.0398022	0.044577	0.265051	0.256154	0.110965	0.16748	0.185763	0.139058	0.365165	0.258754
A0A140TAG9	Hsp90 co-chaperone Cdc37 OS=Rattus norvegicus OX=10116 GN=Cdc37 PE=1 SV=1 - [A0A140TAG9_RAT]	8	16	0.36804	0.262498	0.109198	0.657281	0.0139832	-0.0713063	0.255609	0.337444	0.173997	0.532021	-0.24351	-0.291301	0.280632	0.441265	0.386822	0.958977	0.23507	0.281046	0.614619	0.0862979	-0.171581	0.00101201	0.0390649	-0.0509276	0.175329	0.258525
A0A0H2UHP9	RCG39700, isoform CRA_d OS=Rattus norvegicus OX=10116 GN=Rab6a PE=1 SV=1 - [A0A0H2UHP9_RAT]	2	16	1.05052	0.136368	-0.198091	0.758707	-0.301867	-0.682093	0.340718	-0.762622	-1.19869	-0.0986472	0.147499	-0.42203	0.744029	-0.54664	-0.79507	0.110445	0.258776	0.0777873	0.785042	0.311471	0.153182	0.970095	0.728638	0.297207	-0.102519	0.257914
P09495	Tropomyosin alpha-4 chain OS=Rattus norvegicus OX=10116 GN=Tpm4 PE=1 SV=3 - [TPM4_RAT]	8	158	-0.794001	-0.388282	0.139983	-0.82102	0.0838687	0.524317	-0.238394	0.334244	1.07766	0.0170966	0.0269276	0.651897	-0.290615	0.011784	0.780826	-0.114594	0.222876	0.864869	-0.25798	0.747313	1.23113	0.269704	-0.478026	0.095512	0.0511914	0.2569
Q4V8H2	SEC3-like 1 (S. cerevisiae) OS=Rattus norvegicus OX=10116 GN=Exoc1 PE=2 SV=1 - [Q4V8H2_RAT]	2	3	1.57813	-0.761774	-0.26605	1.70715	-0.424743	0.0286679	2.06443	-0.526387	-0.0823157	1.88401	0.197017	0.676024	2.64013	-0.812716	-0.37341	1.59475	-0.858263	-0.328823	1.51459	-0.632155	-0.108436	1.72648	-0.864642	-0.415934	0.50618	0.256798
O55096	Dipeptidyl peptidase 3 OS=Rattus norvegicus OX=10116 GN=Dpp3 PE=1 SV=2 - [DPP3_RAT]	5	7	1.46883	-0.233669	0.0871361	1.43877	0.0765551	0.318325	1.81873	-0.713353	-0.34788	0.961994	0.251303	0.622206	1.66102	-0.620658	-0.392993	1.03981	-0.702197	-0.347676	0.633	0.00646241	0.355263	1.53044	-0.226956	0.144325	0.479078	0.256653
D3ZKR8	Protein kish OS=Rattus norvegicus OX=10116 GN=Tmem167a PE=3 SV=2 - [D3ZKR8_RAT]	1	2	0.681221	-0.34227	0.314057	1.09674	0.398652	1.01267	1.85791	-0.413314	0.191361	0.96718	-0.121246	0.518363	1.29196	-1.77305	-1.17314	-0.395492	-0.231816	0.458227	1.11113	0.875939	1.56026	2.20467	-0.731647	-0.122336	0.513444	0.256225
Q5U3Z7	Serine hydroxymethyltransferase OS=Rattus norvegicus OX=10116 GN=Shmt2 PE=1 SV=1 - [Q5U3Z7_RAT]	3	3	0.830124	0.635508	0.275082	0.371663	-0.00514216	-0.21456	-0.090927	-0.380358	-0.599115	-0.954081	0.419972	-0.20794		-0.124045	-0.0669083	-0.380217	0.0493249	0.312375	-0.975519	0.8578	0.64233	0.19578	1.28349	1.02122	0.00668548	0.255966
Q63091	CCAAT binding transcription factor-B subunit OS=Rattus norvegicus OX=10116 GN=CBF-A11 PE=2 SV=1 - [Q63091_RAT]	2	2	-0.604985	-0.0491705	-0.308447	-0.824314	0.817331	0.255212	-0.198096	0.474588	0.350806	-0.171929	-0.247169	0.352325	-0.172632	1.00767	0.591536	0.0706318	0.225877	0.569373	-0.0762834	0.544764	0.664365	0.0102194	-0.256448	-0.109988	-0.0128207	0.255757
D3ZW57	Uncharacterized protein OS=Rattus norvegicus OX=10116 PE=3 SV=2 - [D3ZW57_RAT]	1	1	0.0283807				1.97063	0.866763	0.818328	1.65312	0.539918	0.422056	1.03854	-0.0397342	-0.159819	1.21649	0.0985195	-0.017512	0.576524	-0.451314	-0.692097	1.15588	0.122317	-0.126955	1.22707	0.118505	0.810889	0.255634
D4ABI6	Ubiquitin carboxyl-terminal hydrolase OS=Rattus norvegicus OX=10116 GN=Uchl3 PE=1 SV=2 - [D4ABI6_RAT]	4	6	0.330195	0.640389	0.477034	0.567351	0.0538096	-0.0601115	0.23329	-0.0803216	-0.203582	0.0203926	0.445858	0.357533	0.579285	0.920708	0.792682	1.01849	0.579825	0.207174	0.308714	-0.405109	-0.448722	-0.356158	-0.0685595	-0.0757617	0.23182	0.25438
D3ZWZ8	CBFA2T1 identified gene homolog (Human) (Predicted), isoform CRA_b OS=Rattus norvegicus OX=10116 GN=Runx1t1 PE=4 SV=1 - [D3ZWZ8_RAT]	1	1			0.096207						-0.0533632						0.0796844			0.339073			0.589265			0.00706891	0.0214219	0.253773
A0A0G2JYS4	Mitogen-activated protein kinase OS=Rattus norvegicus OX=10116 GN=Mapk9 PE=1 SV=1 - [A0A0G2JYS4_RAT]	4	5		0.699968			-0.283476						0.198274			0.333207			0.481721			-0.499755			0.697383		0.204922	0.253139
P56819	Beta-secretase 1 OS=Rattus norvegicus OX=10116 GN=Bace1 PE=2 SV=1 - [BACE1_RAT]	3	4	0.579221	0.306294	0.268623	0.874809	-0.101454	-0.42109	0.487307	0.345764	-0.218879	0.855758	-0.0196259	0.413682	-0.0976328	0.16792	-0.126729	0.67498	0.114525	0.17379	0.586967	0.00455227	0.307394	0.462784	0.657565	0.109351	0.280867	0.252956
D4A1Q0	Uncharacterized protein OS=Rattus norvegicus OX=10116 PE=4 SV=1 - [D4A1Q0_RAT]	2	5	-0.546875	-0.522009	-0.384715	-0.523477	0.603567	0.698549	0.298275	0.274382	0.367284	-0.104344	0.231957	0.352534	0.221429	-0.282216	-0.19408	-0.663877	-0.0290978	0.170988	0.204791	0.983876	1.27055	0.9885	0.0146891	0.337453	0.0620941	0.251917
P70581	Nucleoporin p58/p45 OS=Rattus norvegicus OX=10116 GN=Nup58 PE=1 SV=1 - [NUP58_RAT]	3	3	1.20051	0.483204	1.09444	1.48573	-0.726493	-0.157575	0.296279	-0.51822	0.0413591	0.425786	-0.888539	-0.294025	0.0881789	-0.559141	-0.00432789	0.38193	-0.614521	0.0304267	0.291932	0.287781	0.927008	1.18002	0.224131	0.788346	0.203538	0.251814
F7ES73	Negative regulator of ubiquitin-like proteins 1 OS=Rattus norvegicus OX=10116 GN=Nub1 PE=1 SV=1 - [F7ES73_RAT]	2	2	0.699389	0.940386	0.679031	0.705686	0.476723	0.173055	0.262268	-0.0941487	-0.407156	-0.38737	0.94318	0.665108	0.682671	0.211077	-0.106696	-0.0850794	0.620915	0.393276	0.290141	-0.00692233	-0.240282	-0.351906	0.960236	0.651865	0.388013	0.251608
D3ZUB0	Reticulocalbin 1 OS=Rattus norvegicus OX=10116 GN=Rcn1 PE=1 SV=1 - [D3ZUB0_RAT]	9	17	-0.91765	-0.14944	-0.291839	-0.842462	0.25432	0.09967	-0.535432	0.263759	0.20868	-0.273777	0.0717946	-0.0235424	-0.652824	0.0787741	0.103317	-0.442661	0.555942	0.663046	-0.157112	1.38698	1.42162	0.625475	-0.304651	-0.263936	-0.177993	0.251164
Q5M7T5	Serine (Or cysteine) peptidase inhibitor, clade C (Antithrombin), member 1 OS=Rattus norvegicus OX=10116 GN=Serpinc1 PE=1 SV=1 - [Q5M7T5_RAT]	7	10	1.00081	-0.0620611	-0.76399	0.556655	-1.27322	-1.55417	-0.586531	0.312914	-0.629112	0.614179	-1.0664	-1.5905	-0.670619	-0.0128316	-0.873998	0.536129	0.523894	0.127473	0.957533	0.899481	0.222103	1.36047	0.321922	-0.383292	-0.420118	0.250689
Q8R491	EH domain-containing protein 3 OS=Rattus norvegicus OX=10116 GN=Ehd3 PE=1 SV=2 - [EHD3_RAT]	1	6			0.255668			-0.484521						0.122948			0.511314						0.455937			-0.216176	-0.0353014	0.250359
Q4R1A4	TRK-fused gene protein OS=Rattus norvegicus OX=10116 GN=Tfg PE=1 SV=1 - [Q4R1A4_RAT]	7	14	0.667823	0.0602934	0.0216765	0.763705	-0.799182	-0.825555	0.0535675	-0.0300562	-0.329332	0.506853	-0.507314	-0.253598	0.267941	0.294481	0.132489	0.900382	0.0390908	0.171248	0.642918	0.109812	-0.0165975	0.558354	0.0360687	-0.134003	-0.0559265	0.250182
A0A0G2JVA5	Ribose-phosphate pyrophosphokinase 2-like OS=Rattus norvegicus OX=10116 GN=LOC100910245 PE=4 SV=1 - [A0A0G2JVA5_RAT]	1	5	1.82675	-0.307817	-1.1102	0.763023	0.0868278	-0.757871	1.17791	-0.492579	-1.34662	0.51974	0.255044	-0.56406	1.30008	-0.366491	-1.2253	0.642893	0.227998	-0.540671	1.20277	0.284493	-0.489898	1.24505	0.782055	-0.0673472	0.00417903	0.249636
A0A0G2JYA6	Uncharacterized protein OS=Rattus norvegicus OX=10116 PE=3 SV=1 - [A0A0G2JYA6_RAT]	2	11	0.103047	0.0243575	-0.0539784	0.741414	0.0993734	0.212336	0.430374	0.163204	0.287836	0.439063	0.264582	0.451602	0.588239	-0.294339	-0.125039	0.387811	0.107339	0.177894	0.379856	0.589681	0.744476	0.886181	-0.417916	-0.0317425	0.263601	0.24937
Q5XIP0	DnaJ (Hsp40) homolog, subfamily B, member 4 OS=Rattus norvegicus OX=10116 GN=Dnajb4 PE=1 SV=1 - [Q5XIP0_RAT]	3	5	0.0763599	-0.376589	0.0584155	0.0595179	-0.736623	-0.394613	-0.0895713	-0.60902	-0.306739	-0.309641	-0.366737	-0.264412	0.0262583	-0.357129	0.0446668	0.233894	0.334053	0.450311	0.654889	0.57661	0.985464	0.831829	-0.60744	-0.186993	-0.271638	0.248868
Q9JMJ4	Pre-mRNA-processing factor 19 OS=Rattus norvegicus OX=10116 GN=Prpf19 PE=1 SV=2 - [PRP19_RAT]	6	13	0.936426	-0.0483995	-0.380304	0.293756	0.095033	-0.322352	0.847974	0.104129	-0.386557	0.302867	0.0256502	-0.4402	0.152111	0.0704694	-0.303296	0.373172	0.324033	-0.0797235	0.614638	0.4217	-0.0196264	0.824902	0.583636	0.0223647	0.0856687	0.248698
P12368	cAMP-dependent protein kinase type II-alpha regulatory subunit OS=Rattus norvegicus OX=10116 GN=Prkar2a PE=1 SV=4 - [KAP2_RAT]	4	9	0.904257	0.194083	-0.0973199	1.23328	0.0962291	-0.179035	1.26177	-0.382239	-0.634067	0.778584	0.270532	0.00282637	1.26488	0.471817	-0.0451275	1.39209	-0.0202341	-0.350648	1.01359	-0.435755	-0.484355	0.66463	-0.109914	-0.377068	0.287409	0.248658
F8WFH8	Tryptophan--tRNA ligase, cytoplasmic OS=Rattus norvegicus OX=10116 GN=Wars PE=1 SV=1 - [F8WFH8_RAT]	3	5	0.207507	0.316854	0.146929	0.470931	0.270231	0.278537	0.400723	0.173606	-0.0918028	0.225331	0.676111	0.598262	0.909045	0.39369	0.123516	0.44248	0.262118	0.157971	0.276291	0.101157	0.0465669	0.10112	0.123407	0.0411711	0.306101	0.248211
Q5HZV9	Protein phosphatase 1 regulatory subunit 7 OS=Rattus norvegicus OX=10116 GN=Ppp1r7 PE=1 SV=1 - [PP1R7_RAT]	5	7	1.03142	-0.0227649	-0.0520902	0.887701	-0.385367	-0.466938	0.782973	-0.1385	-0.22941	0.65202	-0.450327	-0.303299	0.63678	0.483492	0.319933	1.71322	-0.042574	-0.233851	0.840496	-0.335258	-0.612652	0.337643	-0.0215044	-0.107779	0.108785	0.248162
P47819	Glial fibrillary acidic protein OS=Rattus norvegicus OX=10116 GN=Gfap PE=1 SV=2 - [GFAP_RAT]	6	14	1.13112	-2.45534	-0.443327	-1.02095	-1.87972	0.0199629	-0.495098	-2.29385	0.0244096	-0.560079	-1.40127	0.810643	0.711075	-1.22422	0.8527	0.963276	-0.981448	0.808282	0.46923	-0.670052	1.1504	0.329048	-0.751917	1.31951	-0.713625	0.24799
B2RZB5	Charged multivesicular body protein 2A OS=Rattus norvegicus OX=10116 GN=Chmp2a PE=1 SV=1 - [B2RZB5_RAT]	2	3	0.422298	0.29754	0.18807	0.587784	-0.288739	-0.440521	0.0217508	-0.0664768	-0.227598	0.165247	-0.0892926	-0.215479	0.175143	0.55714	0.391253	0.785929	0.239527	0.163773	0.433697	-0.0108151	-0.092289	0.169146	0.1582	0.00171487	0.0295485	0.247702
Q68FY0	Cytochrome b-c1 complex subunit 1, mitochondrial OS=Rattus norvegicus OX=10116 GN=Uqcrc1 PE=1 SV=1 - [QCR1_RAT]	3	10	2.28962	-0.60889	-0.582816	-0.0686681	-0.345896	-1.06434	0.68979	-0.518311	-1.2461	0.438608	-0.324675	-0.793076	0.664957	-0.361726	-1.09428	0.592259	-0.0734499	-0.715869	0.0162022	0.556619	-0.0117375	1.46178	1.30032	0.632849	-0.177897	0.247327
A0A0G2JSV0	N-myc downstream regulated gene 2, isoform CRA_a OS=Rattus norvegicus OX=10116 GN=Ndrg2 PE=1 SV=1 - [A0A0G2JSV0_RAT]	4	9	0.34821	-0.830589	-1.48075	-1.10332	0.155379	-0.733312	-0.154024	-0.529911	-1.41462	-0.894265	0.678863	0.0405085	0.396406	0.48944	-0.400034	0.117781	0.685467	0.159005	0.248455	0.543473	-0.303409	0.0342735	0.909361	0.086049	-0.493153	0.247189
P31399	ATP synthase subunit d, mitochondrial OS=Rattus norvegicus OX=10116 GN=Atp5h PE=1 SV=3 - [ATP5H_RAT]	5	15	-0.809578	-0.164189	0.353714	-0.777731	0.110029	0.56359	-0.448397	0.355589	0.787852	-0.409794	0.371689	0.613955	-0.32023	0.708067	1.01882	-0.0719316	0.398088	0.825649	-0.335266	0.242821	0.896964	-0.484288	-0.0845909	0.170513	0.0455606	0.247051
P07154	Cathepsin L1 OS=Rattus norvegicus OX=10116 GN=Ctsl PE=1 SV=2 - [CATL1_RAT]	1	1	0.924324		0.130338	0.254148		0.363407	0.549776					0.243454	0.358173		-0.111181	0.00759115		-0.108178	-0.114158		0.587717	0.573248		0.779645	0.410908	0.246607
B0K019	BAG family molecular chaperone regulator 1 OS=Rattus norvegicus OX=10116 GN=Bag1 PE=2 SV=1 - [BAG1_RAT]	2	3	-0.781931	0.420341	0.519816	-0.0949813	-0.0617209	0.810385	-0.556798	0.346213	0.680678	-0.22763	0.377507	0.552494	-0.163623	0.808273	0.619205	0.231494	0.595128	0.785336	-0.0162681	0.210054	0.375683	-0.415552	-0.240462	0.163221	0.165365	0.246041
G3V6B5	Serine (Or cysteine) proteinase inhibitor, clade B, member 7 OS=Rattus norvegicus OX=10116 GN=Serpinb7 PE=3 SV=1 - [G3V6B5_RAT]	1	2	0.801313	-0.558613	-0.900664	0.368833	-0.651166	-1.03553	-0.0359995	-0.699172	-1.05029	-0.0344241	0.277924	-0.0808449	0.834359	-0.0219315	-0.420401	0.445991	0.18453	-0.123804	0.808226	0.477741	0.163685	0.929456	0.0277368	-0.36133	-0.299886	0.245355
G3V8G5	Golgi apparatus protein 1 OS=Rattus norvegicus OX=10116 GN=Glg1 PE=1 SV=1 - [G3V8G5_RAT]	5	8	0.730399	-0.166234	-0.207156	0.188262	0.0481624	0.165206	0.618451	-0.205238	-0.225218	0.348353	-0.156914	-0.0702806	0.361037	-0.276918	-0.312198	0.000344414	0.150779	0.205635	0.403017	0.516802	0.641792	0.954661	0.160298	0.134421	0.0889827	0.244972
F1LPQ9	A-kinase anchor protein 2 OS=Rattus norvegicus OX=10116 GN=Akap2 PE=1 SV=2 - [F1LPQ9_RAT]	6	7	-0.446216	-0.164144	0.121755	-0.31638	-0.0808427	0.162743	-0.212834	0.285763	0.52001	0.0750057	0.186563	0.455744	0.0085179	0.276484	0.505964	0.0627913	0.290599	0.610213	0.0422882	0.460524	0.774418	0.198003	-0.267833	-0.0289505	0.0489306	0.244418
P28037	Cytosolic 10-formyltetrahydrofolate dehydrogenase OS=Rattus norvegicus OX=10116 GN=Aldh1l1 PE=1 SV=3 - [AL1L1_RAT]	9	12	1.18375	-0.744976	-0.273354	0.493845	-0.291939	-0.0532255	0.570164	-1.1357	-0.83847	0.303052	-0.0532886	0.428872	1.51278	-0.303221	-0.0697589	0.666008	-0.224226	0.100785	0.584308	-0.286597	0.00191395	0.547132	0.165517	0.238154	-0.0342723	0.2444
D3ZV91	Similar to RIKEN cDNA 2810055F11 (Predicted) OS=Rattus norvegicus OX=10116 GN=L3hypdh PE=1 SV=1 - [D3ZV91_RAT]	2	2	1.031	-0.944907	-0.12364	0.958185	-0.206187	0.36032	1.5047	-0.840928	-0.0697174	1.00524	-0.412	0.520427	1.59316	-0.714413	-0.207961	0.868827	-0.348651	0.160646	1.11268	-0.123912	0.180155	1.1237	-0.640351	-0.0716966	0.231875	0.244349
M0R5J4	Uncharacterized protein OS=Rattus norvegicus OX=10116 PE=3 SV=1 - [M0R5J4_RAT]	16	260	2.79986	0.615722	-1.95132	0.938521	-0.0661677	-2.67248	0.146384	-0.00871797	-2.62641	0.197908	0.631569	-1.92967	0.8527	0.0754646	-2.45201	0.0960469	1.66998	-0.728119	1.87727	0.335626	-2.00569	0.521059	2.61309	0.0651505	-0.327067	0.243382
P61203	COP9 signalosome complex subunit 2 OS=Rattus norvegicus OX=10116 GN=Cops2 PE=1 SV=1 - [CSN2_RAT]	1	3	0.0413068	0.112167	0.0345106	-0.141528	0.374286	0.254317	0.140837	0.363823	0.234515	0.0516077	-0.0456883	-0.140062	-0.325192	0.329906	0.195832	0.0147557	0.309324	0.265384	-0.0404447	0.687213	0.637552	0.323235	0.321148	0.196476	0.106674	0.242932
D3ZLP9	Sin3A-associated protein 130 OS=Rattus norvegicus OX=10116 GN=Sap130 PE=1 SV=3 - [D3ZLP9_RAT]	2	3	-0.226776	0.517472	0.947406	0.89593	0.18119	0.568811	0.579894	0.842456	1.22074	1.16239	0.0280287	0.441246	0.380679	0.417267	0.790784	0.73427	0.0533328	0.516983	0.335718	-0.0886719	0.369258	0.179503	-0.579089	-0.19617	0.596566	0.242822
A0A0G2JUT7	Beta 3-glucosyltransferase OS=Rattus norvegicus OX=10116 GN=B3glct PE=1 SV=1 - [A0A0G2JUT7_RAT]	1	1	1.12465	0.501371	-0.0119212	1.32262	0.477159	-0.0784456	1.31865	-0.13039	-0.695334	0.632338	-0.0739885	-0.603998	0.721451	-0.00312779	-0.572838	0.756664	-0.143396	-0.622972	0.581778	0.623562	0.138266	1.33453	0.329549	-0.230758	0.315226	0.242725
D4A510	SWI/SNF-related, matrix-associated, actin-dependent regulator of chromatin, subfamily c, member 2 OS=Rattus norvegicus OX=10116 GN=Smarcc2 PE=1 SV=3 - [D4A510_RAT]	11	15	0.466589	0.131856	0.706851	0.40891	0.110998	0.718693	0.426279	0.294934	0.881715	0.802268	-0.259387	0.590308	0.421915	0.0206144	0.690103	0.408781	-0.305881	0.377636	0.0595368	-0.0360639	0.570784	0.380038	-0.0181704	0.331023	0.440001	0.241693
Q6TXE9	Glutamyl-prolyl-tRNA synthetase OS=Rattus norvegicus OX=10116 GN=Eprs PE=1 SV=1 - [Q6TXE9_RAT]	11	13	-0.474951	0.210331	0.220882	0.299845	0.258309	0.0757263	0.144992	0.718443	0.443127	0.60483	0.379553	0.120051	0.207998	-0.0856139	0.113542	-0.224324	1.14815	0.916676	0.145839	0.761678	0.472728	0.415337	-0.509357	-0.464264	0.250095	0.241533
Q2TA68	Dynamin-like 120 kDa protein, mitochondrial OS=Rattus norvegicus OX=10116 GN=Opa1 PE=1 SV=1 - [OPA1_RAT]	5	7	0.260734	-0.159291	-0.189585	1.08478	0.234347	0.16174	0.817837	0.226479	0.144533	0.82312	0.240663	0.256543	1.34213	-0.53455	-0.193673	0.405482	-0.251502	0.344489	0.818893	0.176324	0.474851	1.06753	-0.329499	-0.426548	0.325159	0.24116
P14562	Lysosome-associated membrane glycoprotein 1 OS=Rattus norvegicus OX=10116 GN=Lamp1 PE=1 SV=1 - [LAMP1_RAT]	3	6	-0.179192	-0.176367	-0.207298	-0.473224	-0.0143104	-0.215425	-0.290922	0.167692	0.0437697	-0.187686	0.176662	0.129013	-0.146004	0.191421	0.0229901	-0.166891	0.469553	0.432503	0.0766224	0.747571	0.714389	0.340431	0.143812	0.0658647	-0.102274	0.241022
A0A0G2K902	Sortilin-related VPS10 domain-containing receptor 2 OS=Rattus norvegicus OX=10116 GN=Sorcs2 PE=4 SV=1 - [A0A0G2K902_RAT]	1	1	0.247763	0.791187	0.219406	0.0310111	-0.59652	-1.21061	-1.33645	-0.543032	-1.16646	-1.36173	0.626839	0.0383409	-0.159145	0.0230597	-0.60514	-0.798572	0.986806	0.448741	0.130556	0.940678	0.396892	0.0702183	1.03408	0.415288	-0.355022	0.240289
P69060	N-acylneuraminate cytidylyltransferase OS=Rattus norvegicus OX=10116 GN=Cmas PE=2 SV=1 - [NEUA_RAT]	3	6	0.761193	0.22534	0.654358	0.885809	0.254058	0.596079	1.04921	0.333895	0.244954	0.508112	0.270859	0.628379	1.19484	-0.0643822	0.258146	0.648885	-0.266346	0.196388	0.655892	-0.227229	0.0631588	0.329116	-0.0594851	0.151418	0.534354	0.240033
D3ZT90	Glutaryl-CoA dehydrogenase OS=Rattus norvegicus OX=10116 GN=Gcdh PE=1 SV=1 - [D3ZT90_RAT]	1	3											-0.0318398	-0.55893		-1.01176	-1.57855		1.15055	0.67389		0.786718	0.304341		1.07365	0.516263	-0.295385	0.239387
Q5XIH3	NADH dehydrogenase [ubiquinone] flavoprotein 1, mitochondrial OS=Rattus norvegicus OX=10116 GN=Ndufv1 PE=1 SV=1 - [Q5XIH3_RAT]	1	1	-0.124489	-0.402284	0.0339771	-0.678482	0.0867978	0.480746	-0.169155	-0.842786	-0.458177	-1.1775	0.850339	1.26988	0.548332	-0.377786	0.00205757	-0.715439	0.13498	0.604958	-0.237291	0.696595	1.16085	0.310113	0.177855	0.567101	-0.0942612	0.239361
F1LSW7	60S ribosomal protein L14 OS=Rattus norvegicus OX=10116 GN=Rpl14 PE=1 SV=2 - [F1LSW7_RAT]	2	10	-0.0247911	-0.148068	0.376684	0.471202	0.326595	0.809034	0.966111	-0.10811	0.364989	0.452639	0.243687	0.751721	0.837149	-0.771987	-0.303654	-0.214173	0.0107478	0.569216	0.533945	0.635681	1.18843	1.14467	-0.617915	-0.140179	0.373474	0.239327
G3V8T5	RuvB-like helicase OS=Rattus norvegicus OX=10116 GN=Ruvbl2 PE=1 SV=1 - [G3V8T5_RAT]	4	7	0.426893	-0.119832	0.160644	0.915689	0.148	0.238647	0.921789	0.0313649	0.112672	0.772743	0.224937	0.494209	1.24016	-0.114518	0.0349383	0.57026	-0.20617	0.0541939	0.679449	0.183734	0.372446	0.989212	-0.587996	-0.349022	0.360646	0.238891
A0A0G2K296	Fibrous sheath-interacting protein 2 OS=Rattus norvegicus OX=10116 GN=Fsip2 PE=1 SV=1 - [A0A0G2K296_RAT]	1	2	-0.969683	-0.925927	0.543852	-0.160592	-0.911298	0.516168	-0.125717	-0.850777	0.56735	-0.143962	-1.41607	0.0369938	-0.676541	-0.477724	0.935637	0.226155	-0.27718	1.22632	0.392082	0.449184	1.94696	1.10424	-1.70887	-0.286109	-0.319972	0.237845
E9PSW8	Centromere protein C OS=Rattus norvegicus OX=10116 GN=Cenpc PE=1 SV=1 - [E9PSW8_RAT]	1	1	-0.0862527	0.377084	0.0550588	-0.449779	1.40075	1.03641	0.594131	1.64069	1.26701	0.755306	1.27442	0.935682	0.421753	0.512849	0.134406	-0.375469	0.140107	-0.148202	-0.782829	0.998529	0.704499	0.0613829	0.766756	0.397715	0.733376	0.235958
Q6P4Z9	COP9 signalosome complex subunit 8 OS=Rattus norvegicus OX=10116 GN=Cops8 PE=2 SV=1 - [CSN8_RAT]	3	5	0.801612	-0.344674	0.0270743	0.409419	0.0550156	0.228325	0.673227	0.378297	0.557672	0.933147	0.112448	0.273743	0.646996	-0.0270594	0.214882	0.592189	0.0817446	0.346488	0.599043	-0.241767	0.0172554	0.261321	-0.060279	0.398398	0.342109	0.235768
P62828	GTP-binding nuclear protein Ran OS=Rattus norvegicus OX=10116 GN=Ran PE=1 SV=3 - [RAN_RAT]	3	8	0.200704	-0.674087	-0.29759	0.476678	-0.264321	-0.0315824	0.695323	0.0726212	0.188881	0.589278	0.0859912	0.35315	0.860033	-0.316727	0.0404813	0.665251	-0.169354	0.371747	0.651764	0.162455	0.343278	0.905153	-0.362184	-0.327689	0.116254	0.235351
O08629	Transcription intermediary factor 1-beta OS=Rattus norvegicus OX=10116 GN=Trim28 PE=1 SV=2 - [TIF1B_RAT]	14	23	0.58289	0.192207	0.236862	0.69236	0.180033	0.17972	0.693644	0.370484	0.363877	0.801132	-0.223392	-0.126068	0.265858	0.286618	0.328033	0.943219	0.120067	0.184981	0.449482	-0.0928731	0.0530971	0.409577	-0.034686	-0.0906581	0.328646	0.235226
A0A0G2JUV5	Coiled-coil domain-containing 40 OS=Rattus norvegicus OX=10116 GN=Ccdc40 PE=1 SV=1 - [A0A0G2JUV5_RAT]	1	1	2.18867	-0.000727518	-1.08704	1.50916	0.0815931	-1.04703	1.61172	-0.46061	-1.59857	0.990754	0.0546074	-1.04842	1.53868	-0.449158	-1.59188	0.999271	0.521075	-0.531517	1.93489	-0.0723527	-1.13067	1.32725	0.70493	-0.428394	0.0995095	0.235177
M0R757	Elongation factor 1-alpha OS=Rattus norvegicus OX=10116 GN=LOC100360413 PE=3 SV=1 - [M0R757_RAT]	7	116	-0.052951	0.219583	0.280872	0.0443966	0.295583	0.15078	0.0599854	0.384601	0.301565	0.383876	0.174464	0.110836	-0.0112377	0.377165	0.217139	0.46878	0.391479	0.410382	0.182228	0.472936	0.550812	0.110397	-0.14526	-0.210549	0.196132	0.234523
Q812D3	Peptidyl-prolyl cis-trans isomerase-like 3 OS=Rattus norvegicus OX=10116 GN=Ppil3 PE=2 SV=1 - [PPIL3_RAT]	2	5	-0.162757	1.26506	0.113299	-0.0487021	0.779817	0.24699	0.532781	0.626429	-0.00831244	-0.240169	0.739163	0.48246	0.430958	0.766683	0.0346873	-0.431015	1.03888	0.0639163	-0.227875	0.163222	-0.147399	-0.0547861	1.19811	-0.0216248	0.360505	0.234479
P07483	Fatty acid-binding protein, heart OS=Rattus norvegicus OX=10116 GN=Fabp3 PE=1 SV=2 - [FABPH_RAT]	6	26	0.205507	0.245126	-0.28449	-0.224595	-0.0999509	-0.308334	-0.376112	-0.0267994	-0.539743	-0.474896	0.0834725	-0.303153	-0.201984	0.532222	0.123828	0.214832	0.422476	0.180407	-0.0469284	0.529428	0.294125	0.163453	0.553227	0.0412464	-0.175331	0.233861
D3ZJG4	Phosphofurin acidic cluster sorting protein 2 OS=Rattus norvegicus OX=10116 GN=Pacs2 PE=1 SV=2 - [D3ZJG4_RAT]	1	2					-0.0579367	-0.270257		0.849882	0.628222		0.0789637	-0.107761					0.379931	0.24364		0.210239	0.0682271		0.358398	0.141375	0.186852	0.233635
P15178	Aspartate--tRNA ligase, cytoplasmic OS=Rattus norvegicus OX=10116 GN=Dars PE=1 SV=1 - [SYDC_RAT]	10	17	0.295385	0.105197	-0.149773	0.4248	0.260762	0.0384351	0.697365	0.173182	0.195555	0.599156	0.400869	0.585023	0.694664	-0.183042	-0.341817	0.0905222	0.27536	0.276763	0.49889	0.359978	0.155245	0.613076	0.170746	0.183712	0.302163	0.232841
A0A0G2K2V2	AP complex subunit beta OS=Rattus norvegicus OX=10116 GN=Ap1b1 PE=1 SV=1 - [A0A0G2K2V2_RAT]	5	13	1.17547	-0.110807	-0.295749	1.04199	-0.0950711	-0.098085	1.20149	-0.268493	-0.505087	0.825779	-0.0918016	0.246661	1.31665	-0.620387	-0.504474	0.535323	-0.152846	-0.118949	1.11956	-0.0819888	0.226106	1.18164	-0.111922	0.000408348	0.252191	0.232426
P29419	ATP synthase subunit e, mitochondrial OS=Rattus norvegicus OX=10116 GN=Atp5me PE=1 SV=3 - [ATP5I_RAT]	1	4	0.106572	0.0798605	0.0655093	0.227238	-0.0167899	-0.0734539	0.150833	0.084767	0.0187636	0.173624	0.359308	0.32824	0.480878	0.155165	0.084396	0.241087	0.244828	0.264193	0.296132	0.351822	0.365466	0.388916	-0.0146599	-0.0760269	0.125373	0.23185
D3ZPP2	ADP-ribosylation factor-like GTPase 8A OS=Rattus norvegicus OX=10116 GN=Arl8a PE=1 SV=1 - [D3ZPP2_RAT]	2	5	1.51458	0.530135	0.428359	1.54366	-0.266923	-0.411012	0.766844	-0.409182	-0.562611	0.545819	0.161423	0.0429287	1.14914	-0.233966	-0.39216	0.7181	0.154544	0.0864839	1.07199	-0.504697	-0.578478	0.398541	0.527209	0.378417	0.323669	0.23126
A0A0G2K628	SKI proto-oncogene OS=Rattus norvegicus OX=10116 GN=Ski PE=1 SV=1 - [A0A0G2K628_RAT]	1	3	-0.251674			-0.029378			-0.980339			0.331969			-0.0788699						-0.266806			1.03759			-0.232355	0.230637
A0A0G2JVM2	Uncharacterized protein OS=Rattus norvegicus OX=10116 PE=1 SV=1 - [A0A0G2JVM2_RAT]	15	23	-0.250618	-0.0883074	0.212539	0.0303527	-0.0238604	0.214987	0.00283274	0.134398	0.510691	0.260155	0.100454	0.488628	0.17248	0.0187743	0.385431	0.372858	0.128113	0.502972	0.17566	0.195832	0.52984	0.341188	-0.269425	0.211037	0.132688	0.230397
G3V6V1	Aminopeptidase B OS=Rattus norvegicus OX=10116 GN=Rnpep PE=1 SV=1 - [G3V6V1_RAT]	3	5	1.84184	-0.0713378	-0.551501	0.656924	0.216992	-0.109307	0.965499	-0.68975	-0.805213	-0.0200087	0.246944	0.222271	0.949397	-0.0153079	-1.09177	0.651498	0.235354	-0.217211	0.867542	-0.316526	-0.454957	0.301453	1.13972	0.715307	0.158612	0.230375
F1LX07	Solute carrier family 25 member 12 OS=Rattus norvegicus OX=10116 GN=Slc25a12 PE=1 SV=3 - [F1LX07_RAT]	9	15	2.06921	-0.196221	-0.782992	1.19608	-0.0901173	-0.697213	1.50556	-0.998652	-1.44103	0.44808	-0.00860399	-0.513373	1.51296	-1.17891	-1.81572	0.158309	0.0866397	-0.335611	1.7103	0.341628	-0.00892486	1.93562	0.375726	-0.0198235	0.0408939	0.230183
B1WC70	Protein phosphatase 1, regulatory (Inhibitor) subunit 8 OS=Rattus norvegicus OX=10116 GN=Ppp1r8 PE=1 SV=1 - [B1WC70_RAT]	2	2	0.167175	0.573468	-0.184555	0.178267	0.36706	-0.433275	-0.0078953	0.62224	-0.187436	0.168517	0.685314	-0.0894264	0.264304	1.05329	0.238848	0.596632	0.460461	-0.263846	-0.0308137	0.434868	-0.29516	-0.0706168	0.588522	-0.216517	0.154954	0.229998
G3V8T7	RCG51933, isoform CRA_a OS=Rattus norvegicus OX=10116 GN=Tdrkh PE=1 SV=1 - [G3V8T7_RAT]	1	1	0.722417	0.0478241	-0.0488766	0.752718	-0.0545661	-0.19358	0.670573	0.0292819	-0.119071	0.675655	0.132572	0.0191539	0.811658	0.33124	0.178121	0.974678	-0.0514829	-0.114467	0.557338	-0.132738	-0.201444	0.461872	0.0436697	-0.100047	0.219509	0.229866
Q4FZT9	26S proteasome non-ATPase regulatory subunit 2 OS=Rattus norvegicus OX=10116 GN=Psmd2 PE=1 SV=1 - [PSMD2_RAT]	11	22	0.0732179	-0.0491268	-0.398784	-0.269872	0.0651569	0.25679	0.471754	0.192635	-0.0614871	-0.0893558	0.291689	-0.135843	0.759678	0.0357634	-0.0588518	0.525674	0.132505	-0.140256	0.264953	0.275114	0.312843	0.583632	0.158547	-0.0967554	0.0288978	0.229404
Q8VHI8	Vesicle transport protein SEC20 OS=Rattus norvegicus OX=10116 GN=Bnip1 PE=2 SV=1 - [SEC20_RAT]	1	2	-0.0199283	0.130812	0.182246	0.533509	-0.319926	-0.310804	0.103016	0.408368	0.40815	0.752544	0.228312	0.26303	0.605201	0.0701272	0.0651438	0.411368	0.04581	0.130961	0.352433	0.495511	0.574942	0.787925	-0.396479	-0.39206	0.196611	0.22924
D3ZU13	Eukaryotic translation initiation factor 4 gamma, 1 OS=Rattus norvegicus OX=10116 GN=Eif4g1 PE=1 SV=1 - [D3ZU13_RAT]	13	28	-0.242515	-0.125172	0.314473	0.321828	-0.0356367	0.454558	0.28948	-0.083853	0.51735	0.363622	0.0378548	0.558226	0.35453	0.0501382	0.606051	0.126973	-0.000644074	0.404068	0.0797345	0.185204	0.79304	0.474417	-0.449657	0.103968	0.197518	0.227319
Q4FZS1	Chromobox 8 OS=Rattus norvegicus OX=10116 GN=Cbx8 PE=2 SV=1 - [Q4FZS1_RAT]	1	2	-1.13927	-0.510439	1.24867	-0.436865	-0.242478	1.47431	-0.148659	0.295217	2.00267	0.31027	-0.719559	1.02283	-0.671794	-0.613696	1.08899	-0.601578	-0.219033	1.57379	-0.241533	0.437072	2.22417	0.400363	-1.1867	0.525393	0.263058	0.226288
G3V8J5	PH and SEC7 domain-containing protein 1 OS=Rattus norvegicus OX=10116 GN=Psd PE=1 SV=1 - [G3V8J5_RAT]	4	4	0.700443	0.490257	0.455485	0.84395	0.122783	0.045699	1.14639	0.798025	-0.143984		-0.363465	-0.414954	0.358081	0.587827	0.496637	1.62154	0.0911908	0.0901354	0.670947	-0.455619	-0.462395	-0.19636	-0.00301679	-0.0848041	0.334603	0.22618
Q6AXQ0	SUMO-activating enzyme subunit 1 OS=Rattus norvegicus OX=10116 GN=Sae1 PE=2 SV=1 - [SAE1_RAT]	8	12	0.424532	0.376223	0.377888	0.466776	-0.110293	-0.10243	0.0853437	0.279722	0.453164	0.455097	0.0348472	0.228562	0.333068	0.0146365	0.0649256	0.171803	0.280546	0.598309	0.320314	0.0990297	0.266642	0.139782	0.249907	0.173127	0.247453	0.226007
D3ZCR9	UBX domain-containing protein 7-like OS=Rattus norvegicus OX=10116 GN=LOC100911374 PE=4 SV=2 - [D3ZCR9_RAT]	3	4	0.242776	0.441798	0.395659	0.638466	0.302886	0.318774	0.417869	0.792834	0.827319	0.766512	0.035675	-0.10124	-0.074603	0.777283	0.807002	0.454683	0.0649341	0.0900854	-0.00316712	-0.0108657	0.103267	0.131106	0.174185	0.18537	0.423277	0.22494
D4A0H4	Cullin 2 OS=Rattus norvegicus OX=10116 GN=Cul2 PE=1 SV=1 - [D4A0H4_RAT]	1	1					0.758917									0.132527			0.664257			-0.122089					0.758917	0.224898
P34058	Heat shock protein HSP 90-beta OS=Rattus norvegicus OX=10116 GN=Hsp90ab1 PE=1 SV=4 - [HS90B_RAT]	14	150	0.54157	0.00059899	0.0556549	0.86515	0.180154	0.040195	0.940959	0.050378	-0.105515	0.751207	0.31291	0.284677	1.08682	-0.164298	-0.286121	0.577732	-0.113995	-0.174093	0.550037	0.319676	0.30611	1.03874	-0.13299	-0.318537	0.326495	0.22409
[truncated: 2,719 more rows]
