# Supplementary material for: The Effect of Prenatal Food Restriction on Brain Proteome in Appropriately Grown and Growth Restricted Male Wistar Rats
Source: Front Neurosci. 2021 Apr 14;15:665354. doi: 10.3389/fnins.2021.665354 (PMC8079747; doi:10.3389/fnins.2021.665354)
Supplement: Supplementary Table 2 — Differentially expressed proteins (DEPs) in FGR vs. control. [file Table_2.xlsx]

## Sheet: FGR_DEPs_SD_2up
Accession	Description	128_C/126	128_C/127_C	128_C/127_N	128_N/126	128_N/127_C	128_N/127_N	129_C/126	129_C/127_C	129_C/127_N	129_N/126	129_N/127_C	129_N/127_N	130_C/126	130_C/127_C	130_C/127_N	130_N/126	130_N/127_C	130_N/127_N	131/126	131/127_C	131/127_N	131_C/126	131_C/127_C	131_C/127_N	Mean [FGR vs. control]	Mean [non-FGR vs. control]
A0A0G2K0J0	Transcription elongation factor spt6 OS=Rattus norvegicus OX=10116 GN=Supt6h PE=1 SV=1 - [A0A0G2K0J0_RAT]		0.590709	2.8608		0.560731	2.78851		0.692772	2.91121		0.309192	2.56257		0.43086	2.64454		-1.12292	1.18089		0.0976694	2.39576		-0.701827	1.52125	1.65956	0.805776
M0R6K0	Laminin subunit beta-2 OS=Rattus norvegicus OX=10116 GN=Lamb2 PE=1 SV=1 - [M0R6K0_RAT]	4.01534	-1.41296	-0.248628	3.36574	-0.391799	0.73022	4.40715	-0.51238	0.6003	4.2078	-0.19187	0.955744	4.56102	-1.19858	-0.0906622	3.51867	0.3482	1.54625	5.03083	1.26401	2.45634		-0.737219	0.380097	1.29372	1.55263
Q505J8	Phenylalanine--tRNA ligase alpha subunit OS=Rattus norvegicus OX=10116 GN=Farsa PE=1 SV=1 - [SYFA_RAT]								1.03079	1.41061											0.410147	0.869616		-0.0929002	0.291558	1.2207	0.369605
Q5XFX7	RAD23 homolog A (S. cerevisiae) OS=Rattus norvegicus OX=10116 GN=Rad23a PE=1 SV=1 - [Q5XFX7_RAT]		0.496444	1.86197											0.488789	1.7979		0.319952	1.55599		0.0526525	1.28297		0.139137	1.45765	1.17921	0.886881
G3V7R1	Nuclear pore complex protein Nup50 OS=Rattus norvegicus OX=10116 GN=Nup50 PE=1 SV=1 - [G3V7R1_RAT]		-0.818036	1.06114		0.850302	2.68717		0.627144	2.45467		-0.0897673	1.77269		0.471712	2.29447		0.0322435	1.94514		1.05906	2.96623		-0.509889	1.32227	1.06817	1.19766
A0A0G2K2S2	Solute carrier family 2, facilitated glucose transporter member 1 OS=Rattus norvegicus OX=10116 GN=Slc2a1 PE=1 SV=1 - [A0A0G2K2S2_RAT]	1.24806	0.32483	0.332799	1.14144	1.17405	1.11476	2.23729	0.357606	0.218082	1.27119	1.18229	1.14359	2.19448	-0.544015	-0.843806	0.211134	-0.0866452	-0.348291	0.712553	-0.345602	-0.519605	0.383987	0.221212	0.167211	0.978833	0.100218
D3ZZ68	Synaptopodin 2-like OS=Rattus norvegicus OX=10116 GN=Synpo2l PE=1 SV=1 - [D3ZZ68_RAT]											0.973638						4.15532			4.44081					0.973638	4.29807
Q63624	Splicing factor, arginine/serine-rich 19 OS=Rattus norvegicus OX=10116 GN=Scaf1 PE=1 SV=2 - [SFR19_RAT]		1.09186			1.2357						0.585261			-0.188242			0.509255			-0.369279					0.970943	-0.0160888
Q5I0E7	Transmembrane emp24 domain-containing protein 9 OS=Rattus norvegicus OX=10116 GN=Tmed9 PE=1 SV=1 - [TMED9_RAT]	3.24601	-0.0144085	-0.0713862	2.8562	0.159199	0.0253283	3.05005	-0.225102	-0.368312	2.58699	0.253209	0.144935	3.09801	-0.547538	-0.684581	2.26162	0.340202	0.146331	3.11474	1.08111	1.03087	3.84144	0.401544	0.349514	0.970226	1.20277
Q5M7U6	Actin-related protein 2 OS=Rattus norvegicus OX=10116 GN=Actr2 PE=2 SV=1 - [ARP2_RAT]	2.39476	-0.188748	0.463176	2.62623	-0.224074	0.72584	2.61115	-0.264229	0.642359	2.49223	-0.127871	0.319072	2.6613	-0.867998	-0.0728192	1.88552	-0.363163	-0.106784	2.35574	0.0601483	0.85927	2.76484	-0.394074	-0.218427	0.955824	0.71363
B5DEY8	Sorting nexin OS=Rattus norvegicus OX=10116 GN=Snx6 PE=1 SV=1 - [B5DEY8_RAT]	2.03239	0.39576	-0.159034	2.06088	0.667312	0.0702055	2.35268	0.587909	-0.0185378	2.19451	0.863618	0.292107	2.50293	0.749796	0.138584	2.35346	0.4657	-0.0553777	2.03474	1.21023	0.683427	2.76506	0.393421	-0.208389	0.944982	1.08613
F1LMP9	Disabled homolog 2 OS=Rattus norvegicus OX=10116 GN=Dab2 PE=1 SV=3 - [F1LMP9_RAT]	-0.566863	-2.91713	2.28603	-0.471721	-0.616372	4.3603	0.34446	-0.443477	4.353	1.97635	-0.674905	3.41383	1.31228	-0.275434	2.62244	0.618474	-0.595522	4.4399	0.871777	0.12743	1.73503	1.92236	-1.4813	3.43674	0.920291	1.22785
Q5BJT7	Coiled-coil domain-containing protein 93 OS=Rattus norvegicus OX=10116 GN=Ccdc93 PE=1 SV=1 - [CCD93_RAT]	2.93284	-0.339783	0.0517298	3.08269	-0.312576	0.0366236	3.13014	-0.447085	-0.107225	2.91687	-0.153568	0.221227	3.2431	-0.151056	0.184038	3.20996	-0.356613	0.068616	2.96979	-0.398571	0.0209374	2.91362	-0.463484	-0.118988	0.917658	0.926779
D4AED1	LOC361719 OS=Rattus norvegicus OX=10116 GN=Spindoc PE=1 SV=2 - [D4AED1_RAT]	-1.20829	0.493406	1.85953	-0.274393	0.974873	2.29869	0.22732	1.26874	2.58322	0.442421	0.369964	1.71937	-0.423643				-0.950593	0.44925	-1.81447	-0.0602601	1.33386	-0.938342	-0.414345	0.904767	0.896238	-0.212641
D4A5Y6	Mak3 homolog (S. cerevisiae) (Predicted) OS=Rattus norvegicus OX=10116 GN=Naa50 PE=1 SV=1 - [D4A5Y6_RAT]	0.635503	1.08762	0.695743	0.792669	0.966461	0.532269	0.691753	1.18117	0.737642	0.827699	1.50057	1.09197	1.17981	1.43576	0.98746	1.07935	1.29197	0.93381	0.900946	1.5054	1.14152	1.10017	0.956603	0.517707	0.895089	1.08587
Q02874	Core histone macro-H2A.1 OS=Rattus norvegicus OX=10116 GN=H2afy PE=1 SV=4 - [H2AY_RAT]	0.538774	0.254148	0.886375	1.07405	0.766959	1.35687	1.6071	0.311408	0.891982	1.07279	0.647499	1.26301	1.44159	-0.190098	0.385711	0.568345	-0.0706728	0.59527	0.653153	0.130926	0.791149	0.840542	-0.254979	0.330232	0.889247	0.435097
P62282	40S ribosomal protein S11 OS=Rattus norvegicus OX=10116 GN=Rps11 PE=1 SV=3 - [RS11_RAT]	0.439063	0.27977	0.84038	1.0144	0.757556	1.27585	1.51243	0.271323	0.780281	0.947434	0.947402	1.49129	1.65622	-0.0990294	0.405162	0.574146	0.505756	1.10008	1.14431	1.19519	1.78379	1.81953	-0.269422	0.244171	0.879766	0.838326
A0A0G2K2A5	Ubiquitin carboxyl-terminal hydrolase OS=Rattus norvegicus OX=10116 GN=Uchl5 PE=1 SV=1 - [A0A0G2K2A5_RAT]												0.875893			0.0977728			0.167497			1.34695			-0.157123	0.875893	0.363775
Q6P6R6	Transglutaminase 2, C polypeptide OS=Rattus norvegicus OX=10116 GN=Tgm2 PE=2 SV=1 - [Q6P6R6_RAT]	0.840091	-1.37879	0.574456	0.727849	-0.462284	1.82369	2.66258	-0.734885	1.47822	2.31499	0.0836046	2.4492	3.16241	-0.643758	1.65628	2.3994	-0.221863	2.39755	2.78668	0.895632	3.33884	3.74173	-2.42683	-0.0786835	0.864894	1.41728
P14141	Carbonic anhydrase 3 OS=Rattus norvegicus OX=10116 GN=Ca3 PE=1 SV=3 - [CAH3_RAT]											0.742543	0.984818			-0.429763		2.30477	3.63789	4.41439	0.597141	4.8814			-0.0548408	0.86368	2.193
Q38PG1	AHNAK 1 (Fragment) OS=Rattus norvegicus OX=10116 PE=2 SV=1 - [Q38PG1_RAT]	-1.14224	-1.31921	1.34844	-0.256681	-0.197955	2.42739	0.884824	0.382548	2.99855	1.38656	0.522672	3.17361	1.5594	-0.569617	2.04162	0.43146	1.10139	3.80276	2.06785	2.0256	4.72125	2.97785	-2.17862	0.442016	0.850709	1.53525
Q767I9	Cadherin-related neuronal receptor 3 OS=Rattus norvegicus OX=10116 GN=Pcdha3 PE=2 SV=1 - [Q767I9_RAT]	-0.45564					1.79957	0.752921					1.2792	0.160907											0.632696	0.844013	0.396801
D4ACM9	Inositol hexakisphosphate and diphosphoinositol-pentakisphosphate kinase 1 OS=Rattus norvegicus OX=10116 GN=Mfap1a PE=1 SV=1 - [D4ACM9_RAT]			1.24937			0.433946												0.260767						1.06221	0.841657	0.661486
P51653	Glypican-2 OS=Rattus norvegicus OX=10116 GN=Gpc2 PE=1 SV=1 - [GPC2_RAT]	1.6423	0.421816	0.0817658	1.93206	0.405693	0.356542	2.23247	0.193451	0.0434375	1.7278	0.487949	0.344648	2.02679	-0.45021	-0.604989	1.08121	-0.748654	-0.813299	0.748146	-0.216511	-0.396391	0.983587	0.185272	0.131418	0.822495	0.160531
P15429	Beta-enolase OS=Rattus norvegicus OX=10116 GN=Eno3 PE=1 SV=3 - [ENOB_RAT]		0.41518	-0.894176		0.454699	0.356393		2.06159	1.07658		1.34822	1.69779					5.2234	6.11342							0.814534	5.66841
P17425	Hydroxymethylglutaryl-CoA synthase, cytoplasmic OS=Rattus norvegicus OX=10116 GN=Hmgcs1 PE=1 SV=1 - [HMCS1_RAT]	0.987385	0.679095	0.325402	1.27512	0.745373	0.654921	1.65463	0.56105	0.198566	1.16746	0.898154	0.471033	1.35382	0.402062	0.163937	0.908706	0.16365	0.0205426	0.96866	0.322895	0.169183	0.824945	0.169291	-0.124142	0.801515	0.445295
Q66H98	Caveolae-associated protein 2 OS=Rattus norvegicus OX=10116 GN=Cavin2 PE=1 SV=3 - [CAVN2_RAT]	0.0369991	-0.914659	0.907424	-0.382285	0.423106	2.38249	1.30957	0.0120748	1.96212	0.897302	0.483839	2.46882	1.5576	-0.274989	1.67029	0.44908	0.643172	2.67858	1.4944	1.37537	3.44709	2.41153	-0.828451	1.76841	0.7989	1.36601
B2GUU1	YTH domain family 2 (Predicted) OS=Rattus norvegicus OX=10116 GN=Ythdf2 PE=2 SV=1 - [B2GUU1_RAT]		0.291224	1.68016		-0.606193	0.740428		0.696806	2.03409		0.060063	1.43228		-1.01298	0.319534		-1.33056	0.0920951		0.185836	1.60277		-0.650686	0.691232	0.791107	-0.0128451
Q6P3V9	60S ribosomal protein L4 OS=Rattus norvegicus OX=10116 GN=Rpl4 PE=1 SV=1 - [Q6P3V9_RAT]	1.48136	0.103695	0.0494062	1.51372	0.535045	0.438443	1.96531	0.163397	0.0574562	1.5149	0.848875	0.777868	2.23309	-0.329973	-0.44068	1.01859	0.36183	0.341257	1.67578	1.42109	1.39479	2.72082	0.0974838	-0.00382081	0.787456	0.874188
G3V7U1	Glutamate receptor, metabotropic 1, isoform CRA_b OS=Rattus norvegicus OX=10116 GN=Grm1 PE=1 SV=1 - [G3V7U1_RAT]											-0.0113098	1.55348					-0.442377	1.17285		-1.39137	0.218137		-1.2351	0.299399	0.771087	-0.229743
B2RYI0	WD repeat-containing protein 91 OS=Rattus norvegicus OX=10116 GN=Wdr91 PE=2 SV=1 - [WDR91_RAT]			1.34738			0.193028												0.700041			0.438605			0.708234	0.770206	0.615626
P43278	Histone H1.0 OS=Rattus norvegicus OX=10116 GN=H1f0 PE=2 SV=2 - [H10_RAT]	-0.755994	-0.649729	1.41115	0.0499001	0.395408	2.41397	1.11528	0.277414	2.28664	0.918523	-0.145895	1.89826	0.527926	-0.671673	1.33279	-0.0334993	-0.344775	1.74982	0.258781	0.56664	2.65551	1.15599	-1.42948	0.584383	0.767911	0.529367
D4AE49	Mtr4 exosome RNA helicase OS=Rattus norvegicus OX=10116 GN=Mtrex PE=1 SV=3 - [D4AE49_RAT]	1.35601	0.46758	0.205992	1.24396	0.223113	-0.0807882	1.01974	0.772444	0.459203	1.4903	1.16632	0.888013	1.91689	0.43314	0.115133	1.14806				1.45094	1.21734	2.11703	0.605784	0.29718	0.767657	1.0335
Q5XHZ0	Heat shock protein 75 kDa, mitochondrial OS=Rattus norvegicus OX=10116 GN=Trap1 PE=1 SV=1 - [TRAP1_RAT]	1.3701	-0.134727	0.465752	1.5768	0.488051	1.04609	2.38004	-0.274793	0.103126	1.13489	0.0828658	0.973524	1.96397	-0.898991	-0.016503	0.920294	-0.123327	0.793592	1.60946	0.803077	1.43142	2.47516	-0.232281	0.475427	0.767643	0.766775
Q4V8B7	Inactive hydroxysteroid dehydrogenase-like protein 1 OS=Rattus norvegicus OX=10116 GN=Hsdl1 PE=2 SV=1 - [HSDL1_RAT]	2.66474	0.333714	0.13653	2.93825	-0.0667638	-0.306261	2.5506	-0.675736	-0.924572	1.50074	0.626218	0.412316	3.17882	-1.02332	-1.27692	1.4065	-0.267722	-0.43119	2.19267	0.103621	-0.065568	2.98906	0.437077	0.192877	0.765814	0.619658
M0R7U6	RCG63233 OS=Rattus norvegicus OX=10116 GN=Sowahc PE=1 SV=1 - [M0R7U6_RAT]	1.96362	0.353365	0.287345	1.24576	0.422794	0.314461	1.33543	0.385456	0.267783	1.21933	0.635528	0.552791	1.50211	0.782091	0.659653	1.61303	1.10122	1.06892	1.89754	1.70768	1.66965	2.48978	1.09738	0.984343	0.748638	1.38112
Q5BK48	Tetratricopeptide repeat protein 5 OS=Rattus norvegicus OX=10116 GN=Ttc5 PE=2 SV=1 - [TTC5_RAT]	1.54903	1.25363	-0.146729	1.79535	1.33633	-0.140365	1.8983	0.315737	-0.70121	0.798942	0.992533	0.010521	1.50845	0.300143	-0.527955	0.780413	1.08405	0.152469	1.5297	1.19526	0.262899	1.62671	1.03345	-0.0616801	0.74684	0.740326
M0R7B4	Histone cluster 1 H1 family member d OS=Rattus norvegicus OX=10116 GN=Hist1h1d PE=1 SV=2 - [M0R7B4_RAT]	-1.48405	-0.207527	1.20466	-0.642779	1.1448	2.39168	0.276094	1.14669	2.58186	0.488926	0.517206	1.46256	-0.483461	0.197209	1.35202	-0.575777	0.342603	1.47487	-0.59185	0.534804	1.76315	-0.312057	-0.707315	0.732492	0.74001	0.310557
D4A3K5	Histone H1.1 OS=Rattus norvegicus OX=10116 GN=Hist1h1a PE=1 SV=1 - [H11_RAT]	-2.05837	-0.259849	1.41872	-1.03368	0.995123	2.67208	0.348353	1.36035	3.09166	0.632399	-0.0536864	1.73822	-0.696729	-0.267191	1.14138	-0.992456	-0.453815	1.34395	-1.15986	0.29417	2.13079	-0.381514	-1.04665	0.209314	0.73761	0.0101159
D3ZCU8	RAB33A, member RAS oncogene family OS=Rattus norvegicus OX=10116 GN=Rab33a PE=4 SV=1 - [D3ZCU8_RAT]	1.00921	0.346584		1.80866	0.373156		1.85548	-0.717312		0.686243	0.491803		1.92807	-0.884501		0.516118	-0.258852		1.10715	-0.338017		1.01377	-0.426722		0.731727	0.332128
D3ZWL9	Death inducer-obliterator 1 OS=Rattus norvegicus OX=10116 GN=Dido1 PE=1 SV=2 - [D3ZWL9_RAT]	-1.30597	1.6309	0.69918	0.0350936	1.6443	0.670263	0.0687348	2.22697	1.2436	0.572645	1.08575	0.137313	-0.535864	1.21835	0.230212	-0.438912	-0.472683	-1.37069	-2.16456				0.315982	-0.662755	0.725732	-0.431213
Q5U367	Procollagen-lysine,2-oxoglutarate 5-dioxygenase 3 OS=Rattus norvegicus OX=10116 GN=Plod3 PE=2 SV=1 - [PLOD3_RAT]	0.957618	0.514403	0.0040505	0.871337	1.15186	0.599197	1.52904	0.721332	0.159328	1.01975	0.803861	0.276792	1.13499	-0.00346665	-0.570237	0.292011	2.04564	1.56901	2.3065	3.00544	2.52309	3.25209	0.62683	0.0694624	0.71738	1.35428
Q8CG08	Collagen triple helix repeat-containing protein 1 OS=Rattus norvegicus OX=10116 GN=Cthrc1 PE=1 SV=1 - [CTHR1_RAT]		0.590166	0.974589		0.572203	0.914313		0.135796	0.468567		0.843066	1.23964		0.514015	0.642733		3.27157	3.79967		4.30782	5.02195		0.561888	0.738781	0.717292	2.3573
B0BMU7	Elongator complex protein 5 OS=Rattus norvegicus OX=10116 GN=Elp5 PE=1 SV=1 - [B0BMU7_RAT]		0.722088			0.559075			0.836956			0.727944			0.286425			0.812673	0.31655		0.699643	-0.176021		1.62221		0.711516	0.59358
P05943	Protein S100-A10 OS=Rattus norvegicus OX=10116 GN=S100a10 PE=1 SV=2 - [S10AA_RAT]	-0.159099	-1.28605	0.594106	0.403648	-0.304173	1.80218	1.67428	-0.511743	1.83229	1.63496	0.307938	2.47618	2.27663	0.249311	2.12705	1.93155	1.65888	3.93723	3.61698	2.25551	5.26522	4.93648	-2.09116	0.0104897	0.705376	2.18118
A0A0G2JTL7	RBR-type E3 ubiquitin transferase OS=Rattus norvegicus OX=10116 GN=Ankib1 PE=1 SV=1 - [A0A0G2JTL7_RAT]			0.705219																		-0.527014			0.0366508	0.705219	-0.245181
D3ZJW3	PPFIA-binding protein 1 OS=Rattus norvegicus OX=10116 GN=Ppfibp1 PE=1 SV=1 - [D3ZJW3_RAT]	-0.325123	-0.314708	1.25689	-0.207446	0.402026	1.93131	0.529532	0.379298	1.89924	0.428038	0.435464	1.99034	0.516917	-0.206621	1.30855	-0.160815	2.01266	3.61797	2.02385	3.13127	4.73086	3.12824	-0.406238	1.11834	0.700404	1.73458
D3ZBN0	Histone H1.5 OS=Rattus norvegicus OX=10116 GN=Hist1h1b PE=1 SV=1 - [H15_RAT]	-1.92499	-0.194264	1.52513	-0.96713	0.898695	2.5271	-0.0161156	1.40546	3.03014	0.362616	0.0572313	1.68464	-0.682895	-0.135412	1.41001	-1.04118	-0.430488	1.28654	-1.41261	-0.0588826	1.56015	-1.00644	-1.02236	0.54146	0.699043	-0.0826748
P23514	Coatomer subunit beta OS=Rattus norvegicus OX=10116 GN=Copb1 PE=1 SV=1 - [COPB_RAT]	1.47558	-0.267888	0.128683	1.52109	0.378842	0.770215	2.18604	-0.319039	-0.119088	1.43583	0.368608	0.826726	2.15826	-0.867572	-0.455589	0.88	0.265859	0.606009	1.84619	1.28327	1.47264	2.697	-0.605039	-0.374852	0.6988	0.742181
D3Z955	Phosphoglucomutase 2-like 1 OS=Rattus norvegicus OX=10116 GN=Pgm2l1 PE=1 SV=1 - [D3Z955_RAT]	0.874185	0.31806	0.872733	1.30855	0.82278	1.30138	1.86049	-1.28098	-0.656561	-0.0831788	1.31205	1.56115	2.12383	-0.288404	0.130007	0.638052	-0.343843	0.332056	0.846868	-0.0594328	0.381414	0.604703	-0.236088	0.249026	0.684221	0.364849
Q4FZT0	Stomatin-like protein 2, mitochondrial OS=Rattus norvegicus OX=10116 GN=Stoml2 PE=1 SV=1 - [STML2_RAT]	1.58431	-0.13906	0.13907	1.44154	0.269212	0.606813	1.15135	0.196525	0.716611	1.25896	0.374438	0.606444	1.7858	0.0189397	0.206316	1.14854	0.339504	0.975531	1.41807	0.548192	1.21975	1.80774	-0.105866	0.0882957	0.683852	0.787568
F1LYQ8	FERM, ARHGEF and pleckstrin domain-containing protein 1 OS=Rattus norvegicus OX=10116 GN=Farp1 PE=1 SV=2 - [FARP1_RAT]	1.30972	0.429621	0.293695	1.81355	0.312771	0.422764	1.96932	-0.0159348	-0.22162	1.61752	0.354969	-0.0938058	1.53467	0.0555647	-0.331279	1.09524	0.0931466	-0.331631	0.84712	0.144768	-0.287658	1.29608	0.163092	-0.293477	0.682713	0.332137
G3V8B8	DnaJ heat shock protein family (Hsp40) member C7 OS=Rattus norvegicus OX=10116 GN=Dnajc7 PE=1 SV=2 - [G3V8B8_RAT]	1.6385	-0.178415	-0.0523066	1.47815	0.226418	0.241949	1.97739	0.262418	0.342806	1.86497	0.0427244	0.338922	1.68636	-1.11068	-0.450876	0.878562	-0.433047	-0.273222	1.24502	-0.554882	-0.614273	1.29011	-0.0385221	-0.0828112	0.681961	0.128477
I6L9G6	RCG31562, isoform CRA_c OS=Rattus norvegicus OX=10116 GN=Tardbp PE=1 SV=1 - [I6L9G6_RAT]	0.687449	0.278327	0.361305	1.1847	0.713541	0.754206	1.68086	0.257564	0.28889	1.19444	0.328088	0.404412	1.24824	0.256784	0.283343	1.04449	0.183657	0.300351	0.756203	0.321524	0.44256	1.17595	-0.251115	-0.150613	0.677815	0.467614
A0A0G2K1S0	Pre-mRNA-splicing factor SLU7 OS=Rattus norvegicus OX=10116 GN=Slu7 PE=1 SV=1 - [A0A0G2K1S0_RAT]					0.949075		0.400778																		0.674926
P05370	Glucose-6-phosphate 1-dehydrogenase OS=Rattus norvegicus OX=10116 GN=G6pdx PE=1 SV=3 - [G6PD_RAT]	0.585904	-0.00310843	0.547168	1.37205	0.262834	0.210015	1.32811	0.186241	0.1592	0.990032	1.06281	1.39568	2.33886	0.543283	0.511476	1.2854	0.235981	0.535924	1.51506	0.907585	0.870123	1.84233	-0.206045	0.0937715	0.674744	0.872813
P09456	cAMP-dependent protein kinase type I-alpha regulatory subunit OS=Rattus norvegicus OX=10116 GN=Prkar1a PE=1 SV=2 - [KAP0_RAT]	1.02641	0.54076	-0.187546	1.26615	0.465166	0.570876	1.2108	0.757992	0.156007	1.42486	0.594968	0.262737	1.29455	0.326304	0.417909	0.990235	0.719524	0.179004	1.34884	1.52588	0.596984	2.14099	0.327168	0.0358429	0.674098	0.825269
P29411	GTP:AMP phosphotransferase AK3, mitochondrial OS=Rattus norvegicus OX=10116 GN=Ak3 PE=2 SV=2 - [KAD3_RAT]	2.04899	0.00436217	0.710714	1.38387	-0.65849	0.00554956	1.78199	-0.382314	0.272386	1.20234	0.491141	1.18078	2.11451	0.250915	0.900849	1.49797	0.00967449	0.749743	1.76027	0.667525	1.40187	2.52003	-0.0508782	0.608458	0.67011	1.03591
P40329	Arginine--tRNA ligase, cytoplasmic OS=Rattus norvegicus OX=10116 GN=Rars PE=1 SV=2 - [SYRC_RAT]	-0.186528	0.975691	-0.0829757	0.472121	1.48043	0.379449	0.997105	1.54178	0.431459	0.979687	1.05088	-0.0245033	0.521503	0.817381	-0.297704	0.252355	1.22273	0.197775	0.623082	1.72525	0.694574	1.11139	0.343189	-0.762494	0.667883	0.537419
B2RYV5	RGD1562502 protein (Fragment) OS=Rattus norvegicus OX=10116 GN=RGD1562502 PE=2 SV=1 - [B2RYV5_RAT]	0.721298	0.31698	0.306086	1.06178	0.19187	0.256246	1.1683	0.986268	0.661162	1.66057	0.451141	0.214045	1.1806	0.675169	0.241743	1.42892	-0.107011	0.153016	0.897741	0.145169	-0.217228	0.56339	-0.0593781	-0.0202975	0.666312	0.406819
Q63413	Spliceosome RNA helicase Ddx39b OS=Rattus norvegicus OX=10116 GN=Ddx39b PE=2 SV=3 - [DX39B_RAT]	1.02556	0.325886	0.594538	1.21498	0.401101	0.53769	1.28825	0.287162	0.443821	1.06588	0.208459	0.515244	1.21781	-0.165374	-0.103685	0.684994	-0.0188561	0.530532	0.858972	0.244173	0.355247	1.03456	0.160871	0.289459	0.659048	0.424059
D4A830	Pyrophosphatase (inorganic) 2 OS=Rattus norvegicus OX=10116 GN=Ppa2 PE=1 SV=2 - [D4A830_RAT]	2.45915	0.827853	-0.0597929	2.86807	-0.18715	-1.11711	1.71726	0.293325	-0.645973	1.25265	0.23368	0.21441	2.02082	0.723356	-0.220708	2.01958	0.378927	-0.475002	2.11091	0.270172	-0.589478	1.31426	1.02621	0.0915483	0.654697	0.722549
D3ZD73	DEAD-box helicase 6 OS=Rattus norvegicus OX=10116 GN=Ddx6 PE=1 SV=1 - [D3ZD73_RAT]	0.478594	0.297662	0.662422	1.15573	0.441715	0.764161	1.21703	0.592592	0.786971	1.03902	0.289106	0.115676	0.941617	0.0468136	-0.0614012	1.09758	-0.0697257	0.137859	0.728868	0.317031	0.422003	1.31897	-0.160856	-0.172486	0.653389	0.378856
G3V8Q8	RCG40648, isoform CRA_b OS=Rattus norvegicus OX=10116 GN=Sec23ip PE=1 SV=1 - [G3V8Q8_RAT]	-0.151341	-0.077183	0.394091	1.07123	0.669924	1.09888	1.83858	0.055864	0.475485	1.14576	0.415411	0.869967	1.53802	0.706621	1.12148	1.79358	0.814384	1.31937	1.86672	0.67008	0.37161	1.70821	-1.27361	-0.849351	0.650556	0.815593
G3V7T3	Pantothenate kinase 4 OS=Rattus norvegicus OX=10116 GN=Pank4 PE=1 SV=1 - [G3V7T3_RAT]		-0.182756	1.39509		0.174634	1.71017					-0.37882	1.18231		-1.34838	0.173048		0.324219	1.93578		0.357554	1.9634		0.31156	1.84239	0.650105	0.694946
Q0QER8	Isocitrate dehydrogenase 1 (Fragment) OS=Rattus norvegicus OX=10116 GN=IDH1 PE=2 SV=1 - [Q0QER8_RAT]	0.413303	0.558548	0.470236	0.720156	0.833535	0.747234	1.01539	0.440532	0.475496	0.664257	0.837991	0.58173	0.920994	0.490977	0.490038	0.569667	0.504881	0.159726	0.465444	0.258852	0.0129479	0.310176	0.308986	0.0394663	0.646534	0.37768
Q8R4A2	Caveolin 1 (Fragment) OS=Rattus norvegicus OX=10116 PE=4 SV=1 - [Q8R4A2_RAT]			0.902343	-0.52007					1.17974	-0.249538		1.90935	0.47785					2.0341	0.481894		3.04283	1.48214			0.644367	1.50376
F1LPV0	Asparaginyl-tRNA synthetase OS=Rattus norvegicus OX=10116 GN=Nars PE=1 SV=2 - [F1LPV0_RAT]	0.975253	0.580338	0.79401	1.51524	0.353576	0.524935	1.30872	-0.154627	0.00739222	0.721751	0.449285	0.646239	1.35838	0.381786	0.53904	1.25523	0.289577	0.536965	1.1284	0.680599	0.922266	1.50521	0.0665003	0.233156	0.643509	0.741426
Q9Z1Z9	PDZ and LIM domain protein 7 OS=Rattus norvegicus OX=10116 GN=Pdlim7 PE=1 SV=1 - [PDLI7_RAT]	1.99178	-0.78052	0.173023	1.13569	0.384175	0.950121	1.78745	-0.0998816	0.456725	1.33327	-0.107008	0.484533	1.64731	0.265251	0.817091	1.39385	0.580033	1.22201	1.97077	1.84253	2.47878	2.79747	0.313377	0.874619	0.642447	1.35026
C0JPT7	Filamin A OS=Rattus norvegicus OX=10116 GN=Flna PE=1 SV=1 - [C0JPT7_RAT]	0.31789	-0.665898	0.492794	0.702307	-0.156368	0.983204	1.12621	0.00611683	1.06681	1.29746	0.798359	1.72978	2.17919	0.207501	1.29273	1.47259	0.922477	2.08477	2.00548	1.92329	3.18543	3.20054	-1.02762	0.089656	0.641555	1.46134
F1LND7	Farnesyl pyrophosphate synthase OS=Rattus norvegicus OX=10116 GN=Fdps PE=1 SV=3 - [F1LND7_RAT]	0.900333	0.320005	0.479141	1.60858	0.515006	0.334917	1.60508	-0.282867	0.0540193	0.93523	0.500543	0.722787	1.78354	-0.0269206	0.36035	1.23692	0.0614976	0.32592	1.14384	0.417989	0.660729	1.54947	-0.0305522	-0.0585933	0.641065	0.618683
Q9ESS6	Basal cell adhesion molecule OS=Rattus norvegicus OX=10116 GN=Bcam PE=2 SV=1 - [BCAM_RAT]	-0.101695	0.602658	0.290653	1.31888	1.02054	0.25567	1.75701	0.346682	-0.016976	1.00438	0.89289	0.291296	1.5833	0.435903	0.0674791	1.09067	1.43107	1.15278	-0.0173976	2.01798	1.21972	0.740968	0.183356	-0.175665	0.638499	0.810847
P16446	Phosphatidylinositol transfer protein alpha isoform OS=Rattus norvegicus OX=10116 GN=Pitpna PE=1 SV=2 - [PIPNA_RAT]	0.835382	0.629308	0.364278	0.735549	0.631498	0.324155	0.757985	0.625571	0.308888	0.673291	1.02653	0.744778	1.10696	0.315395	-0.0060532	0.360181	0.311666	0.0803517	0.321834	1.15232	0.915284	1.14828	0.755287	0.443241	0.638101	0.575395
G3V7G9	Eukaryotic translation initiation factor 3, subunit 6 interacting protein OS=Rattus norvegicus OX=10116 GN=Eif3l PE=1 SV=2 - [G3V7G9_RAT]	0.437896	0.591328	0.00252261	1.6254	0.442562	-0.443692	1.49687	0.537752	-0.230478	1.5133	1.13416	0.524253	2.14242	0.246095	0.179777	1.21871	0.616805	-0.371835	1.5548	1.04743	0.398216	1.97121	-0.570025	-0.441645	0.63599	0.665996
Q6AY23	Pyrroline-5-carboxylate reductase 2 OS=Rattus norvegicus OX=10116 GN=Pycr2 PE=2 SV=1 - [P5CR2_RAT]						1.03407			0.766174			0.0943732						-0.140594			0.56845			0.518136	0.631538	0.315331
B0BN93	26S proteasome non-ATPase regulatory subunit 13 OS=Rattus norvegicus OX=10116 GN=Psmd13 PE=1 SV=1 - [PSD13_RAT]	1.43113	0.0665	0.357586	1.79401	-0.0693467	0.308094	1.82658	-0.288564	-0.124026	1.56581	0.156976	0.493955	2.18335	-0.0351024	-0.0482247	1.64708	0.163816	0.154194	1.63445	0.616409	0.519597	2.09952	-0.602826	-0.0491467	0.626559	0.690259
Q6AYT3	tRNA-splicing ligase RtcB homolog OS=Rattus norvegicus OX=10116 GN=Rtcb PE=2 SV=1 - [RTCB_RAT]	0.576263	0.229559	0.908966	0.777334	0.34595	0.983045	0.968989	0.13686	0.764615	0.71764	0.294791	0.772727	0.990561	0.195731	0.631658	0.708112	0.190246	0.804262	0.711988	0.599468	1.30687	1.14947	0.00566998	0.496804	0.623062	0.649237
P35427	60S ribosomal protein L13a OS=Rattus norvegicus OX=10116 GN=Rpl13a PE=1 SV=2 - [RL13A_RAT]	0.879072	0.252054	0.110946	1.24537	0.645186	0.461765	1.65874	0.0101194	-0.182641	0.94491	0.79528	0.637454	1.76278	-0.328793	-0.526319	0.603063	0.586523	0.479131	1.48376	1.34782	1.2347	2.23084	-0.088093	-0.276217	0.621521	0.7091
B5DEQ4	RCG27500, isoform CRA_c OS=Rattus norvegicus OX=10116 GN=Snrpb2 PE=1 SV=1 - [B5DEQ4_RAT]	-0.605151	-0.1454	1.53235	0.445719	0.432826	2.06826	1.04419	0.176839	1.80293	0.709437	-0.833913	0.827115	-0.268602	-0.834243	0.787083	-0.304581	-0.555627	1.15583	-0.0605822	-1.01592	0.689819	-0.535086	-1.17012	0.460606	0.621266	-0.137619
D4A8D5	Filamin B OS=Rattus norvegicus OX=10116 GN=Flnb PE=1 SV=1 - [D4A8D5_RAT]	0.392	-0.72165	0.479679	0.578719	0.0265818	1.07125	1.28559	-0.0414022	1.1367	1.17289	0.3619	1.63134	1.34184	-0.534187	0.44248	0.485728	0.655255	1.88838	1.73629	1.52277	2.69012	2.57289	-0.88079	0.233412	0.614466	1.01285
G3V8L9	Caveolae-associated protein 1 OS=Rattus norvegicus OX=10116 GN=Cavin1 PE=1 SV=1 - [G3V8L9_RAT]	-1.15743	-1.29871	0.986904	-0.552467	-0.330126	1.95491	0.655291	0.421447	2.2346	1.71119	0.454784	2.26008	1.27989	-0.696448	1.12877	-0.0212396	0.510228	2.58824	1.58614	1.64278	3.69971	2.77955	-1.86795	0.245117	0.611706	1.0729
X1WI37	40S ribosomal protein S4 OS=Rattus norvegicus OX=10116 GN=Rps4x PE=3 SV=1 - [X1WI37_RAT]	0.293254	-0.101507	0.315192	0.849184	0.412294	1.39891	1.44505	-0.0117515	0.28721	0.934099	0.345144	1.1717	1.23044	-0.238578	0.0906342	0.526018	0.435819	0.756794	1.18862	1.05265	1.60005	1.87072	-0.506651	-0.160396	0.611564	0.653842
D4A565	NADH dehydrogenase (Ubiquinone) 1 beta subcomplex, 5 (Predicted), isoform CRA_b OS=Rattus norvegicus OX=10116 GN=Ndufb5 PE=1 SV=1 - [D4A565_RAT]	1.15432	0.39815	0.634787	0.937601	0.124152	0.318477	0.888014	0.205271	0.390256	0.537016	0.759635	0.979554	1.27158	0.164107	0.344326	0.591142	0.848366	1.11872	1.21715	1.42891	1.69355	1.75066	0.491261	0.680883	0.610603	0.966721
Q8CGX0	Insulin-like growth factor 2 mRNA-binding protein 1 OS=Rattus norvegicus OX=10116 GN=Igf2bp1 PE=1 SV=1 - [IF2B1_RAT]	0.690588	0.0700627	0.0436184	1.10659	0.628076	0.283647	1.69879	0.541034	0.299925	1.53298	0.374589	0.0557552	1.39925	0.488931	0.406068	1.464	0.0773964	0.0846683	1.01785	0.462458	0.567737	1.17651	0.00752211	-0.0405868	0.610472	0.592651
D3ZPX4	Plexin-A3 OS=Rattus norvegicus OX=10116 GN=Plxna3 PE=3 SV=1 - [PLXA3_RAT]			1.09804						0.231998			0.500661			0.295352			-0.382546			1.03455			-0.343123	0.610234	0.151058
D4A3P0	Y box-binding protein 2 OS=Rattus norvegicus OX=10116 GN=Ybx2 PE=1 SV=1 - [D4A3P0_RAT]					0.34737	0.869238																	-0.388595	0.12857	0.608304	-0.130012
Q6AY18	SAR1 gene homolog A (S. cerevisiae), isoform CRA_b OS=Rattus norvegicus OX=10116 GN=Sar1a PE=1 SV=1 - [Q6AY18_RAT]	1.92133	-0.267199	0.0220578	1.62637	0.154149	0.401093	2.06797	-0.255937	-0.0183324	1.57912	-0.123284	0.149256	1.74448	-0.756244	-0.523405	1.07587	0.330893	0.653867	2.12839	0.740536	1.05779	2.52383	0.0538997	0.296141	0.604716	0.777171
F1LSS1	Structural maintenance of chromosomes protein OS=Rattus norvegicus OX=10116 GN=Smc1a PE=1 SV=3 - [F1LSS1_RAT]	0.381158	-0.33957	0.626556	1.13847	-0.227654	0.696159	0.605768	0.375255	1.28973	1.28631	0.218829	1.16824	1.39423	-0.621818	0.28789	-0.0246579	0.192027	1.19187	1.41494	0.769669	1.76379	1.6618	-0.508066	0.411044	0.601605	0.66106
Q64654	Lanosterol 14-alpha demethylase OS=Rattus norvegicus OX=10116 GN=Cyp51a1 PE=1 SV=1 - [CP51A_RAT]	1.59951	-0.00869327	-0.053403	1.71702	0.397969	-0.00645599	1.65528	-0.00398175	-0.041892	1.15002	0.409357	0.390366	1.78217	-0.634187	-0.565536	0.564426	-0.430447	-0.382989	0.825721	-0.083007	-0.154106	1.20533	0.227036	0.161297	0.600425	0.209643
D4A617	Ectonucleoside triphosphate diphosphohydrolase 1 OS=Rattus norvegicus OX=10116 GN=LOC103689954 PE=3 SV=2 - [D4A617_RAT]	0.391769	-0.55688	0.381779	0.269557	0.395422	1.26293	1.2421	0.02826	0.802392	0.796176	0.66149	1.52157	1.46212	-0.113479	0.721223	0.92927	0.407994	1.41831	1.13836	1.20332	2.15717	1.91947	-0.408521	0.5285	0.599714	0.946978
D3ZLP9	Sin3A-associated protein 130 OS=Rattus norvegicus OX=10116 GN=Sap130 PE=1 SV=3 - [D3ZLP9_RAT]	-0.226776	0.517472	0.947406	0.89593	0.18119	0.568811	0.579894	0.842456	1.22074	1.16239	0.0280287	0.441246	0.380679	0.417267	0.790784	0.73427	0.0533328	0.516983	0.335718	-0.0886719	0.369258	0.179503	-0.579089	-0.19617	0.596566	0.242822
P07633	Propionyl-CoA carboxylase beta chain, mitochondrial OS=Rattus norvegicus OX=10116 GN=Pccb PE=2 SV=1 - [PCCB_RAT]						0.255184						0.937662						0.984195			1.67464			0.157651	0.596423	0.938827
D4A1J6	Ankyrin repeat and FYVE domain-containing 1 OS=Rattus norvegicus OX=10116 GN=Ankfy1 PE=1 SV=3 - [D4A1J6_RAT]			0.778494			0.126386						0.878046			-0.323375			0.0190625			-0.980053				0.594309	-0.428122
A0A0G2K9I8	Protein arginine methyltransferase 1-like OS=Rattus norvegicus OX=10116 GN=LOC100361025 PE=3 SV=1 - [A0A0G2K9I8_RAT]	0.379181	0.38543	0.4664	1.2645	0.407678	0.435075	1.41638	0.0723604	0.258757	0.965984	0.501784	0.543215	1.32329	-0.176093	-0.221711	0.539945	0.102268	0.202528	0.877707	0.339883	0.369094	1.42953	-0.54646	-0.354187	0.591395	0.323816
Q5FVG5	Similar to tropomyosin 1, embryonic fibroblast-rat, isoform CRA_c OS=Rattus norvegicus OX=10116 GN=Tpm2 PE=2 SV=1 - [Q5FVG5_RAT]	-0.640711	-1.14892	0.463663	-0.302321	0.245613	1.81588	1.11246	0.326709	1.88764	1.11479	0.300728	1.8966	1.12152	-0.48395	1.07222	0.301194	0.439173	2.08547	1.1897	1.27403	2.91461	2.01035	-1.46117	0.104403	0.589344	0.88063
Q5BJZ3	Nicotinamide nucleotide transhydrogenase OS=Rattus norvegicus OX=10116 GN=Nnt PE=1 SV=1 - [Q5BJZ3_RAT]	1.59187	-1.13581	-0.501545	1.32619	0.0748304	0.579864	2.44378	-0.450214	0.0501909	1.7587	0.338942	0.977437	2.77513	-1.73495	-1.1571	0.665593	0.866168	1.61069	3.23209	1.80715	2.47649	4.15887	-0.632385	-0.127343	0.587852	1.1617
Q4KM38	FUS interacting protein (Serine-arginine rich) 1 OS=Rattus norvegicus OX=10116 GN=Srsf10 PE=1 SV=1 - [Q4KM38_RAT]	-0.908438	0.629953	1.08361	-0.836376	1.30015	1.7115	-0.442762	1.5362	1.9382	-0.0806934	0.509189	0.612368	-1.05741	-0.49083	-0.351765	-1.82953	-0.462171	-0.0704588	-1.32589	-0.0344395	-0.069136	-0.912365	0.39495	0.543418	0.587742	-0.472135
P62250	40S ribosomal protein S16 OS=Rattus norvegicus OX=10116 GN=Rps16 PE=1 SV=2 - [RS16_RAT]	0.711588	-0.173421	0.388688	1.00556	0.168451	0.695996	1.2604	0.126201	0.624765	0.983745	0.385388	0.869736	1.47992	-0.491407	0.0778613	0.355633	0.143932	0.82257	1.31728	0.820781	1.52794	1.68085	-0.399613	0.0905235	0.587258	0.618855
A0A140TAA4	Programmed cell death 6-interacting protein OS=Rattus norvegicus OX=10116 GN=Pdcd6ip PE=1 SV=1 - [A0A140TAA4_RAT]	0.726252	0.298817	0.507381	1.465	0.537549	0.314526	0.752783	0.248413	0.0826395	0.641628	1.0316	0.439333	1.30569	0.298019	0.60396	1.77726	0.067968	0.464044	1.35892	0.583699	1.22087	2.13986	0.423567	-0.252239	0.58716	0.832636
D4ABI7	Very-long-chain (3R)-3-hydroxyacyl-CoA dehydratase OS=Rattus norvegicus OX=10116 GN=Hacd3 PE=1 SV=2 - [D4ABI7_RAT]	1.16953	0.526553	0.244427	1.16495	0.490822	0.166384	1.14946	0.0483498	-0.285428	0.628224	1.01048	0.711641	1.62307	0.695669	0.357125	1.27261	0.49135	0.24294	1.03367	0.455855	0.201725	0.983967	0.557279	0.228137	0.585449	0.678616
F1LMZ8	26S proteasome non-ATPase regulatory subunit 11 OS=Rattus norvegicus OX=10116 GN=Psmd11 PE=1 SV=2 - [PSD11_RAT]	1.44204	0.170759	0.266905	1.61529	0.170991	0.0470785	1.63576	-0.172207	0.00153525	1.2138	0.195947	0.408146	1.61467	0.160611	0.141394	1.54368	0.107844	-0.0510866	1.4563	0.333295	0.537243	1.66754	0.0236629	-0.0191975	0.583004	0.626329
Q4V7D7	Pre-mRNA-splicing factor RBM22 OS=Rattus norvegicus OX=10116 GN=Rbm22 PE=2 SV=1 - [RBM22_RAT]	0.998939	1.34428	0.584918	1.33211	0.890667	0.088995	0.903849	0.57123	-0.239782	0.676409	0.294964	-0.481113	-0.0477056	1.14103	0.325251	1.03999	1.10926	0.383616	0.798948	1.2251	0.493739	0.778776	1.17627	0.369892	0.580455	0.732847
B0BN83	Armadillo repeat-containing protein 1 OS=Rattus norvegicus OX=10116 GN=Armc1 PE=1 SV=1 - [B0BN83_RAT]	0.630934	0.728394	0.136162	1.14863	0.605252	-0.0292924	1.04574	0.610341	-0.0335436	0.972059	0.872481	0.263532	1.26691	0.705765	0.0571148	1.06455	0.740815	0.182299	1.06498	1.11188	0.547641	1.42183	0.23684	-0.402407	0.579224	0.666518
F1LU48	Endoplasmic reticulum-golgi intermediate compartment 1 OS=Rattus norvegicus OX=10116 GN=Ergic1 PE=1 SV=2 - [F1LU48_RAT]	1.55645	-0.108624	0.173639	1.69458	0.242626	0.482576	2.06608	-0.605774	-0.375163	1.13891	0.206645	0.47219	1.98404	-0.528784	-0.302939	1.21296	0.0636439	0.379623	1.77078	0.230576	0.540834	1.9235	-0.220609	0.0146381	0.578678	0.589022
F1M0Z1	Triple functional domain protein OS=Rattus norvegicus OX=10116 GN=Trio PE=1 SV=4 - [TRIO_RAT]	0.191757	-0.111032	0.0332804	1.05918	0.0807338	0.182733	1.27119	0.353716	0.446376	1.46541	0.906035	1.03363	2.05044	-0.562426	-0.474531	0.546332	0.282803	0.460832	1.35694	0.182804	0.355112	1.24273	-0.952311	-0.855014	0.576084	0.30281
A0A0G2JUA5	AHNAK nucleoprotein OS=Rattus norvegicus OX=10116 GN=Ahnak PE=1 SV=1 - [A0A0G2JUA5_RAT]	-0.85443	-1.75791	0.530842	-0.669944	-0.0710986	2.17083	1.03216	0.20177	2.44505	1.29691	0.218769	2.36994	1.26878	-0.546145	1.57531	0.406771	0.984402	3.14658	1.90272	2.08623	4.2161	3.06791	-1.88559	0.196906	0.576075	1.36833
M0R9X8	Cytoplasmic dynein 1 heavy chain 1 OS=Rattus norvegicus OX=10116 GN=Dync1h1 PE=1 SV=2 - [M0R9X8_RAT]	0.936255	-0.0970526	0.11703	1.6293	0.287184	0.384463	2.02054	-0.253325	-0.130793	1.22572	0.276278	0.510678	2.02882	-1.0133	-0.862376	0.520599	-0.470055	-0.309235	1.03384	0.0168401	0.240902	1.64436	-0.450088	-0.355117	0.575524	0.168765
B2GV22	Phosphatidylserine synthase 2 OS=Rattus norvegicus OX=10116 GN=Ptdss2 PE=1 SV=1 - [PTSS2_RAT]		0.389239	0.769801		0.0892127	0.427461		0.476483	0.805392		0.638112	1.00196		0.036332	0.360475		-0.0970353	0.317242		0.823791	1.23235		-0.939565	-0.60602	0.574707	0.140946
D3Z802	Nebulin-related-anchoring protein OS=Rattus norvegicus OX=10116 GN=Nrap PE=1 SV=1 - [D3Z802_RAT]												0.574688			0.586465										0.574688	0.586465
B3SVE6	Neuroprotective protein 9 (Fragment) OS=Rattus norvegicus OX=10116 PE=2 SV=1 - [B3SVE6_RAT]	0.806572	0.379145	0.0207848	0.576285	0.407779	0.354436	0.625165	0.803186	0.393173	0.941805	0.96301	0.621718	1.13434	1.27954	0.864756	1.41522	0.879554	0.554909	0.98062	0.906881	0.576516	0.993738	0.635579	0.350914	0.574422	0.881047
D4A4P1	Myc box-dependent-interacting protein 1 OS=Rattus norvegicus OX=10116 GN=Bin1 PE=1 SV=3 - [D4A4P1_RAT]	-0.667776	1.2134	-0.145878	-0.171126				1.711	0.300071	0.267955	2.01373	0.637736	0.603398	0.169328	-1.24637	-1.27665	2.94355	1.61799	1.46295	4.07033	2.73905	2.57553	0.742892	-0.663399	0.573234	1.14488
Q99N27	Sorting nexin-1 OS=Rattus norvegicus OX=10116 GN=Snx1 PE=1 SV=1 - [SNX1_RAT]	1.62986	0.131336	0.14186	1.4801	0.129829	0.0980396	1.49883	0.254607	0.213478	1.54485	-0.132006	-0.138199	1.19095	0.749945	0.704051	2.03725	0.286154	0.330394	1.53884	0.00969279	0.105284	1.24817	0.307244	0.270752	0.571048	0.73156
B1WC28	Core histone macro-H2A OS=Rattus norvegicus OX=10116 GN=H2afy2 PE=1 SV=1 - [B1WC28_RAT]	-0.135346	0.366186	0.60853	0.655648	0.784096	0.923943	1.02558	0.155611	0.414716	0.492916	0.755645	0.766169	0.86785	0.0156679	0.29197	0.40623	-0.583015	-0.290601	-0.309133	-0.119354	0.00335202	-0.103888	-0.293953	-0.203333	0.567808	-0.0265173
Q9ES21	Phosphatidylinositide phosphatase SAC1 OS=Rattus norvegicus OX=10116 GN=Sacm1l PE=1 SV=1 - [SAC1_RAT]						0.566475						0.560173									0.559402			-0.200481	0.563324	0.17946
P15865	Histone H1.4 OS=Rattus norvegicus OX=10116 GN=Hist1h1e PE=1 SV=3 - [H14_RAT]	-1.72041	0.226747	0.99791	-0.677022	0.869234	1.59808	-0.0142887	1.2523	1.97182	0.290015	0.591485	1.34593	-0.338092	0.310356	1.0251	-0.654868	-0.0436338	0.761246	-1.04348	-0.0105006	0.788659	-1.02455	-0.790491	-0.0663435	0.560984	-0.0905495
F1M0H0	Zinc finger protein 318 OS=Rattus norvegicus OX=10116 GN=Zfp318 PE=1 SV=3 - [F1M0H0_RAT]						0.549796			0.565802									-0.420968							0.557799	-0.420968
Q14TE9	DNA topoisomerase 2 OS=Rattus norvegicus OX=10116 GN=Top2b PE=2 SV=1 - [Q14TE9_RAT]	-0.926018	0.123747	0.78613	-0.183491	0.84346	1.21108	0.784461	0.897916	0.946417	0.291411	0.690705	1.19998	0.29327	-0.0559749	0.113399	-0.482622	-0.667722	0.16267	-0.725013	-0.772411	0.147836	-0.427382	-0.627893	0.127758	0.555483	-0.24284
A0A0H2UHA6	Transmembrane protein 33 OS=Rattus norvegicus OX=10116 GN=Tmem33 PE=1 SV=1 - [A0A0H2UHA6_RAT]	1.60061	-0.0307882	0.104028	1.64889	0.13426	0.0894187	1.69684	-0.265468	-0.182304	1.35569	-0.0627758	0.535591	2.07137	-0.520819	-0.376017	1.16381	-0.138069	0.249687	1.66476	0.267282	0.792289	2.19888	-0.204192	0.0348709	0.552	0.600321
D3ZB48	Hook homolog 1 (Drosophila) (Predicted) OS=Rattus norvegicus OX=10116 GN=Hook1 PE=1 SV=1 - [D3ZB48_RAT]	0.942903	-0.125079	0.113002	0.997176	0.218475	0.414243	1.36097	0.323592	0.510021	1.38733	0.124429	0.345792	1.22087	-0.287979	-0.106317	0.772819	-0.988846	-0.717049	0.0373345	-1.82465	-1.55858	-0.812683	-0.153205	0.03786	0.551071	-0.365035
D3ZD31	Mannose receptor, C type 1 OS=Rattus norvegicus OX=10116 GN=Mrc1 PE=1 SV=3 - [D3ZD31_RAT]	0.54814	-0.96356	0.572825	0.931615	-0.528984	0.965088	1.3061	-0.299581	1.18515	1.32143	0.0265268	1.54619	1.69758	-0.683497	0.796469	1.12015	0.357962	1.92806	2.00919	1.13152	2.6959	2.78191	-1.36068	0.128693	0.550912	1.05027
Q5U2T9	Peptidylprolyl isomerase OS=Rattus norvegicus OX=10116 GN=Fkbp5 PE=1 SV=1 - [Q5U2T9_RAT]	0.605645	0.238966	0.666107	1.02042	0.151074	0.447083	0.952573	0.420655	0.796143	1.14359	-0.1029	0.254445	0.511046	0.454714	0.767161	1.02782	0.129361	0.545274	0.771064	0.420727	-0.0032657	0.395958	-0.142997	0.141844	0.549483	0.418225
D3ZHK4	RB1-inducible coiled-coil 1 OS=Rattus norvegicus OX=10116 GN=Rb1cc1 PE=1 SV=1 - [D3ZHK4_RAT]	1.15278	0.514864	0.0849474	1.41054	0.299879	-0.172351	1.2158	-0.26157	0.338116	0.854733	0.797373	0.350738	1.66724	-0.155629	-0.641965	0.678586	0.479085	0.0828844	1.27868	0.371809	-0.0301122	1.1572	0.283256	-0.193677	0.54882	0.414779
Q4QQV0	Tubulin beta chain OS=Rattus norvegicus OX=10116 GN=Tubb6 PE=1 SV=1 - [Q4QQV0_RAT]	-0.0396953	0.174037	0.506938	0.912021	0.431133	0.602838	1.07048	0.0635465	0.308692	0.706907	0.82904	0.982474	1.37847	-0.683366	-0.461435	-0.0613896	-0.48979	-0.280812	-0.00551843	-0.683095	-0.398388	-0.131584	-0.696982	-0.465648	0.545701	-0.248295
P16409	Myosin light chain 3 OS=Rattus norvegicus OX=10116 GN=Myl3 PE=1 SV=2 - [MYL3_RAT]	-0.0492047	0.931845	0.795866	-0.752173	0.996235	0.561737	-0.805775	1.33446	1.03223	0.666716	1.4152	0.401095	0.433619	0.038102	0.191076	-0.263353	2.99323	3.7223	4.07117	4.22784	4.63025	4.64344	0.0173605	0.38038	0.544019	2.09045
B2RYD7	RCG25591, isoform CRA_a OS=Rattus norvegicus OX=10116 GN=Stt3b PE=1 SV=1 - [B2RYD7_RAT]		0.00556481	0.480445		0.580107	1.01267					0.10151	1.07825					0.221551	0.730147		0.60631	1.53465		-0.56404	-0.136176	0.543091	0.398741
P31232	Transgelin OS=Rattus norvegicus OX=10116 GN=Tagln PE=1 SV=2 - [TAGL_RAT]	-0.0934734	-1.58481	-0.277547	-0.335488	0.121535	1.38649	1.39111	0.470065	1.72568	1.66087	0.372566	1.66311	1.59608	-0.538331	0.712517	0.649538	1.3506	2.69158	2.50385	2.35856	3.69382	3.4976	-1.31665	-0.0564023	0.541675	1.42856
M0R6E6	Uncharacterized protein OS=Rattus norvegicus OX=10116 PE=1 SV=2 - [M0R6E6_RAT]	-0.193173	0.107033	0.83499	-0.606797	0.955299	1.64094	0.261715	1.0039	1.68021	0.231554	-0.0741034	0.637136	-0.813742	0.307012	0.978551	-0.468273	-0.25996	0.501713	-1.06986	-0.147697	0.608256	-0.97181	0.351764	0.126155	0.539893	-0.0714911
A0A0G2K0B4	E3 ubiquitin-protein ligase OS=Rattus norvegicus OX=10116 GN=Nedd4 PE=1 SV=1 - [A0A0G2K0B4_RAT]	1.20636	0.284283	0.475202	1.09034	0.0447935	0.740288	1.23202	-0.298367	-0.336707	0.644175	0.332703	1.03217	1.45619	-0.252845	-0.268298	0.811727	0.0567228	0.369354	0.955515	0.537105	0.879372	1.16466	0.41584	0.332406	0.537273	0.538145
A0A0G2K542	UTP--glucose-1-phosphate uridylyltransferase OS=Rattus norvegicus OX=10116 GN=Ugp2 PE=1 SV=1 - [A0A0G2K542_RAT]	1.54489	0.543431	-0.109119	1.42492	0.620318	0.0828739	1.42937	0.0970691	-0.577807	0.418439	0.658031	0.311847	0.957149	0.0337013	-0.204435	1.07447	0.880122	0.21826	1.26363	1.4731	1.09788	2.24354	0.738139	0.093329	0.537022	0.822407
P14659	Heat shock-related 70 kDa protein 2 OS=Rattus norvegicus OX=10116 GN=Hspa2 PE=1 SV=2 - [HSP72_RAT]	1.46889	0.498974	0.262992	0.908766	0.310055	0.0317612	0.740093	0.297359	0.00972496	0.64863	0.748805	0.496106	1.13279	0.431963	0.139563	0.780299	0.497457	0.295192	0.811176	0.139583	-0.0684026	0.439092	1.08525	0.802248	0.53518	0.540517
P69060	N-acylneuraminate cytidylyltransferase OS=Rattus norvegicus OX=10116 GN=Cmas PE=2 SV=1 - [NEUA_RAT]	0.761193	0.22534	0.654358	0.885809	0.254058	0.596079	1.04921	0.333895	0.244954	0.508112	0.270859	0.628379	1.19484	-0.0643822	0.258146	0.648885	-0.266346	0.196388	0.655892	-0.227229	0.0631588	0.329116	-0.0594851	0.151418	0.534354	0.240033
Q9ER24	Ataxin-10 OS=Rattus norvegicus OX=10116 GN=Atxn10 PE=1 SV=1 - [ATX10_RAT]	1.11541	-0.178695	0.0653815	1.28102	0.0616611	0.299275	1.54112	-0.0654282	0.137671	1.16907	0.517671	0.458314	1.59117	0.039169	0.312294	1.42905	0.00838479	0.335018	1.27889	0.282817	0.209597	1.21115	-0.288241	-0.0627577	0.53354	0.528878
D3ZZN4	Uncharacterized protein OS=Rattus norvegicus OX=10116 PE=3 SV=1 - [D3ZZN4_RAT]	1.11882	-0.0489143	0.424494	0.962263	0.334214	0.9079	1.26766	-0.022173	0.319711	0.822943	0.289853	-0.00385984	0.88645	-0.513318	-0.123243	0.311596	0.40371	0.883919	1.10902	1.0309	1.45895	1.98691	0.125113	0.156318	0.531076	0.643028
D3ZIX4	H1 histone family, member X OS=Rattus norvegicus OX=10116 GN=H1fx PE=1 SV=1 - [D3ZIX4_RAT]	-2.26801	-0.0639698	1.18131	-1.09008	0.878658	2.19401	0.0253715	1.25021	2.57906	0.0194554	0.00480505	1.64793	-1.02403	-0.61346	1.03021	-1.30937	-0.372562	1.0436	-1.78172	-0.15313	1.24644	-1.27539	-1.22989	-0.0199759	0.529895	-0.371605
Q64057	Alpha-aminoadipic semialdehyde dehydrogenase OS=Rattus norvegicus OX=10116 GN=Aldh7a1 PE=1 SV=2 - [AL7A1_RAT]		-0.0100294	0.582678		0.739077	1.47096		0.331862	0.900539		0.000223237	0.199018		0.469364	1.31188		0.599142	1.11404		1.27837	2.3894		-0.639985		0.526792	0.931743
Q925D6	Mitogen-activated protein kinase kinase 6 OS=Rattus norvegicus OX=10116 GN=Map2k6 PE=1 SV=1 - [Q925D6_RAT]	1.05716	-0.165172	0.0226732	0.999155	-0.115339	0.464145	1.55854	-0.0201807	0.26252	1.01235	0.406311	0.809948	1.30709	-0.328061	-0.0720481	0.625484	-0.384352	0.0275687	0.725849	0.146573	0.395879	1.43934	-0.388604	-0.0960518	0.524343	0.283222
Q4FZS2	BUB3 mitotic checkpoint protein OS=Rattus norvegicus OX=10116 GN=Bub3 PE=1 SV=1 - [Q4FZS2_RAT]	0.381268	0.0612526	0.550619	0.588429	0.39694	1.00061	0.776961	0.437618	0.986092	0.809347	-0.0790937	0.331549	0.422274	-0.325556	0.0261639	0.120942	-0.201685	0.240353	0.128726	0.275406	0.730762	0.692299	-0.119762	0.28169	0.520133	0.189301
B1WBW4	Armadillo repeat-containing protein 10 OS=Rattus norvegicus OX=10116 GN=Armc10 PE=1 SV=1 - [ARM10_RAT]	0.837751	0.0891712	0.517886	1.60194	-0.0556404	0.330761	1.47738	-0.539359	-0.162297	0.914891	0.399844	0.811841	1.88681	-0.692083	-0.319787	0.759232	-0.592857	-0.130427	0.82384	-0.497186	-0.040476	0.905302	-0.648873	-0.267175	0.518681	0.0988598
Q4V8K2	Beta-catenin-like protein 1 OS=Rattus norvegicus OX=10116 GN=Ctnnbl1 PE=1 SV=1 - [CTBL1_RAT]		-0.193169	1.17619		0.576179	1.90323					-0.857851	0.494792		-0.00578736	1.30715					-0.0704945	1.32686		-1.16188	0.160468	0.516561	0.259388
B0K023	Rpl7 protein (Fragment) OS=Rattus norvegicus OX=10116 GN=Rpl7 PE=2 SV=1 - [B0K023_RAT]	0.712702	-0.0422555	0.0676087	1.06108	0.442952	0.466672	1.30067	-0.161666	-0.028121	1.06089	0.654188	0.626823	1.20135	-0.520947	-0.310395	0.468823	0.171699	0.235617	0.750081	0.830328	0.891501	1.34939	-0.154075	-0.0984469	0.513462	0.401244
D3Z9E1	Elastin microfibril interfacer 1 OS=Rattus norvegicus OX=10116 GN=Emilin1 PE=1 SV=1 - [D3Z9E1_RAT]	-0.0555652	-2.03602	1.02141	-0.00516183	-0.319458	1.54907	1.50225	-0.555182	1.60814	1.43973	-0.151927	2.15193	1.4968	-0.909958	1.25571	1.32493	1.26398	3.04629	2.60447	2.47487	4.37389	3.58811	-1.65226	0.382139	0.512435	1.60408
Q99PF3	DNA-(apurinic or apyrimidinic site) lyase (Fragment) OS=Rattus norvegicus OX=10116 GN=Apex PE=2 SV=1 - [Q99PF3_RAT]	-0.236802	0.422354	0.710767	0.187016	0.776055	0.902483	0.399942	0.881183	0.667038	0.833349	0.103903	0.479185	-0.250518	0.0937636	0.703152	-0.635604	0.405892	0.25052	-0.0865391	0.345093	0.523746	-0.161549	0.117957	0.462941	0.51054	0.147405
P83941	Elongin-C OS=Rattus norvegicus OX=10116 GN=Eloc PE=1 SV=1 - [ELOC_RAT]	-0.270805	1.313	0.472551	0.694679	1.11924	0.328156	0.521159	0.770332	-0.341354	0.0758127	1.25763	0.180876	0.581612	1.36254	0.246085	0.803614	1.10168	0.0851201	0.406796	1.09925	0.339945	0.370643	0.755318	-0.351731	0.510106	0.566739
P97532	3-mercaptopyruvate sulfurtransferase OS=Rattus norvegicus OX=10116 GN=Mpst PE=1 SV=3 - [THTM_RAT]	1.33338	-0.0708834	0.535416	1.12965	0.125973	0.596401	1.2532	-0.468046	0.0961751	0.683545	0.261916	0.610082	1.19523	-0.478104	0.26034	0.849541	-0.0317116	0.598752	1.0632	0.0520457	0.958078	1.41404	0.149418	0.718276	0.507235	0.562425
Q4V8H2	SEC3-like 1 (S. cerevisiae) OS=Rattus norvegicus OX=10116 GN=Exoc1 PE=2 SV=1 - [Q4V8H2_RAT]	1.57813	-0.761774	-0.26605	1.70715	-0.424743	0.0286679	2.06443	-0.526387	-0.0823157	1.88401	0.197017	0.676024	2.64013	-0.812716	-0.37341	1.59475	-0.858263	-0.328823	1.51459	-0.632155	-0.108436	1.72648	-0.864642	-0.415934	0.50618	0.256798
P20762	Ig gamma-2C chain C region OS=Rattus norvegicus OX=10116 PE=2 SV=1 - [IGG2C_RAT]	2.68734	1.76842	-0.38456	2.85017	0.153224	-1.33593	1.25522	0.508745	-0.989749	1.53198	-0.262409	-1.72597	0.793537	1.77509	-0.192566	2.79539	3.40104	0.934048	4.38672	4.39307	2.11004	5.36455	1.63173	0.137871	0.504706	2.29421
B5DEH2	Erlin-2 OS=Rattus norvegicus OX=10116 GN=Erlin2 PE=1 SV=1 - [ERLN2_RAT]	0.135799	0.289625	0.509611	1.09324	0.551839	0.729511	1.34564	-0.308081	0.119251	0.732114	0.390215	0.460698	1.28291	-0.260449	-0.096314	0.485084	0.135082	0.388784	0.902249	0.637909	0.88589	1.39049	-0.372333	-0.293229	0.504122	0.42384
P97849	Long-chain fatty acid transport protein 1 OS=Rattus norvegicus OX=10116 GN=Slc27a1 PE=2 SV=1 - [S27A1_RAT]	1.8679	-0.758524	-0.279589	1.49282	-0.325506	0.111115	1.94608	-0.663702	-0.23642	1.52912	0.43683	0.899047	2.66236	-1.00092	-0.578407	1.18896	-0.494204	0.0184466	1.66106	-0.110885	0.396045	2.03017	-0.357297	0.0746212	0.501597	0.457496
Q5BJP4	RNA-binding motif protein 39 OS=Rattus norvegicus OX=10116 GN=Rbm39 PE=1 SV=1 - [Q5BJP4_RAT]	-1.11187	-0.00488579	0.449205	0.228118	0.615908	0.910698	0.869157	0.527108	0.929546	0.701591	0.732185	1.16956	0.93938	0.208463	0.606135	0.380011	-0.844949	-0.357143	-0.708019	-0.0504264	0.43166	0.0722943	-1.31872	-0.679173	0.50136	-0.110041
F7ENH8	Histone deacetylase OS=Rattus norvegicus OX=10116 GN=Hdac2 PE=1 SV=1 - [F7ENH8_RAT]	0.733154	1.31323	0.0518866	0.806112	1.00621	0.00308705	0.68858	0.814197	-0.177303	0.570054	0.684032	-0.488385	0.447053	1.2278	0.228566	0.977754	1.38207	-0.324514	0.681282	0.636076	-0.507185	0.345992	1.3457	-0.0419413	0.500404	0.533221
Q5BK63	NADH dehydrogenase [ubiquinone] 1 alpha subcomplex subunit 9, mitochondrial OS=Rattus norvegicus OX=10116 GN=Ndufa9 PE=1 SV=2 - [NDUA9_RAT]	1.08229	0.0299248	0.0742711	1.34227	0.377104	-0.277575	1.47396	0.353565	-0.21362	0.979318	0.716526	0.0495076	1.66235	-0.539979	-0.984209	0.519543	0.34953	0.427593	1.56581	0.994787	0.613207	2.09469	-0.0235386	-0.300212	0.498963	0.531631
D4AAF8	RNA-binding protein Nova-1 OS=Rattus norvegicus OX=10116 GN=Nova1 PE=4 SV=2 - [D4AAF8_RAT]	2.11422	0.63064	0.22625	2.03173	-0.150352	-0.597055	1.27099	0.393756	-0.062287	1.73633	-0.598853	-1.01996	0.776431	0.690293	0.229484	2.02993	0.448029	0.0773545	1.75305	-0.135168	-0.511563	1.15564	0.739278	0.287872	0.497951	0.628386
A0A0G2JTH7	Ubiquitin protein ligase E3A OS=Rattus norvegicus OX=10116 GN=Ube3a PE=1 SV=1 - [A0A0G2JTH7_RAT]	-0.42172	0.960736	0.363663	0.737464	0.588857	0.0413225	0.966415	0.203854	-0.0117845	0.843881	1.18812	0.513809	1.36725	0.0831589	-0.37185	-0.555941	0.495828	0.00833487	0.100618	0.89163	0.439423	0.441204	-0.0121266	-0.496041	0.497885	0.199291
B5DFK5	Hip1r protein OS=Rattus norvegicus OX=10116 GN=Hip1r PE=2 SV=1 - [B5DFK5_RAT]	1.16044	0.126664	0.672254	1.16163	-0.294318	0.208959	1.28334	-0.49451	-0.000571435	1.56591	0.0145085	0.543382	1.24026	0.0905536	0.579726	0.750566	-0.24579	0.333517	0.760514	-0.669118	-0.0955321	0.606817	-0.0510131	0.447562	0.495641	0.312338
A0A0G2K0Y2	Insulin-like growth factor 2 mRNA-binding protein 3 OS=Rattus norvegicus OX=10116 GN=Igf2bp3 PE=1 SV=1 - [A0A0G2K0Y2_RAT]	-0.619301	0.305569	-0.218653	0.221913	0.706316	0.139781	0.642906	1.18382	0.607944	1.04164	1.2295	0.688557	1.12003	0.60744	0.0267999	0.462328	0.527544	0.0370388	0.347815	1.00937	0.513139	0.815426	-0.509498	-1.08074	0.494166	0.323058
A0A0G2KA88	Suppressor of glucose, autophagy-associated 1 OS=Rattus norvegicus OX=10116 GN=Soga1 PE=4 SV=1 - [A0A0G2KA88_RAT]	0.237522	-0.0152043	0.696135	0.577338	0.114384	0.978483	0.849192	0.305428	0.815113	0.616395	0.0602577	0.67345	0.545561	-0.487874	-0.0274194	-0.375588	-0.891679	0.035629	-0.419554	-0.417095	0.182989	0.0589565	-0.26586	0.408501	0.492375	-0.137786
Q9QVC8	Peptidyl-prolyl cis-trans isomerase FKBP4 OS=Rattus norvegicus OX=10116 GN=Fkbp4 PE=1 SV=3 - [FKBP4_RAT]	1.04018	0.691883	0.307158	0.81134	0.49776	-0.140865	0.816571	0.652641	0.0695302	0.559983	0.673686	-0.0759772	0.517379	1.06392	0.511161	0.967306	0.536394	0.174386	0.623667	0.316202	-0.166723	0.512	0.748209	0.130252	0.491991	0.494513
A0A0G2JUK2	LSM14A mRNA-processing body assembly factor OS=Rattus norvegicus OX=10116 GN=Lsm14a PE=1 SV=1 - [A0A0G2JUK2_RAT]	-0.395581	0.697537	0.621394	-0.409011	1.10377	1.07465	0.300217	0.94604	0.818245	-0.611282	0.736161	1.02072	-0.158113	-0.0244056	1.25468	-0.323991	0.716416	0.602008	-0.248123	1.53281	1.48466	-0.0762786	0.499031	0.299529	0.491904	0.463185
B1WC25	Tra2a protein OS=Rattus norvegicus OX=10116 GN=Tra2a PE=1 SV=1 - [B1WC25_RAT]	0.343703	0.889285	0.233794	0.727814	0.988418	0.290615	0.847193	0.900043	0.334449	0.705871	0.212865	-0.574221	0.0291248	0.377239	-0.381578	0.166302	-0.0974411	-0.683274	-0.351446	-2.21341	-2.79651	-2.45312	0.53132	-0.0275589	0.491652	-0.658363
Q4AEF8	Coatomer subunit gamma-1 OS=Rattus norvegicus OX=10116 GN=Copg1 PE=2 SV=1 - [COPG1_RAT]	0.633207	-0.219785	0.0115051	0.982531	0.315737	0.615493	1.44163	0.154178	0.242353	0.986637	0.262577	0.45966	1.77591	-0.265438	-0.00535788	0.978185	0.644323	0.889575	1.67459	1.26723	1.47207	2.23679	-0.229013	-0.0326202	0.490477	0.867187
G3V8Y8	Huntingtin interacting protein 1, isoform CRA_a OS=Rattus norvegicus OX=10116 GN=Hip1 PE=1 SV=1 - [G3V8Y8_RAT]	0.960284	0.0546029	0.206189	1.35049	0.228072	-0.13281	1.00808	0.227118	0.145749	1.13105	0.374995	0.320964	1.33646	0.398842	0.0162256	1.48617	0.330147	0.252112	1.24079	0.533947	0.409254	1.25248	-0.10552	-0.115971	0.489565	0.586244
D3Z8R4	RNA-binding motif protein 25-like 1 OS=Rattus norvegicus OX=10116 GN=Rbm25l1 PE=1 SV=3 - [D3Z8R4_RAT]	-0.2174	0.239142	0.776191	0.710676	0.5542	0.912173	0.591114	0.39031	0.963265	0.348457	0.0762587	0.518891	0.145095	0.0837208	0.477629	0.590983	-0.0811803	0.319601	0.210676	-0.525027	0.366559	0.61743	-0.207922	-0.211162	0.488606	0.148867
F1LN59	Eukaryotic translation initiation factor 4, gamma 2 OS=Rattus norvegicus OX=10116 GN=Eif4g2 PE=1 SV=2 - [F1LN59_RAT]	0.408624	0.711168	0.744668	1.12797	0.213533	0.20472	0.998059	0.235653	0.28341	0.12004	0.419829	0.379841	0.522569	0.565731	0.542812	0.939794	0.424146	0.542569	0.834711	0.615226	0.486983	0.770635	0.129269	0.00911511	0.487293	0.531963
F1LQ14	60S ribosomal protein L34 OS=Rattus norvegicus OX=10116 GN=Rpl34 PE=4 SV=1 - [F1LQ14_RAT]	0.396946	0.100868	0.149555	0.718352	0.506518	0.512893	1.28373	-0.0963743	-0.037309	0.643472	0.812487	0.844457	1.63366	-0.339513	-0.285213	0.686643	0.523441	0.667875	1.28933	1.07406	1.21278	2.1561	-0.566319	-0.517978	0.4863	0.627905
F2Z3Q8	Importin subunit beta-1 OS=Rattus norvegicus OX=10116 GN=Kpnb1 PE=1 SV=1 - [F2Z3Q8_RAT]	0.868479	0.0517534	0.343213	1.31468	0.166303	0.41545	1.44947	-0.268957	-0.0291489	0.935447	0.155014	0.429756	1.39213	-0.453382	-0.218341	0.748086	-0.112037	0.213139	1.05481	0.166746	0.486202	1.31939	-0.368299	-0.123855	0.485955	0.342049
P04466	Myosin regulatory light chain 2, skeletal muscle isoform OS=Rattus norvegicus OX=10116 GN=Mylpf PE=1 SV=2 - [MLRS_RAT]		0.636706	0.0117998	-0.706239	0.88314	0.00664276	-1.05001	1.30721	0.987463	-0.211048	2.10937	1.36976	0.129835	-0.681513	0.228092	-0.106816	4.55998	4.66956	4.37164	4.73227	5.69708	4.68896			0.485891	2.82891
D3ZAY8	Pinin, desmosome-associated protein OS=Rattus norvegicus OX=10116 GN=Pnn PE=1 SV=1 - [D3ZAY8_RAT]	-0.82325	-0.0267791	0.555252	-0.13699	0.74345	1.28317	0.563272	0.7909	1.36214	0.500702	0.191983	0.826572	0.0641954	-0.0151947	0.620553	-0.346164	-0.525603	0.411339	-0.87806	-0.280458	0.35123	-0.593816	-0.507287	0.0277285	0.485868	-0.139295
D3ZWG2	Regulator of G-protein-signaling 7 OS=Rattus norvegicus OX=10116 GN=Rgs7 PE=1 SV=2 - [D3ZWG2_RAT]	0.855006	0.558792	0.341963	1.08679	0.866179	0.226094	1.27385				-0.303722	-0.537268	0.198467	0.395123	-0.259068	0.721091	-0.616754	-0.799867	-0.184831	-0.386184	-0.643618	-0.0370708	0.353155	0.0893102	0.485298	-0.0975205
Q6Q0N1	Cytosolic non-specific dipeptidase OS=Rattus norvegicus OX=10116 GN=Cndp2 PE=1 SV=1 - [CNDP2_RAT]	2.53338	-0.588437	-0.687638	1.58032	-0.078172	-0.219685	2.11083	-0.141361	-0.292214	1.96887	-0.127111	-0.243029	2.01584	-0.219381	-0.375	1.88792	-0.245797	-0.311281	1.82689	-0.0588702	-0.130075	1.9996	0.390772	0.244556	0.484646	0.585431
P27008	Poly [ADP-ribose] polymerase 1 OS=Rattus norvegicus OX=10116 GN=Parp1 PE=1 SV=4 - [PARP1_RAT]	-0.582709	-0.0548647	0.692912	-0.395945	0.87067	1.06216	0.458072	0.994036	1.20184	0.361669	0.746096	0.46061	-0.189443	0.164084	0.716825	-0.193307	-0.33522	0.0896484	-0.549447	0.185912	0.604596	-0.3248	-0.260627	0.301517	0.484546	0.0174781
E9PTE1	Son DNA-binding protein OS=Rattus norvegicus OX=10116 GN=Son PE=1 SV=2 - [E9PTE1_RAT]	-1.14406	0.601588	1.39401	-0.438918	1.00103	1.75115	-0.0192258	0.381162	1.12193	-0.717865	0.552194	1.3279	-0.514121	-0.044332	0.691674	-1.14629	-0.480819	0.909517	-1.0532	-0.475787	0.344633	-1.62658	-0.0774113	0.667997	0.484241	-0.233727
Q64428	Trifunctional enzyme subunit alpha, mitochondrial OS=Rattus norvegicus OX=10116 GN=Hadha PE=1 SV=2 - [ECHA_RAT]	1.02999	-0.736739	-0.108644	0.819638	0.0678208	0.742982	1.83072	-0.361083	0.186302	0.95845	0.584748	0.791974	2.13758	-1.03416	-0.535479	0.657515	0.642622	1.19692	2.12861	1.5131	2.09518	3.03954	-0.502844	-0.157855	0.483847	0.931727
G3V852	RCG55135, isoform CRA_b OS=Rattus norvegicus OX=10116 GN=Tln1 PE=1 SV=1 - [G3V852_RAT]	0.20799	-0.38776	0.343256	0.851082	0.192035	0.847655	1.25678	-0.168979	0.59148	0.72365	0.239926	1.10834	1.35984	-0.448142	0.453575	1.00842	0.371113	1.18682	2.01727	1.39353	2.24013	2.83064	-0.669954	-0.0810278	0.483788	0.971851
Q794E4	Heterogeneous nuclear ribonucleoprotein F OS=Rattus norvegicus OX=10116 GN=Hnrnpf PE=1 SV=3 - [HNRPF_RAT]	0.878298	0.649453	0.440778	0.790124	0.364911	0.305187	0.764165	0.361547	-0.0441906	0.656035	0.327029	0.30275	0.712651	0.432428	0.368448	0.824376	0.52973	0.413962	0.823761	0.180168	0.200602	0.630083	0.391054	0.37869	0.483007	0.490496
D4A4B4	U2 snRNP-associated SURP domain-containing OS=Rattus norvegicus OX=10116 GN=U2surp PE=1 SV=1 - [D4A4B4_RAT]	-1.04548	0.196617	0.498753	-0.222833	0.531324	0.791147	0.132119	1.28549	1.53598	0.807522	0.498623	0.784041	0.0533648	0.551433	0.79715	0.0705268	-0.119293	0.216559	-0.634817	0.306578	0.636709	-0.223155	-0.599887	-0.344768	0.482775	0.0592001
P43244	Matrin-3 OS=Rattus norvegicus OX=10116 GN=Matr3 PE=1 SV=2 - [MATR3_RAT]	0.046477	0.196176	0.644269	0.76892	0.170583	0.443034	0.711195	0.286735	0.758232	0.902248	0.310203	0.554019	0.548872	0.17799	0.393151	0.658427	-0.169247	0.0869336	0.2305	-0.273302	0.0406952	0.281588	-0.29086	0.0019515	0.482674	0.140558
Q6P747	Heterochromatin protein 1-binding protein 3 OS=Rattus norvegicus OX=10116 GN=Hp1bp3 PE=1 SV=1 - [HP1B3_RAT]	-0.24958	-0.00255309	0.272898	0.350699	0.781071	1.0451	1.08065	0.158097	0.66311	0.696478	0.325294	0.660775	0.754883	-0.142408	0.129685	-0.0987048	-0.346384	-0.0473778	-0.365624	-0.0282002	0.197815	0.165671	-0.642964	-0.271252	0.481837	-0.0579052
Q4V8I6	60S ribosomal protein L11 OS=Rattus norvegicus OX=10116 GN=Rpl11 PE=1 SV=1 - [Q4V8I6_RAT]	-0.0918039	0.0595059	0.231664	0.653206	0.350448	0.480294	0.964393	0.34219	0.462696	0.877369	0.647187	0.802627	1.21508	0.234173	0.349913	0.766417	0.457408	0.663282	0.955034	0.863498	1.06365	1.34691	-0.659358	-0.534215	0.481648	0.56015
D3ZVB7	Osteoglycin OS=Rattus norvegicus OX=10116 GN=Ogn PE=1 SV=1 - [D3ZVB7_RAT]	0.611494	0.0666727	-0.69486	0.465045	0.719971	-0.33083	0.891633	-0.140152	1.15108	1.56557	0.367215	1.10009	1.36652	-0.0166533	0.412983	0.455383	2.7633	3.36369	3.0656	3.99496	4.39643	4.28305	-0.0766805	0.680461	0.481077	2.05742
A0A0G2JW28	Gamma-adducin OS=Rattus norvegicus OX=10116 GN=Add3 PE=1 SV=1 - [A0A0G2JW28_RAT]												0.48058						0.401643			0.455603			0.343231	0.48058	0.400159
O55096	Dipeptidyl peptidase 3 OS=Rattus norvegicus OX=10116 GN=Dpp3 PE=1 SV=2 - [DPP3_RAT]	1.46883	-0.233669	0.0871361	1.43877	0.0765551	0.318325	1.81873	-0.713353	-0.34788	0.961994	0.251303	0.622206	1.66102	-0.620658	-0.392993	1.03981	-0.702197	-0.347676	0.633	0.00646241	0.355263	1.53044	-0.226956	0.144325	0.479078	0.256653
D3ZLY9	Histone H2B OS=Rattus norvegicus OX=10116 GN=Hist1h2bh PE=3 SV=2 - [D3ZLY9_RAT]	0.427302	0.0242346	0.0851203	0.738694	0.503892	0.522465	1.32676	0.399493	0.607754	0.949655	0.0541058	0.0982741	0.762365	-0.0280025	0.175492	0.519224	-0.250441	-0.155839	1.11734	0.469642	0.558523	0.959203	-0.155234	0.0576631	0.478146	0.335828
D3ZEI6	Nuclear receptor coactivator 5 OS=Rattus norvegicus OX=10116 GN=Ncoa5 PE=1 SV=1 - [D3ZEI6_RAT]	-0.392308	0.276911	0.845738	0.837783	0.261597	0.52341	0.445608	0.572929	0.668702	0.811996	0.0746052	0.796479	0.902517	0.543001	0.426489	0.374664	-0.416211	0.163468	-0.212534	-0.610792	-0.206043	-0.946742	-0.320473	-0.0664958	0.476954	-0.0307626
F1M6A8	Non-specific serine/threonine protein kinase OS=Rattus norvegicus OX=10116 GN=Akt3 PE=3 SV=3 - [F1M6A8_RAT]	1.96342	0.301917	-0.0147732	1.49578	0.269841	-0.0891622	1.48395	-0.195706	-0.564048	0.939639	0.22625	-0.107157	1.39431	0.0540937	-0.319014	1.1865	-0.356443	-0.639417	0.741349	0.155883	-0.132811	1.23947	0.7957	0.431995	0.475829	0.379301
F1M403	Ubiquitin-conjugating enzyme E2O OS=Rattus norvegicus OX=10116 GN=Ube2o PE=1 SV=2 - [F1M403_RAT]			0.591666								0.722555	0.107488			0.797183		0.157887	-0.159074						0.487721	0.473903	0.320929
F1MAA7	Laminin subunit gamma 1 OS=Rattus norvegicus OX=10116 GN=Lamc1 PE=1 SV=1 - [F1MAA7_RAT]	0.25796	-1.0143	0.388842	0.313297	-0.154394	1.09798	0.999288	-0.206246	1.13366	0.906555	0.325658	1.63685	1.43456	-0.534329	0.618504	0.380965	0.486495	1.88225	1.6428	1.63305	3.16879	2.66915	-0.954597	0.142416	0.473762	1.0475
F1M013	60S ribosomal protein L7a OS=Rattus norvegicus OX=10116 GN=Rpl7a PE=4 SV=2 - [F1M013_RAT]	0.434987	0.0617893	0.258039	0.536286	0.748609	0.893726	1.13977	-0.133233	0.00254437	0.351885	0.534682	0.848802	0.876236	-0.418221	-0.16508	-0.0158209	0.276969	0.425769	0.725552	0.921757	1.18213	1.16836	-0.205309	-0.0648947	0.473157	0.392287
P83883	60S ribosomal protein L36a OS=Rattus norvegicus OX=10116 GN=Rpl36a PE=1 SV=2 - [RL36A_RAT]		-1.27987	1.15661	-0.626967	-0.491378	1.90279	0.181771	-0.15322	2.23161	0.441163	-0.293708	2.12605	0.333386				-0.639128	1.83107	-0.0822979	0.0752832	2.53976	0.617903			0.472259	0.667996
D4A2D7	Importin 4 OS=Rattus norvegicus OX=10116 GN=Ipo4 PE=1 SV=2 - [D4A2D7_RAT]	1.07552	-0.437965	0.0842539	1.0907	0.0610762	0.350272	1.78972	-0.738226	0.149085	1.5191	0.226757	0.485466	1.85326	-0.867861	-0.207851	1.01205	0.107508	0.427827	1.67492	0.946049	1.19175	2.43035	0.0936748	0.0482052	0.471313	0.725824
Q923Z2	Tropomyosin 1, alpha, isoform CRA_a OS=Rattus norvegicus OX=10116 GN=Tpm1 PE=1 SV=1 - [Q923Z2_RAT]	-1.26097	-1.19691	0.630067	-1.3118	-0.270036	2.91998	-0.432802	0.294776	3.36181	0.0852516	-0.0992636	2.93276	-0.473314	-0.575805	2.23708	-0.736491	-0.252906	2.74343	-0.714724	0.839224	3.89084	-0.110368	-1.56154	-0.0328537	0.471072	0.437715
A0A0G2JYR1	Exocyst complex component OS=Rattus norvegicus OX=10116 GN=Exoc6b PE=1 SV=1 - [A0A0G2JYR1_RAT]	0.875757	0.0482118	0.659049	0.985476	-0.162573	0.405951	1.56306	-0.733734	-0.25737	0.98084	0.335261	0.929381	1.83325	-0.237469	0.234129	1.47417	-0.619724	0.0248288	0.903513	0.509621	1.23127		-0.151465	0.412357	0.469109	0.510408
D4A4J0	SPT16 homolog, facilitates chromatin-remodeling subunit OS=Rattus norvegicus OX=10116 GN=Supt16h PE=1 SV=1 - [D4A4J0_RAT]	-0.498846	0.0221969	0.706789	-0.0175141	0.626009	0.821521	0.264738	0.709873	1.12213	0.533811	0.392244	0.911974	0.219155	0.119597	0.635599	-0.0593997	-0.141946	0.198865	-0.496672	-0.386782	-0.120962	-0.983544	-0.355159	0.130788	0.466244	-0.103372
Q6PDW6	39S ribosomal protein L17, mitochondrial OS=Rattus norvegicus OX=10116 GN=Mrpl17 PE=2 SV=1 - [RM17_RAT]	1.17795	-0.696691	-0.436081	0.356051	0.106701	0.237257	1.17969	0.662174	0.78339	1.6564	0.205363	0.361514	1.2323	-0.794184	-0.677734	0.197102	-0.663868	-0.457283	0.292801	0.267857	0.468721	1.21032	0.15135	0.277203	0.466142	0.125381
B2RYW3	NADH dehydrogenase (Ubiquinone) 1 beta subcomplex, 9 OS=Rattus norvegicus OX=10116 GN=Ndufb9 PE=1 SV=1 - [B2RYW3_RAT]	-0.301097	1.50931	-0.0232432	-0.135066	1.81808	0.243218	0.193953	0.895304	-0.688901	-0.807593	2.21522	0.665948	0.545034	1.17428	-0.41469	-0.53155	1.48507	-0.013769	-0.255382	1.58674	0.0821827	-0.167919	1.36943	-0.210144	0.465428	0.38744
Q4QRB4	Tubulin beta-3 chain OS=Rattus norvegicus OX=10116 GN=Tubb3 PE=1 SV=1 - [TBB3_RAT]	-0.463574	0.489325	0.467002	0.52194	0.73227	0.761496	0.61823	0.24369	0.17094	0.437335	0.840988	0.73101	0.8022	0.434406	0.122872	0.254504	0.0742825	0.0266339	0.044459	-0.060448	-0.0629885	-0.256462	-0.685194	-0.59462	0.462554	0.00830373
D3KR63	cAMPS OS=Rattus norvegicus OX=10116 GN=Rapgef4 PE=2 SV=1 - [D3KR63_RAT]		-0.360315	-0.362309		0.951942	0.907635					0.826107	0.807395			-0.909249		-0.792767	-0.761044					0.359548	-0.35564	0.461742	-0.491831
D3ZAS8	Squamous cell carcinoma antigen recognized by T-cells 3 OS=Rattus norvegicus OX=10116 GN=Sart3 PE=1 SV=1 - [D3ZAS8_RAT]	0.20461	0.106226	0.610759	0.838238	0.298725	0.760946	1.05098	-0.209658	0.243223	0.463833	0.340194	0.82801	1.0464	0.0910951	0.539211	0.761651	-0.844192	-0.305943	-0.208254	-0.31428	0.218249	0.307448	-0.501256	-0.0437382	0.461341	0.0621991
P11762	Galectin-1 OS=Rattus norvegicus OX=10116 GN=Lgals1 PE=1 SV=2 - [LEG1_RAT]	-0.661631	-1.94483	-0.224271	-0.793015	-0.180743	1.69307	1.41521	0.230381	2.03314	1.18104	0.561762	2.19956	1.45245	-0.00766927	1.92666	1.48404	1.55469	3.7293	2.93112	2.73728	4.70746	4.12771	-2.08588	-0.382778	0.45914	1.84786
Q6XDA1	Erythroid spectrin alpha OS=Rattus norvegicus OX=10116 GN=Spta1 PE=1 SV=1 - [Q6XDA1_RAT]		0.00629247	0.685268					-0.153158	0.474165		0.536454	1.19871		-0.0952747	0.527283		0.483415	1.19611		-0.215246	0.491725		-0.467448	0.164511	0.457955	0.260634
P19945	60S acidic ribosomal protein P0 OS=Rattus norvegicus OX=10116 GN=Rplp0 PE=1 SV=2 - [RLA0_RAT]	0.640393	0.10896	0.0885088	0.987167	-0.0449505	0.465971	1.33436	-0.518674	0.00925654	0.96838	0.505142	0.940221	1.47798	0.0059433	0.273832	0.930832	0.101593	0.583501	1.35219	0.980324	1.33447	2.0891	-0.300362	0.0362823	0.457061	0.738808
G3V6F4	O-linked N-acetylglucosamine (GlcNAc) transferase (UDP-N-acetylglucosamine:polypeptide-N-acetylglucosaminyl transferase), isoform CRA_b OS=Rattus norvegicus OX=10116 GN=Ogt PE=1 SV=2 - [G3V6F4_RAT]	1.03558	-0.169736	-0.0894369	1.50676	0.316281	0.354267	2.01302	-0.392697	-0.364051	1.22528	-0.0250725	0.038509	1.62561	-0.441915	-0.418034	1.17312	-0.103418	0.010597	1.477	-0.20288	-0.0945853	1.36333	-0.61477	-0.581487	0.454058	0.266048
Q63584	Transmembrane emp24 domain-containing protein 10 OS=Rattus norvegicus OX=10116 GN=Tmed10 PE=1 SV=2 - [TMEDA_RAT]	0.558341	0.112738	0.127361	0.639377	0.549545	0.521854	1.09643	0.232428	0.195398	0.700546	0.350848	0.348754	0.851679	0.0895393	0.0477437	0.554723	0.339546	0.387885	0.770112	1.12526	1.16787	1.54161	0.0578482	0.0254551	0.452802	0.579939
Q9JJ31	Cullin-5 OS=Rattus norvegicus OX=10116 GN=Cul5 PE=1 SV=3 - [CUL5_RAT]		0.0336506	0.073636		1.00468	1.00236		0.478501	0.466834		0.266225	0.289493		-1.01443	-1.03087		-0.095209	-0.0215074		0.139418	0.207399		-0.0894897	-0.09652	0.451923	-0.250151
Q6XLI7	RCG37481, isoform CRA_a OS=Rattus norvegicus OX=10116 GN=Rbm12 PE=1 SV=1 - [Q6XLI7_RAT]	0.903344	-0.157819	-0.168555	1.36822	-0.023457	0.405111	1.49531	0.419206	0.838434	1.85921	-0.871331	-0.654426	1.00838	0.490925	0.905388	1.92799	-0.111962	0.392635	1.29049	-0.0910886	-0.6149	1.92859	-0.156005	0.0306024	0.451104	0.58342
Q68FW9	COP9 signalosome complex subunit 3 OS=Rattus norvegicus OX=10116 GN=Cops3 PE=1 SV=1 - [CSN3_RAT]	0.714966	0.258685	0.181984	0.967036	0.472164	0.35315	1.20076	0.112058	-0.0162959	0.761887	0.329922	0.0671682	1.01246	0.187705	-0.44164	0.834599	0.240566	0.01407	0.852843	0.378998	-0.379119	0.977065	0.0327622	-0.0909549	0.45029	0.301613
D3ZTV7	ASH2-like histone lysine methyltransferase complex subunit OS=Rattus norvegicus OX=10116 GN=Ash2l PE=1 SV=1 - [D3ZTV7_RAT]	0.446734				0.673881	-0.248674	0.352106		1.26826		0.848701	-0.193502	0.480872		0.596418		0.309958	-0.587411	-0.128136	0.943047	-0.0544427	0.490744	0.814901	-0.257601	0.449644	0.260835
Q63396	Activated RNA polymerase II transcriptional coactivator p15 OS=Rattus norvegicus OX=10116 GN=Sub1 PE=1 SV=3 - [TCP4_RAT]	-0.839069	0.239409	0.540484	-0.210388	0.713769	0.804206	0.499856	1.22094	1.68216	0.65819	-0.0117379	0.0867847	-0.647342	-0.0305483	0.848221	-0.372696	-0.567452	-0.209224	-1.36066	-1.98009	-1.53747	-2.71697	0.066454	0.34395	0.448717	-0.680318
D3ZAG0	Sema domain, transmembrane domain (TM), and cytoplasmic domain, (Semaphorin) 6A (Predicted), isoform CRA_a OS=Rattus norvegicus OX=10116 GN=Sema6a PE=3 SV=3 - [D3ZAG0_RAT]									0.447498						0.089679	-0.954879					-0.229146				0.447498	-0.364782
M0R4V3	Synaptosomal-associated protein OS=Rattus norvegicus OX=10116 PE=3 SV=2 - [M0R4V3_RAT]		-1.01326	0.32131		0.210346	1.536		-0.154357	1.27267		0.240538	1.16552		-0.215776	1.05401		0.099221	1.41276		1.21286	2.89284		-0.900363	0.422936	0.447345	0.74731
D3ZC34	Ankyrin repeat and MYND domain containing 2 (Predicted) OS=Rattus norvegicus OX=10116 GN=Ankmy2 PE=1 SV=1 - [D3ZC34_RAT]	0.479188	0.108014	-0.0678311	0.876783	0.392494	0.174336	1.18151	0.0447774	-0.18272	0.755025	0.886264	0.693701	1.62922	0.224756	-0.00750712	0.932069	0.138955	-0.00317412	0.81165	0.365216	0.217366	1.0237	-0.263435	-0.486296	0.445128	0.381877
F1LMY4	Ryanodine receptor 1 OS=Rattus norvegicus OX=10116 GN=Ryr1 PE=1 SV=1 - [RYR1_RAT]	1.85088	-0.396276	-0.00319699	1.80011	-0.607076	-0.25631	1.60955	-0.10209	0.239336	2.03577	-0.603296	-0.226935	1.56728	-1.18996	-0.853296	0.944972	-0.668645	-0.241851	1.43167	-0.187556	0.233518	1.89855	-0.319358	0.0267049	0.445039	0.220169
D3ZZB0	Disco-interacting protein 2 homolog C OS=Rattus norvegicus OX=10116 GN=Dip2c PE=1 SV=2 - [D3ZZB0_RAT]	0.693616	0.41055	-0.426361	1.51385	0.538875	0.137611	2.02278	-0.466579	-0.886696	1.03163	0.288267	0.482617	1.36575	-0.198444	-0.543009	0.843094	-0.427853	-1.01415	0.65684	-0.483484	-1.01049	0.509529	-0.383534	-1.12333	0.445013	-0.150756
D3ZWZ6	Insulin-like growth factor 2 mRNA-binding protein 2 OS=Rattus norvegicus OX=10116 GN=Igf2bp2 PE=1 SV=3 - [D3ZWZ6_RAT]			0.166657			0.318771						0.846254			0.26587			0.516194			1.35599				0.443894	0.712686
P63074	Eukaryotic translation initiation factor 4E OS=Rattus norvegicus OX=10116 GN=Eif4e PE=1 SV=1 - [IF4E_RAT]									0.443718																0.443718
D3ZKK5	Myotubularin-related protein 1 OS=Rattus norvegicus OX=10116 GN=Mtmr1 PE=1 SV=1 - [D3ZKK5_RAT]						0.442884																			0.442884
M0R6E0	Phospholipid-transporting ATPase OS=Rattus norvegicus OX=10116 GN=Atp9a PE=1 SV=2 - [M0R6E0_RAT]	2.27752	0.104163	0.0747473	2.31201	-0.468316	-0.540044	1.00281	-0.403091	-0.484159	1.66144	-0.0920766	-0.138209	2.11549	-0.535624	-0.621457	1.22446	-0.292744	-0.288443	1.79143	-0.447072	-0.448492	1.2964	0.05935	-0.0170812	0.442233	0.319685
G3V953	RB-binding protein 6, ubiquitin ligase OS=Rattus norvegicus OX=10116 GN=Rbbp6 PE=1 SV=1 - [G3V953_RAT]	-1.48778	0.052779	0.891584	-0.784484	1.26857	2.06506	0.451553	0.926373	1.71353	0.0305885	-0.325781	0.496307	-1.18885	-0.343339	0.439048	-1.24206	-0.713097	0.159424	-1.64643	-1.25151	-0.384705	-2.19905	-0.624372	0.167418	0.441525	-0.735627
Q62733	Lamina-associated polypeptide 2, isoform beta OS=Rattus norvegicus OX=10116 GN=Tmpo PE=1 SV=3 - [LAP2_RAT]	-0.683901	-0.162776	0.877544	-0.165623	0.229137	1.30731	0.296501	0.604439	1.55649	0.669406	0.0335767	0.731054	-0.134287	-0.127386	0.668704	-0.213423	-0.0355046	0.854297	-0.302055	0.384987	1.34604	0.294939	-0.654089	0.437279	0.441097	0.209958
D4A510	SWI/SNF-related, matrix-associated, actin-dependent regulator of chromatin, subfamily c, member 2 OS=Rattus norvegicus OX=10116 GN=Smarcc2 PE=1 SV=3 - [D4A510_RAT]	0.466589	0.131856	0.706851	0.40891	0.110998	0.718693	0.426279	0.294934	0.881715	0.802268	-0.259387	0.590308	0.421915	0.0206144	0.690103	0.408781	-0.305881	0.377636	0.0595368	-0.0360639	0.570784	0.380038	-0.0181704	0.331023	0.440001	0.241693
D3ZEH1	FAT atypical cadherin 4 OS=Rattus norvegicus OX=10116 GN=Fat4 PE=1 SV=3 - [D3ZEH1_RAT]	1.1167	-0.73504	0.252393	-0.101912	0.0453059	0.939803	1.60274	-0.169727	0.715431	1.12889	0.0148803	0.469194	1.48657	-0.174003	0.304073	1.32551	0.596462	1.56699	3.2664	1.80371	2.76852	4.58547	-0.638473	0.069363	0.439888	1.41338
D4A315	Uncharacterized protein OS=Rattus norvegicus OX=10116 PE=3 SV=2 - [D4A315_RAT]	0.834504	0.152752	0.206304	0.869501	0.44644	0.368496	1.02358	0.291686	0.274358	0.761463	-0.00917094	0.0478176	0.68177	0.3	0.244291	0.95263	0.0239448	0.0610331	0.64462	-0.239524	-0.0738696	0.310108	0.143902	0.0800417	0.438978	0.260745
I6L9G5	Rcn3 protein OS=Rattus norvegicus OX=10116 GN=Rcn3 PE=1 SV=1 - [I6L9G5_RAT]		-0.973268	0.336161	-1.03443	-0.225307	1.98806	0.680023	-0.414177	1.66841	0.290947	0.390572	2.10318	0.723499	-0.286789	1.81312	0.437488	1.56485	3.75445	2.25406	2.76138	5.04505	3.53618	-0.755223		0.437288	1.89528
D3ZJE2	Uncharacterized protein OS=Rattus norvegicus OX=10116 PE=3 SV=1 - [D3ZJE2_RAT]	0.0957747	0.308968	0.603816	0.443351	0.17037	0.422905	0.324999	0.348471	0.591667	0.424334	0.616314	0.894445	0.724889	0.305949	0.544378	0.378876	0.530282	0.858846	0.568592	0.990955	1.3138	1.01506	-0.0124626	0.23537	0.437118	0.621211
Q6PDV7	60S ribosomal protein L10 OS=Rattus norvegicus OX=10116 GN=Rpl10 PE=1 SV=3 - [RL10_RAT]	-0.00752051	0.0267355	0.373619	0.416328	0.435881	0.740451	0.845719	0.404728	0.699959	0.735799	0.118968	0.449133	0.482752	-0.180057	0.110408	0.14808	0.640466	1.02106	0.933984	1.11437	1.48925	1.39368	-0.370967	-0.0710993	0.43665	0.559329
A0A0G2K0V3	3'(2'),5'-bisphosphate nucleotidase 1 OS=Rattus norvegicus OX=10116 GN=Bpnt1 PE=1 SV=1 - [A0A0G2K0V3_RAT]	1.06703	0.0948922	0.57212	0.958407	0.0528889	0.761492	0.93665	-0.554866	0.495166	0.250128	-0.0353557	0.631681	0.802351	-1.1348	-0.417738	0.331492	-0.756833	0.0799856	0.0106085	-0.282949	0.388836	0.470282	-0.434566	0.291896	0.435853	-0.054286
A0A0U1RRV7	RCG61099, isoform CRA_b OS=Rattus norvegicus OX=10116 GN=Srsf3 PE=1 SV=1 - [A0A0U1RRV7_RAT]	-1.32814	0.387654	0.64435	-1.06831	1.49721	1.59712	-0.0660969	1.55313	1.62014	-0.227323	0.202737	0.396786	-1.54774	-0.226176	0.181686	-1.7068	-0.254769	-0.0840007	-1.98871	-1.67618	-1.20558	-3.51593	0.269235	0.434176	0.434106	-0.943399
P13941	Collagen alpha-1(III) chain OS=Rattus norvegicus OX=10116 GN=Col3a1 PE=2 SV=3 - [CO3A1_RAT]	-0.205678	-0.573091	0.865731	0.112645	-0.336269	1.10193	0.697165	0.227771	1.6153	0.991694	-0.226151	0.935321	0.443641	-0.390078	0.6935	0.378429	1.19047	2.52076	1.34502	2.50389	3.82846	2.58378	-1.27452	-0.0149396	0.433864	1.1507
Q5XIM9	T-complex protein 1 subunit beta OS=Rattus norvegicus OX=10116 GN=Cct2 PE=1 SV=3 - [TCPB_RAT]	1.06487	0.0532309	0.0979022	0.990398	0.247204	0.207347	1.25747	-0.018624	-0.0834291	1.00139	0.18571	0.200253	1.35069	0.0717425	0.182824	0.919818	0.12365	0.192397	0.987212	0.480466	0.499657	1.36629	0.122651	-0.0182416	0.433644	0.523263
F1M3H8	Hypothetical protein LOC681410 OS=Rattus norvegicus OX=10116 GN=LOC681410 PE=1 SV=3 - [F1M3H8_RAT]	-0.535174	0.38517	0.698689	0.245299	0.595771	0.875223	0.540678	0.567998	0.865184	0.411877	0.113923	0.429986	0.0583971	0.616015	0.829027	0.402197	-0.1848	0.246681	-0.21507	-0.500267	-0.108227	-0.388308	-0.412009	-0.162426	0.432885	0.0151008
F7EPH4	Pyrophosphatase (inorganic) 1 OS=Rattus norvegicus OX=10116 GN=Ppa1 PE=1 SV=1 - [F7EPH4_RAT]	0.257893	0.479576	0.357769	1.04336	0.341948	0.177829	0.927782	0.315495	0.0625552	0.760263	0.314147	0.152131	0.78037	0.801384	0.59866	1.2982	0.277637	0.166055	0.673595	-0.163479	-0.280782	0.218269	-0.257887	-0.345577	0.432562	0.31387
B0BN46	Glyoxylate and hydroxypyruvate reductase OS=Rattus norvegicus OX=10116 GN=Grhpr PE=1 SV=1 - [B0BN46_RAT]			0.0433253									0.820978						0.00134246							0.432152	0.00134246
D3ZLW4	Tuberin OS=Rattus norvegicus OX=10116 GN=Tsc2 PE=1 SV=3 - [D3ZLW4_RAT]	1.4198	-0.0286646	0.057937	0.995644	0.490515	0.534804	1.53507	-0.619924	-0.584974	0.345864	0.470095	0.53998	1.4686	-0.839739	-0.809556	0.123113	0.142753	0.263071	1.07099	0.497446	0.612043	1.41147	0.421635	0.46122	0.429678	0.40192
Q5XI34	Protein phosphatase 2 (Formerly 2A), regulatory subunit A (PR 65), alpha isoform, isoform CRA_a OS=Rattus norvegicus OX=10116 GN=Ppp2r1a PE=1 SV=1 - [Q5XI34_RAT]	1.41988	-0.181084	-0.093491	1.29328	0.070241	-0.147244	1.64034	-0.184401	-0.3524	1.12499	0.242267	0.320625	1.90032	0.230116	-0.0502582	1.70558	0.0512314	-0.0318078	1.47386	0.022577	-0.135879	1.38	-0.0865255	-0.0526258	0.429417	0.533882
G3V6H2	Pre-mRNA processing factor 8, isoform CRA_a OS=Rattus norvegicus OX=10116 GN=Prpf8 PE=1 SV=1 - [G3V6H2_RAT]	0.447832	-0.619549	0.304747	0.803286	0.213445	1.09543	1.59277	-0.518352	0.587955	0.549247	-0.106606	0.800973	1.09655	-0.942543	0.314894	0.174815	-0.0801534	1.17935	0.773635	0.408414	1.36071	1.44813	-0.571843	0.378503	0.429265	0.461705
P63245	Receptor of activated protein C kinase 1 OS=Rattus norvegicus OX=10116 GN=Rack1 PE=1 SV=3 - [RACK1_RAT]	1.47593	-0.171421	0.196351	1.28338	0.0104814	0.246537	1.60407	-0.458604	-0.139558	0.684479	0.237876	0.177123	1.87545	-0.623052	-0.588648	0.720254	0.136612	0.446899	1.76368	0.835062	1.04371	2.02052	0.17927	0.269143	0.428888	0.673241
B5DFL9	SEC14 and spectrin domain-containing 1 OS=Rattus norvegicus OX=10116 GN=Sestd1 PE=1 SV=1 - [B5DFL9_RAT]	0.515247	0.00737633	0.355731	1.527	-0.0953158	0.178518	1.77101	-0.500662	-0.15618	0.960437	0.0952031	0.47462	1.58901	-0.529459	-0.269731	1.32507	-0.680352	-0.36517	0.628527	-0.385105	0.0390243	1.02423	-0.978227	-0.629109	0.427749	0.0640597
A0A0G2JVL8	Isoleucyl-tRNA synthetase OS=Rattus norvegicus OX=10116 GN=Iars PE=1 SV=1 - [A0A0G2JVL8_RAT]		0.324134	-0.81231		0.840404	0.120488		1.5443	-0.0468793		1.66052	-0.218055			-0.584025		1.01644	-0.83507		1.46837	0.307262		1.17336	0.115925	0.426575	0.380323
D3ZXP3	Histone H2A OS=Rattus norvegicus OX=10116 GN=H2afx PE=1 SV=1 - [D3ZXP3_RAT]	-1.57299	0	0.610488	-0.813927	1.10478	1.67296	0.311099	1.05392	1.61276	0.181475	0.181208	0.774979	-0.658528	0.198895	0.752965	-0.676488	-0.118752	0.525453	-1.02875	0.400644	1.03913	-0.523566	-0.732916	-0.169443	0.426396	-0.0826133
Q3B7D0	Oxygen-dependent coproporphyrinogen-III oxidase, mitochondrial OS=Rattus norvegicus OX=10116 GN=Cpox PE=1 SV=1 - [HEM6_RAT]	1.78403	0.426393	0.609375	1.49754	-0.253793	-0.113124	0.8376	-0.407884	-0.276555	0.604742	0.111613	0.277878	1.15695	-1.83423	-1.70766	-0.824534	-0.106121	0.110577	0.868953	1.87344	2.08441	2.8343	0.739027	0.874993	0.424818	0.505843
D3ZFP4	DNA helicase OS=Rattus norvegicus OX=10116 GN=Mcm3 PE=1 SV=3 - [D3ZFP4_RAT]	1.7877	-0.0209457	-0.169562	1.6895	-0.212727	-0.112443	1.63434	-0.416063	0.12002	1.38737	-0.233234	-0.363623	2.21032	-0.013629	0.210194	1.99674	-0.175626	0.149628	1.70406	0.48426	0.803793	2.34974	-0.161918	0.0826042	0.424194	0.803347
D3ZCR9	UBX domain-containing protein 7-like OS=Rattus norvegicus OX=10116 GN=LOC100911374 PE=4 SV=2 - [D3ZCR9_RAT]	0.242776	0.441798	0.395659	0.638466	0.302886	0.318774	0.417869	0.792834	0.827319	0.766512	0.035675	-0.10124	-0.074603	0.777283	0.807002	0.454683	0.0649341	0.0900854	-0.00316712	-0.0108657	0.103267	0.131106	0.174185	0.18537	0.423277	0.22494
F1M9Q8	Alkylglycerone-phosphate synthase OS=Rattus norvegicus OX=10116 GN=Agps PE=1 SV=3 - [F1M9Q8_RAT]	1.04404	-0.0719808	0.245457	0.94843	0.156914	0.432039	1.19757	-0.317861	-0.0520749	0.644029	0.269283	0.570004	1.26389	0.0759468	0.336967	1.0349	0.150549	0.501704	1.07489	0.742456	1.08789	1.65258	0.0497725	0.320195	0.422154	0.690978
P29457	Serpin H1 OS=Rattus norvegicus OX=10116 GN=Serpinh1 PE=1 SV=1 - [SERPH_RAT]	-0.414348	-0.617019	0.191188	0.233	-0.0433051	1.16574	0.72658	-0.284788	1.07573	1.25179	0.336365	1.43337	1.25451	-0.51179	0.707923	0.94036	1.82494	3.13486	2.66161	2.99631	4.48122	3.70722	-1.15648	0.198361	0.421192	1.68659
A0A1W2Q620	DNA-directed RNA polymerases I, II, and III subunit RPABC1 (Fragment) OS=Rattus norvegicus OX=10116 GN=Polr2e PE=1 SV=1 - [A0A1W2Q620_RAT]	1.78229	1.12683	-0.00637007	1.50899	0.373332	-0.802179	0.972888	0.443702	-0.741148	0.800146	0.369666	-0.780249	0.263121	0.947283	-0.242333	1.82972	0.938609	-0.160873	1.25533	1.34661	0.241404	1.71103	1.18026	4.74682e-05	0.420657	0.775851
G3V7I8	RCG57812, isoform CRA_b OS=Rattus norvegicus OX=10116 GN=Slk PE=1 SV=1 - [G3V7I8_RAT]	-0.170534	-0.0175394	0.149086	0.406873	0.41161	1.03693	0.411961	0.262486	1.08841	0.217774	0.372068	0.871528	0.477816	-0.248075	0.0351655	-0.432093	-0.249314	-0.0286252	-0.146312	0.0845481	0.251374	0.483168	-0.451543	-0.607222	0.420054	-0.0692593
P20070	NADH-cytochrome b5 reductase 3 OS=Rattus norvegicus OX=10116 GN=Cyb5r3 PE=1 SV=2 - [NB5R3_RAT]	2.72489	-0.116638	-0.68953	1.57844	0.380807	-0.793274	1.58841	-0.34559	-1.0931	1.12445	0.748093	-0.0954806	2.21456	-0.471698	-1.39531	0.918784	1.04312	0.0828438	2.27218	0.835247	0.0190792	2.19993	1.27229	0.188915	0.417623	0.764995
Q5EB88	Col6a2 protein (Fragment) OS=Rattus norvegicus OX=10116 GN=Col6a2 PE=2 SV=1 - [Q5EB88_RAT]		0.0169716	1.31375		-1.12715	0.127312		-0.181542	1.06358		0.421385	1.70145					1.74665	3.07714		3.20779	4.53257				0.416969	3.14104
Z4YNP1	CUGBP Elav-like family member 2 OS=Rattus norvegicus OX=10116 GN=Celf2 PE=1 SV=2 - [Z4YNP1_RAT]	0.152279	0.603931	0.318277	0.81173	0.11769	0.215068	0.468078	0.534914	0.684399	0.933591	0.0914597	0.0672073	0.41251	0.0498306	0.158437	0.421513	0.204937	0.0364961	0.207082	-0.14664	0.170981	0.222673	-0.237388	-0.154029	0.416552	0.1122
Q91VC0	dCTP pyrophosphatase 1 OS=Rattus norvegicus OX=10116 GN=Dctpp1 PE=2 SV=1 - [DCTP1_RAT]			1.5891	-0.388249			0.0477224											1.59769			1.21447			1.47374	0.41619	1.42863
Q6P502	T-complex protein 1 subunit gamma OS=Rattus norvegicus OX=10116 GN=Cct3 PE=1 SV=1 - [TCPG_RAT]	0.692708	-0.0159801	0.127814	0.876766	0.334055	0.402487	1.04731	-0.176326	-0.0627091	0.598673	0.593074	0.575185	0.91537	-0.345261	-0.255698	0.571236	0.00901179	0.0199382	0.539362	0.437787	0.673324	1.04187	-0.156333	-0.118413	0.416088	0.277683
D3ZTX0	Transmembrane emp24 domain-containing protein 7 OS=Rattus norvegicus OX=10116 GN=Tmed7 PE=1 SV=1 - [TMED7_RAT]		-0.175215	0.388603		0.148738	0.670242					0.458137	1.00524		-0.85963	-0.550824		-1.13874	-0.541204		0.326172	0.917984		-0.103671	0.413131	0.415957	-0.192097
Q08163	Adenylyl cyclase-associated protein 1 OS=Rattus norvegicus OX=10116 GN=Cap1 PE=1 SV=3 - [CAP1_RAT]	1.17892	-0.280849	0.115173	1.07845	-0.0173721	0.214246	1.22972	-0.00542015	0.2113	1.01916	-0.00363468	0.248302	1.36802	0.0723797	0.196565	1.32033	-0.0789104	0.402279	0.991066	-0.0418878	0.373995	1.29668	-0.243786	-0.184061	0.415666	0.456056
G3V9Y1	Myosin, heavy polypeptide 10, non-muscle, isoform CRA_b OS=Rattus norvegicus OX=10116 GN=Myh10 PE=1 SV=1 - [G3V9Y1_RAT]	0.0585428	0.423174	0.827624	0.986154	-0.0652946	0.384422	0.508548	0.138522	0.483897	0.557944	0.102512	0.579308	0.493216	-0.461629	0.00128598	-0.00519561	-0.356787	0.0847803	0.0333378	-0.141532	0.358948	0.231903	-0.450717	-0.010022	0.415446	-0.0185343
F1M4A0	Tight junction protein 1 (Predicted) OS=Rattus norvegicus OX=10116 GN=Tjp1 PE=1 SV=2 - [F1M4A0_RAT]	0.0266202	-0.671148	0.424511	0.34218	-0.121732	0.888106	0.501007	0.205058	1.33929	0.845367	0.0484148	1.15158	0.669349	-0.314339	0.821567	0.589696	-0.419978	0.802535	0.183963	-0.218848	0.864716	0.50193	-0.582016	0.459157	0.414938	0.279811
Q07936	Annexin A2 OS=Rattus norvegicus OX=10116 GN=Anxa2 PE=1 SV=2 - [ANXA2_RAT]	0.49352	-1.87468	-0.269017	0.279816	-0.218037	0.997071	1.71205	-0.506319	1.02681	1.37726	0.218169	1.74081	2.19476	-0.741675	0.66389	1.15198	1.12147	2.82524	2.95108	2.38366	3.81106	3.66091	-2.08826	-0.0686223	0.414787	1.48879
Q7TPB1	T-complex protein 1 subunit delta OS=Rattus norvegicus OX=10116 GN=Cct4 PE=1 SV=3 - [TCPD_RAT]	0.548258	-0.0577986	0.0243315	0.818608	0.35001	0.341085	1.18902	0.0418345	0.0392443	0.74469	0.376271	0.555927	1.11645	0.122672	-0.0891201	0.461179	-0.0419576	-0.0162173	0.582737	0.282844	0.310472	0.830482	-0.181233	-0.197723	0.41429	0.265048
B2RZC6	Ilf2 protein OS=Rattus norvegicus OX=10116 GN=Ilf2 PE=1 SV=1 - [B2RZC6_RAT]	0.231077	0.184056	0.32282	0.32001	0.392151	0.485594	0.608191	0.645172	0.262735	0.536665	0.276906	0.663005	0.85931	-0.0107995	-0.0232138	0.221964	-0.0369723	0.0515848	0.377839	0.668115	0.457213	0.635896	0.0297827	-0.124625	0.410699	0.258841
G3V9C8	ATP-binding cassette, subfamily B (MDR/TAP), member 1B OS=Rattus norvegicus OX=10116 GN=Abcb4 PE=1 SV=1 - [G3V9C8_RAT]	0.280123	-0.155156	0.442116	0.628091	0.132505	0.687464	0.935997	-0.359678	0.185942	0.365048	0.594017	1.17457	1.35146	-1.08086	-0.540002	-0.359065	-0.724428	-0.0934396	-0.0372546	-0.678635	-0.0533671	-0.00567131	-0.476978	0.0732784	0.409253	-0.218747
P21531	60S ribosomal protein L3 OS=Rattus norvegicus OX=10116 GN=Rpl3 PE=1 SV=3 - [RL3_RAT]	0.471795	-0.125215	0.153988	0.753378	0.161955	0.495067	1.222	-0.0457025	0.181848	0.774369	0.298927	0.558492	1.15171	-0.327226	-0.186714	0.526218	0.0201477	0.333067	0.802667	0.479989	0.801137	1.32023	-0.380652	-0.148465	0.408409	0.366009
A0A0G2JUF6	Isocitrate dehydrogenase [NADP] OS=Rattus norvegicus OX=10116 GN=Idh2 PE=1 SV=1 - [A0A0G2JUF6_RAT]	0.27268	-0.537597	-0.207778	0.524244	-0.0927151	0.819835	1.51342	0.0282458	0.206537	1.03478	0.501141	0.830573	1.96095	-0.658716	-0.45493	0.109337	1.45182	2.28805	2.92818	2.49111	3.45693	3.97986	-0.841215	-0.108747	0.40778	1.38355
Q5XHY7	Signal transducing adapter molecule 2 OS=Rattus norvegicus OX=10116 GN=Stam2 PE=2 SV=1 - [STAM2_RAT]	0.931114	0.114237	-0.0835342	0.906972	0.447905	0.207821	1.26089	0.328319	0.0788947	1.06253	-0.0768618	-0.291351	0.690065	0.308486	0.0542958	1.03976	0.543884	0.379829	1.24055	0.513147	0.343371	1.1956	0.164526	-0.0802615	0.407245	0.532771
A0A0G2K7B3	Heterogeneous nuclear ribonucleoproteins C1/C2-like OS=Rattus norvegicus OX=10116 GN=LOC100911576 PE=1 SV=1 - [A0A0G2K7B3_RAT]	-0.611103	0.3363	0.67605	-0.271566	0.73759	1.08496	0.204889	0.860175	0.880986	0.34291	0.198824	0.445032	-0.284516	0.0348526	0.300731	-0.530317	-0.0388446	0.216185	-0.667677	0.163164	0.419526	-0.594272	-0.129148	-0.00745581	0.407088	-0.0931477
A0A0G2K5Q0	Protein kinase C OS=Rattus norvegicus OX=10116 GN=Prkcb PE=1 SV=1 - [A0A0G2K5Q0_RAT]	1.20694	0.235101	0.0225511	1.61445	0.239604	-0.0152589	1.63919	-0.526774	-0.790976	0.79405	0.327974	0.0987065	1.68151	-0.0540958	-0.323064	1.26379	0.00274944	-0.176084	1.28602	0.0311627	-0.153392	1.30022	-0.146258	-0.405824	0.403797	0.358895
P15791	Calcium/calmodulin-dependent protein kinase type II subunit delta OS=Rattus norvegicus OX=10116 GN=Camk2d PE=1 SV=1 - [KCC2D_RAT]	0.783872	0.199974	-0.0908726	0.909315	0.193516	-0.139644	0.923102	0.201947	-0.140552	0.852767	0.72721	0.419646	1.41074	0.244247	-0.103019	0.892131	0.421738	0.164607	1.035	0.386311	0.123459	0.985368	0.100678	-0.237185	0.403357	0.452007
P97536	Cullin-associated NEDD8-dissociated protein 1 OS=Rattus norvegicus OX=10116 GN=Cand1 PE=1 SV=1 - [CAND1_RAT]	0.281036	0.0456657	0.176137	0.676943	0.278954	0.565195	1.04406	-0.0445656	-0.0420361	0.582707	0.515166	0.75869	1.23323	-0.605827	-0.304379	-0.0686664	0.01826	0.0322976	0.624696	0.291162	0.710971	0.885246	-0.285872	-0.207634	0.403162	0.193624
B5DFG5	RCG53214, isoform CRA_d OS=Rattus norvegicus OX=10116 GN=Sept6 PE=1 SV=1 - [B5DFG5_RAT]			0.400505																					1.08526	0.400505	1.08526
A0A0G2JWA8	Microtubule-actin cross-linking factor 1 OS=Rattus norvegicus OX=10116 GN=Macf1 PE=1 SV=1 - [A0A0G2JWA8_RAT]	0.289814	0.474592	0.600491	0.953077	0.175415	0.170144	0.733005	0.177419	0.279277	0.590121	0.15785	0.204447	0.590583	-0.339003	-0.314208	-0.016801	-0.382816	-0.231875	-0.0364004	-0.412392	-0.185768	-0.0879581	-0.155428	-0.0311805	0.400471	-0.133604
M0RD75	40S ribosomal protein S6 OS=Rattus norvegicus OX=10116 GN=Rps6 PE=1 SV=1 - [M0RD75_RAT]	0.24276	-0.399772	0.0688654	0.520993	-0.00944249	0.670205	1.25592	-0.136072	0.378986	0.983256	0.473291	0.745332	0.975071	-0.438073	-0.241764	0.272271	0.0140212	0.659601	1.0009	0.51158	1.23254	1.50425	-0.763625	-0.226768	0.399527	0.375001
D4A997	HIV TAT specific factor 1 (Predicted) OS=Rattus norvegicus OX=10116 GN=Htatsf1 PE=1 SV=2 - [D4A997_RAT]	-0.462219	0.597327	0.55009	-0.184046	0.803676	0.557967	0.0285016	1.1121	0.937627	0.309946	0.336402	0.201991	-0.493675	0.232727	0.00408918	-0.924403	0.13136	-0.11693	-1.04178	-1.00412	-1.01314	-1.95403	0.319241	0.189012	0.399113	-0.472637
Q6AYF2	LIM and cysteine-rich domains 1 OS=Rattus norvegicus OX=10116 GN=Lmcd1 PE=1 SV=1 - [Q6AYF2_RAT]	-0.630784	0.184921	0.766539	-0.422062	0.573338	1.11264	-0.0133997	0.487415	1.01738	-0.178089	0.650626	1.21553	0.0178348	0.25841	0.78361	-0.410029	2.53182	3.14715	1.82876	3.54418	4.1538	2.82692	0.00234565	0.536949	0.397005	1.60181
Q66H91	G protein-coupled receptor kinase interacting ArfGAP 2 OS=Rattus norvegicus OX=10116 GN=Git2 PE=1 SV=1 - [Q66H91_RAT]	0.272549	0.536162	0.630434	0.790491	-0.17219	-0.120231	0.102384	0.420771	0.463391	0.616579	0.571124	0.648679	0.799644	0.303963	0.341817	0.496836	0.763651	0.891639	0.921906	0.70886	0.831128	0.852905	0.0443661	0.0916226	0.396679	0.587362
D3ZWS6	N(alpha)-acetyltransferase 30, NatC catalytic subunit OS=Rattus norvegicus OX=10116 GN=Naa30 PE=1 SV=2 - [D3ZWS6_RAT]	0.0103134	1.14014	0.484563	0.405475	1.06297	0.365074	0.348545	0.682054	-0.135556	-0.120518	0.644883	-0.137792	-0.124976	1.19117	0.479169	0.395044	0.973762	0.351896	0.143018	1.10183	0.474247	0.25688	0.77113	0.0685317	0.395846	0.506809
A0A0G2K2P6	HBS1-like protein OS=Rattus norvegicus OX=10116 GN=Hbs1l PE=1 SV=1 - [A0A0G2K2P6_RAT]		-0.00101141	0.140114								0.538926	0.902927		-0.512847			-0.361032			-1.02484	-0.775112		0.110145	0.327355	0.395239	-0.372723
P62198	26S proteasome regulatory subunit 8 OS=Rattus norvegicus OX=10116 GN=Psmc5 PE=1 SV=1 - [PRS8_RAT]	0.729173	-0.0877015	-0.124198	0.9007	0.446627	0.367818	1.45527	-0.0481599	-0.136309	0.881721	0.205399	0.152185	1.16799	-0.388314	-0.481229	0.538631	0.405482	0.402702	1.29781	1.15033	1.14183	2.02845	-0.233082	-0.316594	0.395211	0.5595
D3ZUM2	Sterile alpha and TIR motif containing 1 (Predicted) OS=Rattus norvegicus OX=10116 GN=Sarm1 PE=1 SV=1 - [D3ZUM2_RAT]	0.578604	0.170236	0.270813	0.643822	0.517681	0.567755	0.648481	-0.235689	0.154004	0.490352	0.0915082	0.843262	0.840105	-0.757206	-0.180229	0.0735163	-0.126269	-0.169681	0.130832	-0.376123	-0.598647	-0.0552651	0.00147023	0.162117	0.395069	-0.0879484
A0A140TAH5	AP-2 complex subunit mu OS=Rattus norvegicus OX=10116 GN=Ap2m1 PE=1 SV=1 - [A0A140TAH5_RAT]	0.679331	-0.126038	0.0422543	0.845879	0.0116786	0.446009	1.35588	-0.264165	-0.118441	0.769758	0.334999	0.762226	1.42566	-0.574219	-0.587911	0.149615	-0.290294	-0.0211924	0.628857	-0.183719	0.175736	0.764878	-0.520841	-0.358943	0.394948	0.0506357
P15337	Cyclic AMP-responsive element-binding protein 1 OS=Rattus norvegicus OX=10116 GN=Creb1 PE=1 SV=1 - [CREB1_RAT]	-1.50583	0.317993	0.739316	-0.429603	1.02198	1.23342	0.00191716	1.21022	1.44779	0.122637	0.133516	0.443894	-0.924692	0.149598	0.568895	-0.722581	-0.104258	0.405173	-1.02651	-0.0707632	0.317656	-1.06078	-0.187611	-0.146282	0.39477	-0.233512
P62907	60S ribosomal protein L10a OS=Rattus norvegicus OX=10116 GN=Rpl10a PE=1 SV=2 - [RL10A_RAT]	0.392044	-0.0855361	0.0649414	0.894183	0.197011	0.374659	0.996005	0.101215	0.0363102	0.871383	0.379908	0.513668	1.32118	-0.850089	-0.830755	0.145646	0.0248463	0.20904	0.707522	0.642686	0.818722	1.73822	-0.360559	-0.175482	0.394649	0.282581
P18163	Long-chain-fatty-acid--CoA ligase 1 OS=Rattus norvegicus OX=10116 GN=Acsl1 PE=1 SV=1 - [ACSL1_RAT]	-0.202287	-0.858086	0.0204122	-0.080567	0.07552	0.911705	0.873284	0.253435	1.08028	0.972432	0.410458	1.27224	1.16217	-1.04551	-0.223427	-0.329444	0.851091	1.76331	1.53254	1.3615	2.26799	2.02873	-0.95366	-0.122178	0.394069	0.691093
Q64303	Serine/threonine-protein kinase PAK 2 OS=Rattus norvegicus OX=10116 GN=Pak2 PE=1 SV=1 - [PAK2_RAT]	-0.0602345	0.23766	0.370902	0.370156	0.371962	0.0854107	0.147223	0.645621	0.995218	0.987604	0.0816515	0.48521	0.475373	0.525537	0.267789	0.262006	0.166699	0.242546	0.112011	-0.138375	0.242008	0.102983	-0.639767	-0.0803582	0.393199	0.128204
A0A0G2JT93	Catenin (Cadherin associated protein), beta 1, isoform CRA_a OS=Rattus norvegicus OX=10116 GN=Ctnnb1 PE=1 SV=1 - [A0A0G2JT93_RAT]	0.825352	0.211299	0.198478	1.31791	0.0331057	0.271482	1.45347	-0.28217	-0.400214	0.712346	0.0868736	0.280613	1.07869	-0.482251	-0.605062	0.50933	-0.278998	-0.272709	0.49175	0.0889446	0.169026	1.15018	-0.211808	-0.0978992	0.392378	0.128266
G3V9M6	Fibrillin 1 OS=Rattus norvegicus OX=10116 GN=Fbn1 PE=1 SV=1 - [G3V9M6_RAT]	-1.10566	-2.10512	0.62093	-0.414694	-0.917935	1.99105	0.663892	-0.198406	2.00153	1.19489	0.212739	2.75348	1.75837	-1.55285	0.123329	-0.271684	1.65344	4.17391	3.24779	3.0473	4.95776	4.62744	-2.30425	-0.659291	0.391392	1.56677
Q5XIM7	Lysine--tRNA ligase OS=Rattus norvegicus OX=10116 GN=Kars PE=1 SV=1 - [SYK_RAT]	0.275694	0.312994	0.167475	0.479846	0.11876	0.184251	0.263041	0.257527	0.681346	0.54725	0.455462	0.933357	0.687044	0.420935	0.248289	0.33883	0.551188	0.292966	-0.0266888	0.788704	1.08527	0.963226	-0.0464035	0.331954	0.38975	0.46961
Q62825	Exocyst complex component 3 OS=Rattus norvegicus OX=10116 GN=Exoc3 PE=1 SV=1 - [EXOC3_RAT]	0.467096	-0.0571709	0.278228	0.889377	0.370696	0.663782	1.14721	-0.257274	0.0264729	0.0509366	0.388414	0.707096	1.26967	-0.311321	-0.0323405	0.382484	-0.198136	0.170979	0.426369	-0.174241	0.189153	0.624201	-0.368612	-0.0802292	0.389572	0.158165
F7ES73	Negative regulator of ubiquitin-like proteins 1 OS=Rattus norvegicus OX=10116 GN=Nub1 PE=1 SV=1 - [F7ES73_RAT]	0.699389	0.940386	0.679031	0.705686	0.476723	0.173055	0.262268	-0.0941487	-0.407156	-0.38737	0.94318	0.665108	0.682671	0.211077	-0.106696	-0.0850794	0.620915	0.393276	0.290141	-0.00692233	-0.240282	-0.351906	0.960236	0.651865	0.388013	0.251608
O88954	MAGUK p55 subfamily member 3 OS=Rattus norvegicus OX=10116 GN=Mpp3 PE=1 SV=3 - [MPP3_RAT]		1.05597	0.00499681		0.58158	-0.511704		0.512188	-0.590435		1.55638	0.488692		1.22265	0.115259		0.982013	-0.0352421		0.654878	-0.368098		1.11037	0.0123879	0.387208	0.461778
G3V6S8	Serine/arginine-rich splicing factor 6 OS=Rattus norvegicus OX=10116 GN=Srsf6 PE=1 SV=1 - [SRSF6_RAT]	-0.170657	0.424585	0.295066	-0.0684413	0.71591	0.422456	0.173838	1.16765	0.832076	0.668218	0.220397	-0.0359036	-0.427291	0.054505	0.220283	-0.115958	-0.689171	-0.559397	-1.07316	-3.06853	-3.3264	-3.45796	0.264909	0.326739	0.387099	-0.987619
P11507	Sarcoplasmic/endoplasmic reticulum calcium ATPase 2 OS=Rattus norvegicus OX=10116 GN=Atp2a2 PE=1 SV=1 - [AT2A2_RAT]	1.07389	-0.677442	0.00112913	1.04303	0.224002	0.45921	1.8414	-0.469357	-0.439201	0.94968	0.165111	0.471352	1.6512	-0.925334	-0.899943	0.490769	0.119508	0.584651	1.39023	0.824797	1.4834	2.39297	-0.401776	-0.465485	0.3869	0.520416
Q5XI07	Lipoma-preferred partner homolog OS=Rattus norvegicus OX=10116 GN=Lpp PE=1 SV=1 - [LPP_RAT]		0.117548	0.715248		-0.178424	0.376963		0.0469838	0.593031		0.41664	0.997622		-0.883481	-0.3422		0.294439	0.925855		0.767733	1.39343		-0.819871	-0.269187	0.385702	0.133339
A0A0G2K401	Propionyl-CoA carboxylase alpha chain, mitochondrial OS=Rattus norvegicus OX=10116 GN=Pcca PE=1 SV=1 - [A0A0G2K401_RAT]	0.14723	-0.161331	-0.10168	0.146499	0.0106262	0.0279645	0.338702	0.952106	0.960105	1.20142	0.529047	0.571981	0.811069	0.231483	0.234715	0.395759	0.807684	0.901051	0.604976	1.21885	1.30649	0.769588	-0.134454	-0.121819	0.385222	0.585449
D3ZHA7	Similar to Myosin light chain 1 slow a (Predicted) OS=Rattus norvegicus OX=10116 GN=RGD1560334_predicted PE=4 SV=1 - [D3ZHA7_RAT]	-1.01556	1.1256	0.655017	-0.485687	1.00069	0.487789	-0.590357	1.24127	0.719029	-0.428544	1.19671	0.7094	-0.440395	1.1907	0.663697	-0.482045	3.04546	2.60858	1.33809	4.15949	3.71689	2.43791	0.621878	0.104274	0.384613	1.58038
P35565	Calnexin OS=Rattus norvegicus OX=10116 GN=Canx PE=1 SV=1 - [CALX_RAT]	0.24989	-0.0878153	0.18977	0.466241	0.331318	0.502669	0.778514	0.0631478	0.341692	0.433735	0.508583	0.830462	1.02844	0.0236453	0.234834	0.417532	0.0464722	0.372257	0.495898	0.28524	0.584382	0.489992	0.055829	0.0895017	0.384017	0.343669
F1MAL5	Insulin receptor substrate 2 OS=Rattus norvegicus OX=10116 GN=Irs2 PE=1 SV=2 - [F1MAL5_RAT]	1.42533	-0.211437	0.377861	1.38818	-0.906953	-0.359968	0.712912	0.056175	0.59382	1.59727	-0.319388	0.253192	1.25442	-1.08315	-0.550273	0.455011	-2.34214	-1.71912	-0.838592	-1.17687	-0.559577	0.312466	-0.148143	0.394139	0.383917	-0.500152
Q56R18	Importin subunit alpha OS=Rattus norvegicus OX=10116 GN=Kpna3 PE=1 SV=1 - [Q56R18_RAT]	0.545418	0.00832359	-0.0329797	0.989611	0.247912	0.174151	1.09936	0.212967	0.100323	0.714208	0.364268	0.179777	0.606929	0.516463	0.380091	0.877268	0.37013	0.22873	0.515594	0.264218	0.196714	0.729704	0.0329365	0.141315	0.383612	0.405008
B4F7C2	Tubulin beta chain OS=Rattus norvegicus OX=10116 GN=Tubb4a PE=1 SV=1 - [B4F7C2_RAT]	1.6938	-0.980571	-0.76606	1.14103	-0.124829	-0.0937422	1.87591	-0.059583	0.103275	2.0035	-0.311509	0.119244	2.01724	-0.957378	-0.695387	1.20667	-0.699247	-0.0971277	1.68017	-1.01674	0.0374468	1.80626	-0.476394	-0.234158	0.383372	0.21428
Q4KLI7	Splicing factor 3a, subunit 3 OS=Rattus norvegicus OX=10116 GN=Sf3a3 PE=1 SV=1 - [Q4KLI7_RAT]	0.21937	0.353778	0.212267	0.675083	0.167738	0.191693	0.821951	0.498863	0.537671	0.993009	0.00114027	-0.0780103	0.388996	0.42976	0.29311	0.7372	0.227861	0.288721	0.531298	0.471333	0.524672	0.811244	-0.0130386	-0.0994923	0.382879	0.382639
F1LNE4	Glutamate receptor 2 OS=Rattus norvegicus OX=10116 GN=Gria2 PE=3 SV=2 - [F1LNE4_RAT]	1.24624	0.16023	0.48076	1.23215	-0.541131	-0.195515	0.952855	-0.382392	-0.013303	1.09087	0.144317	0.412978	1.28674	-1.14458	-1.37026	0.0743562	-0.548381	-0.163192	0.860675	-0.393092	0.223473	0.979363	-0.210349	0.362409	0.382339	-0.00357007
D3ZT07	Septin 5, isoform CRA_c OS=Rattus norvegicus OX=10116 GN=Sept5 PE=1 SV=2 - [D3ZT07_RAT]	1.87465	0.104099	-0.0248265	1.23324	-0.096235	-0.267473	1.34882	-0.237532	-0.41811	1.20824	0.00353771	-0.142105	1.58237	0.357174	0.17183	1.50766	-0.000773067	-0.095982	1.07097	-0.465428	-0.566358	0.916471	0.422265	0.246324	0.382193	0.428877
Q05695	Neural cell adhesion molecule L1 OS=Rattus norvegicus OX=10116 GN=L1cam PE=1 SV=3 - [L1CAM_RAT]	-0.00524636	1.11071	0.0297002	-0.386642	1.24011	0.116785	-0.236999	1.1548	0.0221395	-0.401072	1.51187	0.414142	-0.0112919	1.41746	0.280036	-0.141344	1.72725	0.67996	0.133828	0.880013	-0.173001	-0.727623	1.51825	0.390227	0.380858	0.497815
Q68FQ0	T-complex protein 1 subunit epsilon OS=Rattus norvegicus OX=10116 GN=Cct5 PE=1 SV=1 - [TCPE_RAT]	0.455446	0.137884	0.143855	0.906195	0.214676	0.16256	0.889524	0.221866	0.130585	0.832268	0.321137	0.145518	0.813636	0.25297	0.080107	0.816104	0.124707	0.0978181	0.664156	0.391219	0.384343	0.886497	-0.0553034	-0.116364	0.380126	0.361658
D4A927	Transforming, acidic coiled-coil-containing protein 1 OS=Rattus norvegicus OX=10116 GN=Tacc1 PE=1 SV=1 - [D4A927_RAT]	0.17514			-0.657152							0.800364	1.19694	0.453821	0.583736	0.940613	0.201545			-1.04626	0.134076	0.575366	-0.546295	0.522021	0.8883	0.378823	0.270692
F1LTE0	Tetratricopeptide repeat, ankyrin repeat and coiled-coil-containing 2 OS=Rattus norvegicus OX=10116 GN=Tanc2 PE=1 SV=2 - [F1LTE0_RAT]	0.985441	0.670886	0.777939	1.34835	0.800807	1.47969	1.73074	-0.730165	-1.28891	-0.343443	-0.490129	-0.399794	0.161525	-0.407299	-0.146899	0.274878	-1.09231	-0.951537	-0.510917	-1.25208	-1.11703	-0.684901	0.211184	0.346638	0.378451	-0.430729
P17209	Myosin light chain 4 OS=Rattus norvegicus OX=10116 GN=Myl4 PE=2 SV=2 - [MYL4_RAT]	-0.187735	0.43133	0.612283	-0.205691	0.521256	0.119533	0.168936	0.914659	0.465936	0.123628	0.901829	0.668998	-0.289135	0.720001	0.304172	0.285979	4.7332	3.94794	3.70245	4.70891	4.37749	5.00642	0.1461	-0.297986	0.377913	2.27879
F1LP76	Elongator complex protein 1 OS=Rattus norvegicus OX=10116 GN=Elp1 PE=1 SV=2 - [F1LP76_RAT]	1.03532	-0.292208	-0.173242	0.967657	0.385334	0.110609	1.29196	-0.24407	-0.317039	1.00462	0.46698	0.273916	1.36812	-0.884589	-0.534223	0.483156	-0.335053	-0.197833	0.858484	-0.0199664	0.0974869	0.936837	-0.168924	-0.164278	0.375819	0.119935
O35147	Bcl2-associated agonist of cell death OS=Rattus norvegicus OX=10116 GN=Bad PE=1 SV=2 - [BAD_RAT]	0.308891	-0.158745	0.827074		0.562723	0.442625	1.12446	-0.728752	0.205414		0.0975454	1.06665		0.139208		-0.444358	-0.553622	-0.724156	0.0182629				0.301745	0.685145	0.374789	-0.0825392
P28480	T-complex protein 1 subunit alpha OS=Rattus norvegicus OX=10116 GN=Tcp1 PE=1 SV=1 - [TCPA_RAT]	0.315139	0.0825858	0.143316	0.617174	0.482448	0.460555	1.09295	0.0361591	0.0952929	0.478394	0.2868	0.401566	0.801747	-0.0948135	-0.180485	0.18168	0.082834	0.134877	0.468931	0.321649	0.466259	0.750112	-0.162891	-0.145496	0.374365	0.2187
F1LSM5	Nck-associated protein 1 OS=Rattus norvegicus OX=10116 GN=Nckap1 PE=1 SV=3 - [F1LSM5_RAT]	0.836046	-0.467415	0.0377359	0.710269	0.258824	0.51507	1.15171	-0.0314289	0.177033	0.511445	0.273772	0.511138	1.32215	-0.977009	-0.819558	0.514446	-0.319849	0.0943465	0.494068	0.268255	0.568011	1.18861	-0.36045	-0.178299	0.373683	0.14956
F1LSW7	60S ribosomal protein L14 OS=Rattus norvegicus OX=10116 GN=Rpl14 PE=1 SV=2 - [F1LSW7_RAT]	-0.0247911	-0.148068	0.376684	0.471202	0.326595	0.809034	0.966111	-0.10811	0.364989	0.452639	0.243687	0.751721	0.837149	-0.771987	-0.303654	-0.214173	0.0107478	0.569216	0.533945	0.635681	1.18843	1.14467	-0.617915	-0.140179	0.373474	0.239327
F1LP57	Mitogen-activated protein kinase kinase 4 OS=Rattus norvegicus OX=10116 GN=Map2k4 PE=1 SV=3 - [F1LP57_RAT]	0.492171	-0.173117	0.311707	1.72635	-0.321477	0.121034	1.02713	-0.500834	-0.0676621	1.08683	0.154997	0.623104	1.17828	-1.03443	-0.606024	0.499217	-0.386472	0.132069	1.10316	0.0642166	0.577036	1.10246	-0.709725	-0.271916	0.373352	0.137323
M0RBU0	Cartilage oligomeric matrix protein OS=Rattus norvegicus OX=10116 GN=Comp PE=4 SV=1 - [M0RBU0_RAT]		0.304077	-0.179597	-0.342309	0.397558	-0.0060666	0.208643	0.864408	0.368334	0.198754	1.46431	0.821283	1.02828		-0.355448	-0.523197	5.42023	4.71156	3.75277		5.28703	4.38808			0.372672	2.96366
P07153	Dolichyl-diphosphooligosaccharide--protein glycosyltransferase subunit 1 OS=Rattus norvegicus OX=10116 GN=Rpn1 PE=2 SV=1 - [RPN1_RAT]	1.02081	0.00289082	0.050249	0.420616	0.146188	0.265242	1.00462	-0.0440076	0.120536	0.644166	0.359604	0.476661	0.905807	-0.146687	-0.221321	0.353186	0.378072	0.42726	0.976216	1.06026	0.876056	1.80279	-0.112956	0.203314	0.372297	0.541833
Q60587	Trifunctional enzyme subunit beta, mitochondrial OS=Rattus norvegicus OX=10116 GN=Hadhb PE=1 SV=1 - [ECHB_RAT]	0.924035	-0.467162	0.177005	1.38677	0.0491309	0.262583	1.66883	-0.361826	-0.175849	0.290466	0.192962	0.518188	1.92539	-0.075173	-0.0796261	1.17094	0.429871	0.618905	2.05857	0.938138	1.52982	2.87754	-0.670454	-0.201905	0.372095	0.876834
P21708	Mitogen-activated protein kinase 3 OS=Rattus norvegicus OX=10116 GN=Mapk3 PE=1 SV=5 - [MK03_RAT]	0.508725	0.0494174	0.408273	0.817095	-0.241302	0.0752399	0.546621	0.121897	0.4291	0.831054	0.284346	0.626484	1.02622	0.121416	0.423853	0.827637	-0.000764346	0.391807	0.67084	-0.0109118	0.375939	0.646483	-0.232806	0.0790334	0.371412	0.359895
Q6JHU9	CREB-binding protein OS=Rattus norvegicus OX=10116 GN=Crebbp PE=1 SV=1 - [CBP_RAT]		0.817514									-0.074847						-0.910436			0.589032			0.700375		0.371333	0.126324
A0A0G2K7W7	Glycogen synthase kinase-3 alpha OS=Rattus norvegicus OX=10116 GN=Gsk3a PE=1 SV=1 - [A0A0G2K7W7_RAT]	0.625894	0.00139201	-0.158396	0.720322	0.429105	0.227004	0.806104	0.0876611	-0.123779	0.509608	0.752665	0.57616	1.33351	0.24725	0.0310435	0.430944	0.0308768	-0.0951952	0.1437	0.611143	0.47935	0.591417	-0.212673	-0.419477	0.371145	0.264324
P51635	Alcohol dehydrogenase [NADP(+)] OS=Rattus norvegicus OX=10116 GN=Akr1a1 PE=1 SV=2 - [AK1A1_RAT]	0.404779	-0.234079	0.0544823	0.892138	0.305874	0.33875	1.15304	0.0803141	-0.215252	0.715917	0.467275	0.482082	1.33514	-0.157953	-0.182885	0.619065	-0.101634	0.239044	1.05019	0.545472	0.398614	1.332	-0.174028	-0.395609	0.370443	0.375618
B5DFB2	RB-binding protein 4, chromatin-remodeling factor OS=Rattus norvegicus OX=10116 GN=Rbbp4 PE=1 SV=1 - [B5DFB2_RAT]		0.756334	0.706881		0.335647	0.161622		0.693214	-0.433078		0.737731	0.00382117		1.11367	0.232445		0.522114	0.0169961		0.641284	0.193622		0.444138	0.287654	0.370271	0.43149
P12785	Fatty acid synthase OS=Rattus norvegicus OX=10116 GN=Fasn PE=1 SV=3 - [FAS_RAT]	0.622134	0.0800019	0.168739	1.05923	0.165357	0.223623	1.35022	-0.24852	-0.267779	0.634665	0.27901	0.366087	1.17644	-0.702551	-0.776031	0.13689	-0.360845	-0.176742	0.623078	0.0341694	0.160423	0.960648	-0.455619	-0.470661	0.369397	0.0124329
F1LRL9	Microtubule-associated protein 1B OS=Rattus norvegicus OX=10116 GN=Map1b PE=1 SV=1 - [F1LRL9_RAT]	-0.855479	0.545207	0.793959	-0.188933	0.685935	0.552481	-0.267811	1.12876	0.965294	0.0652566	0.505742	0.50233	-0.600024	0.526348	0.545415	-0.437542	-0.0338922	0.21871	-1.04996	-1.0511	-1.17192	-2.25107	0.344687	-0.0102715	0.369395	-0.414218
P69897	Tubulin beta-5 chain OS=Rattus norvegicus OX=10116 GN=Tubb5 PE=1 SV=1 - [TBB5_RAT]	0.147792	-0.0518779	0.185884	0.706016	0.285545	0.429519	1.01957	-0.0430236	0.0630339	0.665265	0.407252	0.611002	1.03934	-0.336663	-0.157196	0.464622	-0.34446	-0.0963905	0.435408	-0.398333	-0.111489	0.379953	-0.493363	-0.291262	0.368831	0.0075139
M0R3Z8	RCG28930, isoform CRA_b OS=Rattus norvegicus OX=10116 GN=Rbm15 PE=1 SV=2 - [M0R3Z8_RAT]	-0.338297	0.403163	0.894956	0.54845	0.534799	0.303057	0.00674917	0.582259	0.916719	-0.118594	0.0997443	0.57482	0.382698	-0.178206	1.15112	0.543827	0.236656	-0.137979	-0.282799	0.920853	0.733395	0.685435	-0.178281	-0.227458	0.367319	0.304105
Q9Z269	Vesicle-associated membrane protein-associated protein B OS=Rattus norvegicus OX=10116 GN=Vapb PE=1 SV=3 - [VAPB_RAT]	-0.0731937	0.311334	-0.106963	-0.091592	1.00545	0.544836	0.622765	0.0743829	0.573281	-0.235834	1.10644	0.671423	0.677703	0.58195	0.107234	0.117568	0.539331	0.15475	0.0403311	0.814105	0.423803	0.300895	0.204649	0.708184	0.36686	0.389208
F1LLX6	Calcium-dependent secretion activator 1 OS=Rattus norvegicus OX=10116 GN=Cadps PE=1 SV=3 - [F1LLX6_RAT]	0.845368	0.247742	0.425188	1.30147	-0.053648	0.0450455	0.719505	-0.321273	-0.268514	0.535091	0.395653	0.519942	1.38713	-0.177121	-0.0633222	0.49263	-0.560247	-0.385524	0.360967	-0.842091	-0.643878	0.126703	-0.231454	-0.132081	0.365964	-0.0556906
D3ZCR3	High mobility group protein B1 pseudogene OS=Rattus norvegicus OX=10116 GN=LOC108349189 PE=4 SV=2 - [D3ZCR3_RAT]	-2.54664	0.215201	0.766523	-1.66635	0.927631	1.60295	-0.621279	1.65541	2.22307	-0.185213	0.763959	1.25292	-1.21652	-0.334067	0.217002	-2.38499	-0.227172	0.446626	-2.13305	-0.577671	0.00898471	-2.15413	-0.555246	-0.0509401	0.365682	-0.746765
F1LQ00	Collagen type V alpha 2 chain OS=Rattus norvegicus OX=10116 GN=Col5a2 PE=1 SV=3 - [F1LQ00_RAT]	1.07838	-1.65737	-0.366294	-0.466508	-0.593578	0.655182	0.617526	0.240464	1.47988	1.3728	0.376462	1.65082	1.54151	0.23289	1.46754	1.36229	2.10495	3.42974	3.19973	2.99597	4.31504	4.07655	-0.106513	0.604483	0.365648	2.10202
Q3MHS8	Histone deacetylase complex subunit SAP18 OS=Rattus norvegicus OX=10116 GN=Sap18 PE=2 SV=1 - [Q3MHS8_RAT]	0.347019	0.382515	0.361814	0.583626	0.268674	0.244853	0.570981	0.3486	0.588441	0.561992	-0.122198	0.245662	0.186995	0.491823	0.259271	0.958112	0.0398022	0.044577	0.265051	0.256154	0.110965	0.16748	0.185763	0.139058	0.365165	0.258754
P15063	Protein B-Myc OS=Rattus norvegicus OX=10116 GN=Mycb PE=2 SV=3 - [MYCB_RAT]		0.218216	0.278681		0.83552	0.853672		0.339276	0.348088		-0.000223237	0.0435238		-0.269625	-0.265579		0.54322	0.6374		-0.279928	-0.191468		0.572177	0.585625	0.364594	0.166478
A0A0G2JZF0	SEC24 homolog C, COPII coat complex component OS=Rattus norvegicus OX=10116 GN=Sec24c PE=1 SV=1 - [A0A0G2JZF0_RAT]											0.282825	0.443682					-0.308258	-0.0969677		0.886492	1.09206		0.00479165	0.13535	0.363253	0.285578
A0A0A0MXY4	E3 ubiquitin-protein ligase TRIP12 OS=Rattus norvegicus OX=10116 GN=Trip12 PE=1 SV=2 - [A0A0A0MXY4_RAT]	-0.999401	0.0256627	-0.174781	-0.388669	0.839911	0.597155	0.445825	1.06401	0.811913	0.591156	0.880204	0.663043	0.440064	-0.0573274	-0.314189	-0.533115	0.553208	0.38648	0.0428029	0.903672	0.731224	0.379057	-0.558924	-0.806383	0.363002	0.0972142
A0A0G2K648	WD repeat-containing protein 61 OS=Rattus norvegicus OX=10116 GN=Wdr61 PE=1 SV=1 - [A0A0G2K648_RAT]		0.205457	0.748497		-0.577164	-0.0764366		0.231462	0.72285		0.561251	1.08757		0.304942	0.791564		0.0493755	0.626131		0.32072	0.891756		-0.223981	0.272043	0.362936	0.379069
P41542	General vesicular transport factor p115 OS=Rattus norvegicus OX=10116 GN=Uso1 PE=1 SV=1 - [USO1_RAT]	0.671598	0.185292	0.0272029	0.82484	0.10775	0.226546	0.831001	-0.0391245	0.116333	0.634316	0.222568	0.543382	0.904419	0.224759	0.108255	0.695607	0.0758435	0.330048	0.741573	0.296291	0.569732	1.10225	-0.32829	-0.280823	0.362642	0.369972
O55215	Ribosomal protein S2 OS=Rattus norvegicus OX=10116 PE=2 SV=1 - [O55215_RAT]	-0.0325801	-0.225524	0.167759	0.46156	0.257774	0.574407	0.881519	0.0976646	0.328585	0.686818	0.513605	0.631947	1.16309	-0.518216	-0.208794	0.218126	0.405474	0.569198	0.72233	0.741099	1.10347	1.20864	-0.650241	-0.375248	0.361961	0.364911
D4A0U3	Zinc finger protein 638 OS=Rattus norvegicus OX=10116 GN=Zfp638 PE=1 SV=1 - [D4A0U3_RAT]	-1.40075	0.684194	0.425764	-0.461402	1.09387	0.653745	0.102188	1.42316	0.99559	0.0625781	0.42172	0.335343	-0.680555	0.725451	0.0274496	-0.786574	-0.150871	-0.244941	-1.27236	0.243523	-0.242923	-1.18149	0.00533621	-0.0644292	0.361333	-0.301865
D3ZGQ8	Remodeling and spacing factor 1 OS=Rattus norvegicus OX=10116 GN=Rsf1 PE=1 SV=2 - [D3ZGQ8_RAT]	-1.20934	0.203554	0.326377	-0.563636	0.970753	1.30116	0.271884	1.12639	1.39006	0.292508	-0.100003	0.321164	-0.798251	0.260641	0.398631	-0.358349	-0.574423	-0.180349	-1.355	-0.887773	-0.595844	-1.52048	-0.402868	-0.00312336	0.360906	-0.501432
Q5U300	Ubiquitin-like modifier-activating enzyme 1 OS=Rattus norvegicus OX=10116 GN=Uba1 PE=1 SV=1 - [UBA1_RAT]	0.370964	-0.114548	0.128569	0.937239	0.244045	0.444306	1.14141	-0.259731	0.0336584	0.717109	0.142065	0.543652	1.23161	-0.679581	-0.548717	-0.0203125	-0.413476	0.0858431	0.520244	-0.0682631	0.20462	0.986954	-0.196178	-0.109325	0.360728	0.0827853
G3V8T5	RuvB-like helicase OS=Rattus norvegicus OX=10116 GN=Ruvbl2 PE=1 SV=1 - [G3V8T5_RAT]	0.426893	-0.119832	0.160644	0.915689	0.148	0.238647	0.921789	0.0313649	0.112672	0.772743	0.224937	0.494209	1.24016	-0.114518	0.0349383	0.57026	-0.20617	0.0541939	0.679449	0.183734	0.372446	0.989212	-0.587996	-0.349022	0.360646	0.238891
Q812D3	Peptidyl-prolyl cis-trans isomerase-like 3 OS=Rattus norvegicus OX=10116 GN=Ppil3 PE=2 SV=1 - [PPIL3_RAT]	-0.162757	1.26506	0.113299	-0.0487021	0.779817	0.24699	0.532781	0.626429	-0.00831244	-0.240169	0.739163	0.48246	0.430958	0.766683	0.0346873	-0.431015	1.03888	0.0639163	-0.227875	0.163222	-0.147399	-0.0547861	1.19811	-0.0216248	0.360505	0.234479
Q6AY02	RNA-binding motif protein 17 OS=Rattus norvegicus OX=10116 GN=Rbm17 PE=1 SV=1 - [Q6AY02_RAT]	-0.481384	0.260849	0.611347	0.107361	0.450109	0.758293	0.316866	0.584665	0.88351	0.372656	0.0623183	0.396098	-0.116979	0.303922	0.598001	0.088978	0.0570466	0.44126	-0.192515	-0.0141723	0.364321	-0.277944	-0.301749	0.00173264	0.360224	0.0793252
Q498N3	Dctn4 protein OS=Rattus norvegicus OX=10116 GN=Dctn4 PE=2 SV=1 - [Q498N3_RAT]	-0.379135	0.236659	0.569372	0.25338	0.504382	0.794782	0.243358	0.332339	0.613399	0.289247	0.266733	0.582728	0.369858	-0.000206791	0.0274273	-0.149818	-0.261653	0.104776	-0.0124028	-0.127554	0.233154	-0.335335	-0.220644	0.0650532	0.358937	-0.025612
B5DFK1	Coatomer subunit alpha OS=Rattus norvegicus OX=10116 GN=Copa PE=2 SV=1 - [B5DFK1_RAT]	0.313014	0.0385836	0.0351758	1.03543	0.166259	0.308761	0.887287	-0.188017	-0.164866	0.640298	0.557477	0.669931	1.41155	-0.674001	-0.498451	0.690497	0.443789	0.625247	1.11517	1.00741	1.31712	1.687	-0.331516	-0.0658093	0.358278	0.560667
Q6AYQ4	Transmembrane protein 109 OS=Rattus norvegicus OX=10116 GN=Tmem109 PE=2 SV=1 - [TM109_RAT]	-0.100638	-0.0766918	0.326355	-0.114644	0.312034	0.672768	0.294327	0.456702	0.808096	0.360228	0.482511	0.86884	0.41875	0.0359266	0.382555	-0.063482	1.00986	1.44662	0.87583	2.02575	2.45679	1.87751	-0.0365386	0.319492	0.357491	0.895755
A0A0G2K3V7	DNA topoisomerase 1 OS=Rattus norvegicus OX=10116 GN=Top1 PE=1 SV=1 - [A0A0G2K3V7_RAT]	-0.965734	0.566917	0.394861	-0.683342	1.04483	0.59984	-0.45595	1.36753	0.955645	-0.0391185	0.681157	0.819532	-0.0580064	0.302453	0.288993	-0.472357	0.172387	0.053512	-1.04745	0.555744	-0.31497	-1.3217	-0.226232	-0.118155	0.35718	-0.182148
P41498	Low molecular weight phosphotyrosine protein phosphatase OS=Rattus norvegicus OX=10116 GN=Acp1 PE=1 SV=3 - [PPAC_RAT]	0.910784	0.284057	-0.112292	0.718304	0.48471	0.0460471	0.939202	0.272163	-0.175839	0.647889	0.335443	-0.0776245	0.743881	0.758017	0.305249	1.13081	0.447512	0.0848789	0.785686	0.447963	0.0796091	0.771927	0.502684	0.0593183	0.35607	0.509794
D3ZT26	Similar to TatD DNase domain containing 2 OS=Rattus norvegicus OX=10116 GN=Tatdn2 PE=4 SV=1 - [D3ZT26_RAT]	-0.285875	0.134843	0.121241	0.191027	0.621794	0.565879	0.698223	0.337417	0.272163	0.33508	0.655471	0.625152	0.685847	-0.0757909	-0.145811	-0.0810626	0.0228485	0.0429628	-0.0170407	0.277933	0.292327	0.223834	-0.315913	-0.376531	0.356034	0.0444669
Q45QM4	Guanine nucleotide binding protein alpha q subunit (Fragment) OS=Rattus norvegicus OX=10116 GN=Gnaq PE=2 SV=1 - [Q45QM4_RAT]	1.43827	0.172334	-0.138148	0.690609	0.432578	0.0797826	0.971098	0.0605677	-0.301567	0.520322	0.328904	0.00170441	0.82137	-0.554629	-0.921529	-0.0978102	-0.289426	-0.566192	0.132775	-0.376229	-0.658715	0.0317628	0.946143	0.588645	0.354705	-0.0786529
G3V913	Heat shock 27kDa protein 1 OS=Rattus norvegicus OX=10116 GN=Hspb1 PE=1 SV=1 - [G3V913_RAT]					0.635225		-0.725419	0.704864		-0.752936	1.90863		-0.159894				5.92491		4.23971			5.25647			0.354072	3.8153
D4A8A0	Carbamoyl-phosphate synthetase 2, aspartate transcarbamylase, and dihydroorotase OS=Rattus norvegicus OX=10116 GN=Cad PE=1 SV=2 - [D4A8A0_RAT]	2.58705	-0.334639	0.178153	1.38193	-0.547297	0.131257	0.794655	0.258089	-0.647753	0.450446	-0.0495363	0.021766	0.646638	-0.636759	-1.48578	-0.166886	0.1358	0.00516437	1.75838	0.228404	0.37332	1.83171	0.0949673	0.560744	0.35201	0.278808
Q63081	Protein disulfide-isomerase A6 OS=Rattus norvegicus OX=10116 GN=Pdia6 PE=1 SV=2 - [PDIA6_RAT]	0.75098	-0.138854	-0.0375387	0.573598	0.242295	0.285684	0.924377	0.0911305	0.0677659	0.702522	0.267154	0.481069	0.955679	-0.042831	0.141911	0.579873	0.263042	0.447273	1.03207	0.831283	1.06901	1.34344	-0.105044	-0.0211501	0.350849	0.541213
F1LXC7	Hypothetical protein LOC100362814 OS=Rattus norvegicus OX=10116 GN=LOC100362814 PE=1 SV=3 - [F1LXC7_RAT]	-1.14482	0.217981	0.572641	-0.484959	-0.223898	0.154281	-1.00057	-0.512019	-0.14318	-1.36746	-0.344153	0.0596216	-1.16688	0.0874262	0.299152	-0.745139	-0.897299	-0.155297	-1.69631	-1.00115	-0.840458	-2.00233	-0.227778	-0.142097	-0.351378	-0.707347
D3ZZR9	Peptidylprolyl isomerase OS=Rattus norvegicus OX=10116 GN=Fkbp2 PE=1 SV=1 - [D3ZZR9_RAT]	-0.378968	0.124917	-0.326325	-0.304511	-0.157893	-0.651448	-0.567075	0.0195071	-0.483388	-0.468442	-0.282137	-0.750097	-0.737374	0.254357	-0.253304	-0.236527	-0.173046	-0.590573	-0.698548	-0.302148	-0.725395	-0.841859	0.0766059	-0.421652	-0.352155	-0.387455
P55280	Cadherin-6 OS=Rattus norvegicus OX=10116 GN=Cdh6 PE=1 SV=1 - [CADH6_RAT]	-0.15118	-0.31097	-0.219808	-0.269822	-0.438503	-0.389654	-0.37711	-0.415931	-0.376421	-0.433304	-0.460881	-0.386436	-0.445542	-0.202353	-0.167609	-0.22266	-0.597428	-0.47255	-0.652353	-0.331465	-0.212307	-0.4006	-0.166181	-0.122035	-0.352502	-0.332757
F1LQI2	Roundabout homolog 1 OS=Rattus norvegicus OX=10116 GN=Robo1 PE=1 SV=3 - [F1LQI2_RAT]	-0.194659	-0.0660554	-0.208104	-0.349538	-0.155482	-0.569692	-0.408106	-0.310978	-0.794062	-0.555139	-0.143285	-0.484897	-0.322122	0.0931727	-0.373132	-0.203653	-0.110799	-0.511586	-0.65066	-1.01896	-1.09778	-1.16289	0.152765	-0.0987905	-0.353333	-0.442036
Q6J4I0	Protein phosphatase 1 regulatory subunit 1B OS=Rattus norvegicus OX=10116 GN=Ppp1r1b PE=1 SV=1 - [PPR1B_RAT]		-0.554887	1.36338	-0.916338	-0.936549	0.93941	-1.27775	-0.551288	1.31533	-0.97126	-2.10664	-0.205083	-2.4939	-1.32227	0.539579	-1.74518	-2.26331	-0.311321	-2.72083						-0.354698	-1.47389
F1M1A6	Similar to potassium channel tetramerisation domain-containing 12b OS=Rattus norvegicus OX=10116 GN=LOC681355 PE=1 SV=2 - [F1M1A6_RAT]	2.20232	1.06907	0.20718	1.97987	-1.15517	-2.05938	-0.00392666	-1.58483	-2.68633	-0.547093	-0.403102	-1.28171	0.376774	-0.565705	-1.48402	0.012684	0.663398	-0.164781	1.40633	0.818841	-0.0150573	1.67514	0.998278	0.0893683	-0.355259	0.317604
M0R9T2	Erbb2-interacting protein OS=Rattus norvegicus OX=10116 GN=Erbin PE=1 SV=2 - [M0R9T2_RAT]	-0.145768	-0.346206	-0.120565	-0.707618	0.282266	0.465595	-0.0589	-0.570137	-0.396148	-0.99007	-0.942766	-0.733842	-1.32999	0.439577	0.6088	0.0167093	-0.558044	-0.298686	-1.01553	0.422403	0.67604	-0.0492919	0.24179	0.420415	-0.355347	-0.0354835
P08721	Osteopontin OS=Rattus norvegicus OX=10116 GN=Spp1 PE=1 SV=2 - [OSTP_RAT]	-1.09998	-0.392506	-0.391001	-1.05356	-0.51243	-0.116577	-1.34292	0.312507	0.16993	-0.266998	0.0289335	0.39719	-0.235949	0.12651	-0.124503	-0.390014	2.30786	2.4189	1.97272	3.58973	3.63786	3.24037	-0.758485	-0.233651	-0.355618	1.29595
M0R4G0	Immunoglobulin superfamily-containing leucine-rich repeat 2 OS=Rattus norvegicus OX=10116 GN=Islr2 PE=4 SV=2 - [M0R4G0_RAT]	-0.044999	0.241652	0.0716421	0.576262	-0.172484	-0.309748	0.0186305	-1.07557	-1.05274	-0.693691	-0.934042	-0.906552	-0.577505	-0.893918	-0.85044	-0.546104	-0.626641	-0.71692	-0.282313	-0.0971696	-0.60545	-0.032155	-0.840166	-0.537691	-0.356803	-0.550539
F1M547	Zinc finger homeobox 3 OS=Rattus norvegicus OX=10116 GN=Zfhx3 PE=4 SV=2 - [F1M547_RAT]		-0.983722	-0.3641		-0.150145	0.427164					-0.839162	-0.236258					-1.27897	-0.625634		-1.62858	-0.980963		0.212922	0.785527	-0.357704	-0.58595
P11348	Dihydropteridine reductase OS=Rattus norvegicus OX=10116 GN=Qdpr PE=1 SV=1 - [DHPR_RAT]	2.90119	0.160645	-2.16935	0.219151	-0.131058	-2.50337	-0.052307	0.205212	-2.17644	0.205197	0.0962739	-1.05623	0.128971	0.198097	-2.18832	0.195147	1.87442	0	1.83685	0.0912352	-2.21077	0.0394577	2.86883	0.680646	-0.358424	0.292881
A0A0G2JUQ6	Zinc finger protein 185 OS=Rattus norvegicus OX=10116 GN=Zfp185 PE=1 SV=1 - [A0A0G2JUQ6_RAT]	-0.778301	-0.586139	-0.59756	-0.946411	-0.228574	-0.282308	-0.5686	-0.219327	-0.2824	-0.638119	0.427041	0.398902	0.0409607	-0.257441	-0.32528	-0.679169	0.740846	0.763141	0.284501	1.0726	1.08917	0.60204	-0.391883	-0.45032	-0.358483	0.20743
Q9JKS6	Protein piccolo OS=Rattus norvegicus OX=10116 GN=Pclo PE=1 SV=1 - [PCLO_RAT]	-0.923552	0.00529577	-0.201707	-0.937249	-0.0265464	-0.317086	-0.822012	0.0925907	-0.141715	-0.80442	-0.0322534	-0.194624	-0.848039	0.401636	0.130665	-0.632899	-0.203996	-0.270968	-1.13835	-1.25363	-1.61181	-2.58302	0.126756	-0.143946	-0.358607	-0.668966
B2RZ73	Ppp4r2 protein OS=Rattus norvegicus OX=10116 GN=Ppp4r2 PE=1 SV=1 - [B2RZ73_RAT]	-0.518719	0.16151	-0.633756	-0.364197	-0.314526	-0.920483	-0.749424	0.617927	-0.403081	0.502133	-0.237509	-1.44422	-0.71846	0.355926	0.252389	0.408243	0.472727	-0.117888	0.199096	1.89801	0.313201	1.25198	0.343214	-0.406113	-0.358695	0.35436
F1LVR0	IgLON family member 5 OS=Rattus norvegicus OX=10116 GN=Iglon5 PE=4 SV=2 - [F1LVR0_RAT]	0.964733	0.111984	-0.663818	0.075595	0.185225	-1.03717	0.0630946	-0.563666	-1.78446	-0.650071	-0.0590679	-0.953538	-0.287852	-0.0198526	-1.03295	-0.215331	0.249319	-0.52631	0.179026	-0.127195	-1.28972	-0.270421	1.19386	0.0588294	-0.359263	-0.17405
F1LSR2	GRB2-associated-binding protein 2 OS=Rattus norvegicus OX=10116 GN=Gab2 PE=1 SV=3 - [F1LSR2_RAT]	-0.77203	0.108175	0.104147	-0.537641	-0.84793	-0.205535	-0.853569	0.42324	0.342069	-0.707101	-0.900536	-0.484193	-1.05073	0.133859	0.274377	-0.448942	0.0343956	-0.190965	-0.973474	-0.901937	-0.440881	-1.21628	0.021309	0.0545337	-0.360909	-0.392062
D4AAR7	Coiled-coil domain-containing 136 OS=Rattus norvegicus OX=10116 GN=Ccdc136 PE=1 SV=3 - [D4AAR7_RAT]		-0.0181278	0.0860524		-0.787404	-0.725537								-0.00255989	0.045202		-0.183882	-0.045986		-0.756097	-0.623921		0.128409	0.185574	-0.361254	-0.156658
Q6U6G5	Zinc finger CCCH domain-containing protein 15 OS=Rattus norvegicus OX=10116 GN=Zc3h15 PE=1 SV=1 - [ZC3HF_RAT]	-0.921116	0.192121	0.399323	-0.404029	-0.112714	0.0521753	-0.688619	0.19174	0.34729	-0.462931	-1.55958	-1.36909	-2.18154	0.312825	0.463609	-0.344781	-1.78406	-1.54314	-2.47628	-0.711997	-0.476799	-1.41843	-0.298819	-0.138633	-0.361286	-0.88317
Q9Z0W5	Protein kinase C and casein kinase substrate in neurons protein 1 OS=Rattus norvegicus OX=10116 GN=Pacsin1 PE=1 SV=1 - [PACN1_RAT]	-0.32283	-0.257928	-0.496871	-0.695599	-0.00165231	-0.229561	-0.558909	-0.126679	-0.481673	-0.79737	-0.0399161	-0.331163	-0.581443	-0.159529	-0.418198	-0.709221	-0.554832	-0.754041	-0.79168	-0.960649	-1.23924	-1.44451	0.350036	-0.30872	-0.361679	-0.631003
Q00969	Cyclic AMP-dependent transcription factor ATF-2 OS=Rattus norvegicus OX=10116 GN=Atf2 PE=1 SV=2 - [ATF2_RAT]			-0.354742			-0.352416			-0.0235163			-0.716164			-0.514537			-1.43186			0.258706			-0.712942	-0.36171	-0.600157
P42676	Neurolysin, mitochondrial OS=Rattus norvegicus OX=10116 GN=Nln PE=1 SV=1 - [NEUL_RAT]	2.36054	0.505443	-1.54284	0.905699	-0.2981	-2.33652	0.28671	-0.324981	-2.54966	0.480463	0.220895	-2.07555	0.694929	0.295926	-2.23123	0.743056	1.70508	-0.510113	1.85346	1.14691	-0.9989	1.49264	2.14224	0.115939	-0.363992	0.537494
G3V6X7	ProSAAS OS=Rattus norvegicus OX=10116 GN=LOC108348172 PE=1 SV=1 - [G3V6X7_RAT]	0.402265	-0.262411	-0.714698	-0.487691	-0.168336	-0.137111	-0.70308	-0.437585	-0.515389	-0.529872	-0.339538	-0.478165	-0.576317	-0.212788	-0.290485	0.320518	-0.271355	-0.453439	0.509988	-1.26823	-1.49972	-0.334634	-0.0699216	0.274536	-0.364301	-0.322654
F1M110	Glycylpeptide N-tetradecanoyltransferase OS=Rattus norvegicus OX=10116 GN=Nmt2 PE=1 SV=3 - [F1M110_RAT]	-1.46404		0.297532	-1.43821		0.708415	-0.964767		0.698391	-1.04422		0.288473	-1.45636		-0.0146532	-1.75543		-0.197533	-2.06306					0.250834	-0.364803	-0.872701
O88321	Antisecretory factor OS=Rattus norvegicus OX=10116 GN=Psmd4 PE=1 SV=1 - [O88321_RAT]	-2.16725	-0.292809	0.0155485	-1.60982	0.424418	0.535517	-0.872352	0.336314	0.774597	-1.03922	-0.425732	-0.0598451	-1.76856	0.750609	0.604307	-0.627863	-0.0751148	0.348431	-1.4882	-0.977363	-0.427197	-2.40466	-0.824091	-0.342632	-0.365054	-0.602695
P55067	Neurocan core protein OS=Rattus norvegicus OX=10116 GN=Ncan PE=1 SV=1 - [NCAN_RAT]	1.24105	0.0142039	-0.688183	0.384945	-0.651992	-1.299	-0.0427107	-0.417672	-1.21618	-0.162899	-0.49468	-1.05053	0.0333175	-0.26062	-0.772801	0.248638	-0.0199335	-0.736917	0.135999	-0.82962	-1.53268	-0.752314	0.824951	0.178564	-0.365304	-0.290285
P20651	Serine/threonine-protein phosphatase 2B catalytic subunit beta isoform OS=Rattus norvegicus OX=10116 GN=Ppp3cb PE=1 SV=1 - [PP2BB_RAT]	0.995301	0.502126	-0.115487	0.898026	-0.473681	-1.27807	-0.318469	-1.18047	-1.72366	-0.401393	-0.4556	-0.835204	0.34418	-0.0855475	-0.999643	0.278813	-0.47813	-0.935949	0.298074	-0.353199	-0.643011	0.0881453	0.886481	0.0685138	-0.365549	-0.127606
P08009	Glutathione S-transferase Yb-3 OS=Rattus norvegicus OX=10116 GN=Gstm3 PE=1 SV=2 - [GSTM4_RAT]	2.61425	0.290067	-1.42636	0.715916	-0.611655	-2.3704	-0.165561	-0.348813	-1.72479	0.0185145	0.174608	-1.55854	0.574648	-1.01536	-2.7882	-0.650965	0.943963	-1.00587	1.27374	0.147551	-1.54088	0.463116	2.21454	0.307639	-0.366064	-0.0896734
F1M8D5	Amyotrophic lateral sclerosis 2 (Juvenile) chromosome region, candidate 13 (Predicted) OS=Rattus norvegicus OX=10116 GN=Fam117b PE=4 SV=2 - [F1M8D5_RAT]	-0.476945	-0.106659	-0.0722846	-0.603082	-0.0599122	0.0379593	-0.595285	-0.295101	-0.111244	-0.6842	-0.783293	-0.643796	-0.947403	-0.0553912	-0.0774353	-0.61327	-0.467227	-0.174936	-0.618896	-0.42236	-0.359991	-1.02907	-0.0807174	0.125665	-0.366153	-0.393419
P28572	Sodium- and chloride-dependent glycine transporter 1 OS=Rattus norvegicus OX=10116 GN=Slc6a9 PE=1 SV=2 - [SC6A9_RAT]					-1.13073	-0.782577					0.0371605	0.410907								-1.31921	-0.900752		-0.470584	-0.127136	-0.36631	-0.704421
Q920L2	Succinate dehydrogenase [ubiquinone] flavoprotein subunit, mitochondrial OS=Rattus norvegicus OX=10116 GN=Sdha PE=1 SV=1 - [SDHA_RAT]	3.23644	0.200547	-1.86095	1.0684	-0.223879	-2.63225	0.384381	-0.482585	-2.7492	0.0348132	0.456385	-1.84036	1.0371	0.148554	-2.42599	0.613127	1.61568	-0.685715	2.35177	0.90523	-1.05828	1.53411	2.53027	0.0343104	-0.367354	0.550014
A0A0U1RS13	SH3 and multiple ankyrin repeat domains protein 3 (Fragment) OS=Rattus norvegicus OX=10116 GN=Shank3 PE=1 SV=2 - [A0A0U1RS13_RAT]	0.0372861	-1.19905	0.314956	-0.275623	-0.513168	0.958529	0.430508	-2.13101	-0.66865	-1.2661	-0.800742	0.69655	0.0968797	-1.12687	0.330726	-0.264891	-0.855639	0.692086	-0.0282829	-0.359665	0.229061	-0.499798	-0.541201	0.606996	-0.368043	-0.143383
Q5XII0	Mammalian ependymin-related protein 1 OS=Rattus norvegicus OX=10116 GN=Epdr1 PE=2 SV=1 - [EPDR1_RAT]	-0.694497	-0.478442	0.0127291	-0.660382	-0.595541	-0.317017	-0.757236	-0.109264	0.159921	-0.349726	-0.528675	-0.106082	-0.736424	-0.313843	-0.0494243	-0.55724	0.12541	0.167114	-0.152604	0.621823	0.66923	0.329599	-0.48641	-0.234116	-0.368684	-0.0514071
P63045	Vesicle-associated membrane protein 2 OS=Rattus norvegicus OX=10116 GN=Vamp2 PE=1 SV=2 - [VAMP2_RAT]	-0.629333	-0.275921	-0.15263	-0.855209	0.00692799	-0.0487548	-0.803627	-0.372284	-0.407575	-0.965547	-0.022121	0.0979002	-0.613753	-0.233549	-0.311853	-0.653614	-0.204654	-0.0454976	-0.762865	-0.4258	-0.419121	-1.29928	-0.139147	-0.0623016	-0.369014	-0.430953
W0T3G7	Brain-enriched E-MAP-115-like protein OS=Rattus norvegicus OX=10116 GN=Map7d2 PE=2 SV=1 - [W0T3G7_RAT]	-0.533083	-0.231125	-0.429782	-0.930801	0.0811915	-0.207565	-0.764311	-0.0601668	-0.368421	-0.903355	0.151434	-0.233859	-0.729428	0.0727117	-0.485107	-0.757641	-0.328704	-0.591179	-1.24944	-0.795639	-1.35634	-1.45567	0.319432	-0.120903	-0.369154	-0.623159
Q27W02	Protein mago nashi homolog OS=Rattus norvegicus OX=10116 GN=Magoh PE=2 SV=1 - [MGN_RAT]		-0.810723	-0.818591		0.0580823	0.00790136		0.113127	0.0536063	-0.520142	-0.695329	-0.719914		-0.175043	-0.239329		-0.518976	-0.493128		0.55614	0.576268		-0.455368	-0.510251	-0.37022	-0.157461
P51868	Calsequestrin-2 OS=Rattus norvegicus OX=10116 GN=Casq2 PE=1 SV=2 - [CASQ2_RAT]		-0.200745	-0.054821	-1.75815	-0.769425	0.35167	-0.271613	-0.848892	0.303324	-0.348924	-1.53803	1.06221	1.23837	-0.803219	0.485099		2.60188	3.98033		3.98281	5.25785		-0.798656	0.499064	-0.370309	1.82706
Q0GLB6	DPPY splice variant c OS=Rattus norvegicus OX=10116 GN=Dpp10 PE=2 SV=1 - [Q0GLB6_RAT]	-0.0296844	-0.631095	-0.772796	-0.878846	-0.0671819	-0.251196	-0.294687				-0.125225	-0.283643	-0.398784	0.170307	-0.0278126	-0.1389	0.319676	0.211691	-0.0241485	-0.284226	-0.397931	-0.64226	0.244213	0.0554959	-0.370484	-0.0760566
D4A1U8	Similar to RIKEN cDNA 5830475I06 OS=Rattus norvegicus OX=10116 GN=RGD1311744 PE=1 SV=3 - [D4A1U8_RAT]	-0.519618	-0.218983	-0.405811	-0.118974	0.200028	-0.375094	-0.304735	-0.301597	-0.895063	-1.14436	-0.177168	-0.187364	0.129207	0.485533	0.432745	0.360659	0.938451	0.280175	0.948032	1.68973	1.32378	1.36017	0.0502315	0.431105	-0.370728	0.702484
M0R5H1	Enhancer trap locus 4 OS=Rattus norvegicus OX=10116 GN=Etl4 PE=1 SV=2 - [M0R5H1_RAT]	-0.127385	-1.03397	-0.849068	-1.02639	-0.572492	-0.109883	-0.224649	-0.145608	0.300328	0.116135	-0.748773	-0.0284623	-0.214878	-0.136408	-0.00792886	-0.190291	-0.703009	0.348506	0.0413912	-0.119098	0.755891	0.440288	-0.108812	0.0290699	-0.370852	0.0112267
P30904	Macrophage migration inhibitory factor OS=Rattus norvegicus OX=10116 GN=Mif PE=1 SV=4 - [MIF_RAT]	1.96426	1.39722	-0.839717	1.60889	-0.70512	-2.89232	0.388402	-0.352044	-2.54859	0.662712	-0.490373	-2.65198	0.557096	-0.140047	-2.34136	0.871773	0.799589	-1.40209	0.913655	0.649163	-1.47903	0.904949	2.0252	-0.229609	-0.371555	0.0941077
P62632	Elongation factor 1-alpha 2 OS=Rattus norvegicus OX=10116 GN=Eef1a2 PE=1 SV=1 - [EF1A2_RAT]	0.863552	-0.0451766	-1.00727	0.0581955	-0.347653	-1.02507	-0.592012	-0.22369	-1.23744	-0.178839	0.0395098	-0.767134	0.0411038	-0.108154	-0.989096	0.0725746	0.573902	-0.345277	0.477916	-0.0492251	-0.631199	-0.0717262	1.4082	0.300767	-0.371919	0.0566491
D3ZAQ6	Nucleolar protein 7 OS=Rattus norvegicus OX=10116 GN=Nol7 PE=1 SV=3 - [D3ZAQ6_RAT]										-0.372315															-0.372315
D4A7Z8	RCG38922 OS=Rattus norvegicus OX=10116 GN=Wnk3 PE=4 SV=2 - [D4A7Z8_RAT]	0.574786	0.649672	-0.418223	0.726319	-0.270774	-0.817237	0.305427	-0.758366	-1.92648	-0.147613	-0.934558	-1.4514	-0.400383	-0.256345	-1.02167	0.588753	0.246556	-0.733503	0.196813	-0.0948283	-1.08748	0.159753	0.838301	-0.50619	-0.372371	-0.172519
Q5XI23	Makorin, ring finger protein, 2 OS=Rattus norvegicus OX=10116 GN=Mkrn2 PE=1 SV=1 - [Q5XI23_RAT]		-0.597904	-0.649713		-0.909938	-0.519349		0.0984363	-0.152494		-0.0906016	-0.159127		0.379143	0.270916		0.0149029	0.0343432		-0.114402	-0.0242781		0.263766	0.164942	-0.372586	0.123666
G3V8Z3	G patch domain and KOW motifs OS=Rattus norvegicus OX=10116 GN=Gpkow PE=1 SV=1 - [G3V8Z3_RAT]	-1.32848	-0.310641	0.168443	-0.870311	-0.173529	0.40041	-0.922272	-0.359768	0.1261	-0.565337	-0.484266	-0.157939	-0.783578	0.29511	0.322433	-0.367173	-0.61146	-0.310295	-1.12465	-0.523541	-0.109017	-0.931864	-0.533342	0.0825485	-0.373132	-0.382903
Q9Z0G8	WAS/WASL-interacting protein family member 3 OS=Rattus norvegicus OX=10116 GN=Wipf3 PE=1 SV=1 - [WIPF3_RAT]	-1.94018	0.0608688	0.242018	-0.972261	-0.166226	-0.0273902	-1.17911	0.451712	0.581208	-0.639939	-0.536929	-0.372497	-1.59587	0.318595	0.443326	-0.775991	-0.252014	-0.0371486	-1.38122	-0.468567	-0.259422	-1.61198	-0.880904	-0.74677	-0.374894	-0.603996
D3ZBG6	Peptidyl-tRNA hydrolase domain-containing 1 OS=Rattus norvegicus OX=10116 GN=Ptrhd1 PE=1 SV=1 - [D3ZBG6_RAT]	-0.838162	0.17602	0.344904	-0.826645	-0.143413	-0.0168415	-1.12583	0.312622	0.429854	-0.748563	-1.10924	-0.957071	-2.13771	0.614296	0.726762	-0.449825	0.365851	0.568451	-0.732888	-0.104937	0.0919426	-1.21789	0.190649	0.312517	-0.375197	-0.147731
P11980	Pyruvate kinase PKM OS=Rattus norvegicus OX=10116 GN=Pkm PE=1 SV=3 - [KPYM_RAT]	2.99228	0.420957	-1.87137	1.04135	-0.353951	-2.9459	0.318268	-0.221075	-2.59151	0.594468	0.2789	-2.16535	0.943472	-0.0954599	-2.44722	0.392979	1.50267	-0.691118	2.2678	1.16324	-1.06179	1.9683	2.27544	-0.112979	-0.375245	0.508779
P14408	Fumarate hydratase, mitochondrial OS=Rattus norvegicus OX=10116 GN=Fh PE=1 SV=1 - [FUMH_RAT]	3.57599	0.531486	-2.2529	1.14343	-0.57633	-3.23202	0.473364	-0.104523	-2.86575	0.486283	0.557661	-2.2436	1.07861	0.0141692	-2.63767	0.991862	1.88633	-0.505009	2.48169	1.00999	-1.43098	1.4116	2.96433	0.279799	-0.375575	0.628727
P54290	Voltage-dependent calcium channel subunit alpha-2/delta-1 OS=Rattus norvegicus OX=10116 GN=Cacna2d1 PE=1 SV=1 - [CA2D1_RAT]	0.798443	0.0913923	-0.392558	-0.168152	-0.182664	-0.954396	-0.327415	-0.668951	-1.25601	-0.664545	-0.015895	-0.783943	-0.124661	-0.0423865	-0.58432	0.0381891	0.521266	-0.192769	0.445041	0.419271	-0.23033	0.248628	1.09644	0.179174	-0.377058	0.147796
Q62813	Limbic system-associated membrane protein OS=Rattus norvegicus OX=10116 GN=Lsamp PE=1 SV=1 - [LSAMP_RAT]	-0.405834	-0.148957	-0.497558	-0.83118	-0.027327	-0.325383	-0.686062	-0.0932322	-0.506515	-0.831075	0.0548698	-0.254312	-0.750119	-0.0722896	-0.389116	-0.718691	-0.358524	-0.733391	-1.21076	-1.10422	-1.4891	-2.01341	0.248637	-0.156542	-0.379381	-0.72896
M0RB22	Protein tyrosine phosphatase, receptor type, D OS=Rattus norvegicus OX=10116 GN=Ptprd PE=1 SV=2 - [M0RB22_RAT]	0.530027	0.163198	-0.148501	0.196963	-0.300512	-0.831509	-0.129443	-0.730523	-1.16428	-0.561363	-0.492282	-1.08472	-0.559845	-0.071326	-0.497232	0.0180414	-0.276048	-0.630119	-0.219243	-0.33413	-0.589974	-0.453943	0.419233	-0.0839952	-0.379412	-0.273215
G3V9C9	Similar to D11Bwg0280e protein, isoform CRA_c OS=Rattus norvegicus OX=10116 GN=Zmiz2 PE=4 SV=1 - [G3V9C9_RAT]	-0.570803	-0.544539	0.146304	-0.568386	-0.0593687	0.00907745	-0.643055	-0.565217	-0.465056	-0.798992	-0.32718	-0.192084	-0.528242	-1.23434	-1.13895	-1.47105	-0.0321692	0.15336	-0.303496	-0.302098	-0.0208953	-0.873865	-0.369403	-0.264605	-0.381608	-0.532146
A0A0G2K9P4	Endophilin-B2 OS=Rattus norvegicus OX=10116 GN=Sh3glb2 PE=1 SV=1 - [A0A0G2K9P4_RAT]		-0.30227	-0.496994		-0.309199	-0.546237		-0.765068	-1.01145		0.288161	0.0767193		0.54047	0.289327		-0.34503	-0.506038		-0.877089	-1.04382		-0.13822	-0.37996	-0.383292	-0.307545
P25113	Phosphoglycerate mutase 1 OS=Rattus norvegicus OX=10116 GN=Pgam1 PE=1 SV=4 - [PGAM1_RAT]	1.87566	1.28055	-0.414098	1.30043	-1.33806	-2.35333	-0.931115	-0.391091	-1.62592	0.109582	-0.139402	-1.98248	-0.140539	-0.529361	-2.38621	-0.118169	1.19051	-0.491315	1.11431	1.59507	-0.198498	1.89801	1.87383	-0.0242825	-0.384105	0.315279
A0A0G2JY31	Alpha-1-antiproteinase OS=Rattus norvegicus OX=10116 GN=Serpina1 PE=1 SV=1 - [A0A0G2JY31_RAT]	0.740318	0.270944	-0.912334	-0.196243	-0.132137	-1.50697	-0.57291	0.145146	-1.00023	-0.234181	-0.0631365	-1.15639	-0.385364	0.817647	-0.176229	0.620758	1.39884	0.318285	0.899148	1.66199	0.681471	1.39723	1.00311	-0.0628486	-0.384844	0.68117
D3ZQD3	Oxoglutarate dehydrogenase-like OS=Rattus norvegicus OX=10116 GN=Ogdhl PE=1 SV=2 - [D3ZQD3_RAT]		-0.595383	0.506944		-0.614382	0.445632		-1.57746	-0.526785		-0.904905	0.180705		-0.439571	0.606337		-0.778019	0.358024		-0.673149	0.457174		-0.360185	0.695126	-0.385704	-0.0167828
M0R991	Natural killer cell triggering receptor OS=Rattus norvegicus OX=10116 GN=Nktr PE=1 SV=2 - [M0R991_RAT]	0.201143	0.249509	-0.368539	-0.221745	-0.375521	-1.03588	-0.826529	-0.138717	-0.808417	-0.668492	-0.00667224	-0.641438	-0.503735	1.07222	0.397755	0.539511	0.207087	-0.377245	-0.36024	-0.260653	-0.850706	-0.842191	0.698544	0.0334798	-0.386775	-0.0205143
P84817	Mitochondrial fission 1 protein OS=Rattus norvegicus OX=10116 GN=Fis1 PE=1 SV=1 - [FIS1_RAT]	-0.106798	-0.11396	-0.222393	0.28054	-0.158022	-0.938725	-0.286892	-0.0111346	-0.777398	-0.218771	-0.678814	-1.41014	-0.853738	0.528814	0.0794153	0.638876	0.233215	-0.447681	0.118101	0.465173	0.00342509	0.205774	0.236149	-0.692166	-0.386876	0.0429464
F1LMY3	Receptor-type tyrosine-protein phosphatase zeta OS=Rattus norvegicus OX=10116 GN=Ptprz1 PE=1 SV=3 - [F1LMY3_RAT]	-0.404898	0.00159806	-0.161214	-0.500277	-0.252264	-0.573213	-0.825116	-0.259889	-0.546614	-0.887429	0.00288225	-0.242679	-0.638986	0.152896	-0.131161	-0.638105	-0.138659	-0.402427	-0.916046	-1.03674	-1.23653	-1.70945	0.158606	-0.14911	-0.387426	-0.557143
E9PU15	Dicer 1 ribonuclease III OS=Rattus norvegicus OX=10116 GN=Dicer1 PE=1 SV=2 - [E9PU15_RAT]		-0.688664	-1.11332		-0.388325	-0.855292		0.0433366	-0.43297		0.388451	-0.0529206		-1.11804	-1.59912		-1.79627	-2.18721		-0.663427	-1.06009		-0.28097	-0.75264	-0.387463	-1.18222
P04642	L-lactate dehydrogenase A chain OS=Rattus norvegicus OX=10116 GN=Ldha PE=1 SV=1 - [LDHA_RAT]	3.10357	0.474708	-1.94015	0.681497	-0.0528872	-2.64366	0.264316	-0.115451	-2.82174	0.169806	0.389686	-2.17017	0.797415	-0.00268307	-2.47276	0.0539239	2.20443	-0.410351	2.40147	1.78585	-0.67968	2.11911	2.93363	0.0869755	-0.388373	0.734778
P04636	Malate dehydrogenase, mitochondrial OS=Rattus norvegicus OX=10116 GN=Mdh2 PE=1 SV=2 - [MDHM_RAT]	3.05174	1.5357	-0.670028	2.38822	-0.952666	-3.03166	-0.376355	-0.617649	-3.01376	0.27186	-0.47309	-2.78791	0.315616	-0.343976	-2.73811	0.3605	1.82648	-0.450717	2.44581	2.25446	-0.00536861	2.82581	2.12412	-0.15555	-0.389632	0.704923
O88794	Pyridoxine-5'-phosphate oxidase OS=Rattus norvegicus OX=10116 GN=Pnpo PE=1 SV=1 - [PNPO_RAT]	1.01579	-0.62759	-0.974414	-0.587794	-0.270772	-0.659909	-0.21073	-0.313682	-0.712158	-0.332407	-0.320827	-0.684369	-0.30684	-0.0201856	-0.423428	-0.0418453	0.176831	-0.136277	0.120554	-0.278734	-0.597563	-0.349221	1.00214	0.608304	-0.389905	-0.0205217
A0A0G2K478	Deoxyguanosine kinase OS=Rattus norvegicus OX=10116 GN=Dguok PE=1 SV=1 - [A0A0G2K478_RAT]	1.68098	-0.0314806	-0.828883	0.692446	-0.768759	-1.60848	-0.0245876	-0.973194	-1.82225	-0.307789	0.0629483	-0.751172	0.761066	-0.223591	-1.07741	0.43888	0.624546	-0.139141	1.2524	0.35835	-0.411058	0.971993	0.983201	0.138783	-0.390018	0.306501
D4AE85	Vasohibin 1 OS=Rattus norvegicus OX=10116 GN=Vash1 PE=4 SV=1 - [D4AE85_RAT]	0.243969	-0.681638	-0.770577	-0.0844596	-0.780522	-0.911774	-0.340596	-0.184723	-0.316167	-0.111543	-0.322919	-0.428576	0.173839	-0.415326	-0.551536	-0.345081	-0.341785	-0.397009	-0.138113	-0.8839	-0.944844	-0.347873	-0.0629222	-0.198877	-0.390794	-0.371119
Q8R2H0	V-type proton ATPase subunit G OS=Rattus norvegicus OX=10116 GN=Atp6v1g2 PE=3 SV=1 - [Q8R2H0_RAT]	-0.422262	-0.94069	-0.991664	-0.978388	-0.0266213	-0.261973	-0.403597	0.138783	-0.188342	-0.399393	-0.0177548	-0.20192	-0.306465	0.285578	-0.0384154	-0.0943206	-0.433975	-0.673137	-0.756796	-1.23381	-1.36564	-1.59937	0.179848	-0.260908	-0.391152	-0.524784
P13852	Major prion protein OS=Rattus norvegicus OX=10116 GN=Prnp PE=1 SV=2 - [PRIO_RAT]	-1.19722	-0.52379	-0.144831	-0.894072	-0.103753	0.232893	-0.453789	-0.45933	-0.132023	-0.888132	-0.249371	0.11287	-0.645462	-0.564792	-0.654233	-1.29951	-1.18251	-0.830665	-2.3461	-0.702381	-0.707409	-1.48593	-0.151366	-0.179357	-0.391712	-0.89581
D3Z8S0	SH3 domain-containing 19 OS=Rattus norvegicus OX=10116 GN=Sh3d19 PE=1 SV=1 - [D3Z8S0_RAT]	-0.834576	-0.524932	0.393254	-0.816427	-0.817876	0.0579963	-1.08913	-0.221583	0.64495	-0.571599	-0.91382	-0.0123523	-1.23112	-0.2967	0.565067	-0.649651	-0.77472	0.177182	-1.16229	-0.877203	-0.046385	-1.27898	-0.516935	0.22206	-0.392174	-0.48914
P21670	Proteasome subunit alpha type-4 OS=Rattus norvegicus OX=10116 GN=Psma4 PE=1 SV=1 - [PSA4_RAT]	2.67007	0.998649	-1.07257	1.50718	-0.422225	-2.42346	0.0165938	-0.622725	-2.7677	-0.0272853	-0.297145	-2.28178	0.357348	0.102441	-2.26388	0.165074	1.53361	-0.424805	2.24857	1.5896	-0.387607	2.18163	2.17444	-0.0194101	-0.393534	0.60475
P06214	Delta-aminolevulinic acid dehydratase OS=Rattus norvegicus OX=10116 GN=Alad PE=1 SV=1 - [HEM2_RAT]	-0.682948	-0.0887181	-0.166764	-0.625121	-0.226645	-0.132211	-0.849658	0.0921564	0.099652	-0.61725	-0.747992	-0.795744	-1.53445	-0.056965	-0.0388474	-0.607382	0.0867518	0.023004	-0.858061	-0.133173	-0.206197	-0.997241	-0.137845	-0.109087	-0.395104	-0.380791
Q6QGW5	Steroid receptor RNA activator 1 OS=Rattus norvegicus OX=10116 GN=Sra1 PE=1 SV=1 - [SRA1_RAT]	-0.418549	-0.255135	-0.344369	-0.641323	-0.251553	-0.3831	-0.617496	0.207476	0.0665895	-0.237233	-0.890811	-0.996762	-1.30281	-0.118986	-0.264638	-0.56663	-0.476965	-0.532483	-0.959227	-0.162442	-0.22368	-0.658913	-0.00621484	-0.142465	-0.396856	-0.451288
P32851	Syntaxin-1A OS=Rattus norvegicus OX=10116 GN=Stx1a PE=1 SV=1 - [STX1A_RAT]	-0.651815	-0.324491	-0.232919	-0.944948	0.237945	-0.210692	-0.403887	-0.304075	-0.743214	-1.00584	-0.0393685	-0.14535	-0.604325	0.125046	0.194655	-0.155977	-0.19381	-0.408219	-0.860519	-0.899629	-1.34841	-1.75899	0.28078	0.0579444	-0.397387	-0.464288
F1LMT8	Rab3 GTPase-activating protein non-catalytic subunit OS=Rattus norvegicus OX=10116 GN=Rab3gap2 PE=1 SV=3 - [F1LMT8_RAT]		-0.444553	-0.604231		-0.377159	-0.579149		-0.972398	-1.18373		0.578717	0.402322		-0.965887	-1.18198		-0.107877	-0.233839		0.544012	0.41233		-0.820143	-1.02684	-0.397523	-0.422528
A2RUW1	Toll-interacting protein OS=Rattus norvegicus OX=10116 GN=Tollip PE=1 SV=1 - [TOLIP_RAT]	0.793286	0.587878	-0.30773	0.272457	-0.410658	-1.34858	-0.705834	-0.229348	-1.17661	-0.60329	0.0120072	-1.66566	-0.503933	-0.124735	-1.07676	-0.501612	-0.0810161	-0.942909	-0.492511	0.67676	-0.956193	0.0763454	1.13485	0.19223	-0.398507	-0.216623
B1WBS4	Similar to Vacuolar protein sorting 26 homolog (VPS26 protein homolog), isoform CRA_a OS=Rattus norvegicus OX=10116 GN=Vps26b PE=1 SV=1 - [B1WBS4_RAT]	1.65411	-0.132684	-1.18638	0.126272	-0.187462	-1.37201	0.0739719	-0.46035	-1.70001	-0.283527	-0.18742	-1.1394	-0.0390221	0.00746251	-1.02062	0.0978665	0.287238	-0.735236	0.273762	-0.172713	-1.25236	-0.213152	1.04779	0.274474	-0.399574	-0.120377
D3ZAD6	Neurexin-2 OS=Rattus norvegicus OX=10116 GN=Nrxn2 PE=4 SV=3 - [D3ZAD6_RAT]	0.477159	-0.202934	-0.496499	0.321911	-0.249531	-0.581403	0.258818	-1.02869	-1.37011	-0.84193	-0.368518	-0.716523	0.104527	-0.612114	-0.752291	0.0728128	-0.58092	-1.13135	-0.431001	-0.838975	-0.841663	-0.750116	0.231355	-0.105221	-0.399854	-0.46958
A0A0G2JX76	Arf-GAP with SH3 domain, ANK repeat and PH domain-containing protein 1 OS=Rattus norvegicus OX=10116 GN=Asap1 PE=1 SV=1 - [A0A0G2JX76_RAT]	-0.37712	0.06695	-0.123612	-0.193125	-0.464252	-0.697127	-0.418549	-0.403922	-0.646136	-0.805629	-0.256159	-0.480097	-0.589448	-0.117992	-0.307346	-0.00854406	-0.351143	-0.507989	-0.28746	-0.616607	-0.779174	-0.939282	0.156176	0.00953927	-0.399898	-0.361606
P07943	Aldose reductase OS=Rattus norvegicus OX=10116 GN=Akr1b1 PE=1 SV=3 - [ALDR_RAT]	2.15691	1.35869	-0.658929	1.53241	-0.763778	-2.94984	-0.539244	-0.409681	-2.37019	-0.029023	-0.0575306	-2.06882	0.0903793	0.256709	-1.96757	0.368971	1.6761	-0.432647	1.78232	1.2365	-0.626324	1.29994	2.00934	-0.0692158	-0.399919	0.468708
A0A0G2JY22	Disco-interacting protein 2 homolog B OS=Rattus norvegicus OX=10116 GN=Dip2b PE=1 SV=1 - [A0A0G2JY22_RAT]	-0.937253	-0.190695	0.0166315	-0.306822	-0.0242268	-0.2077	-0.619619	-0.460053	-0.479735	-0.805125	-0.352005	-0.47019	-1.04224	-0.182817	-0.151273	-0.523392	-0.588422	-0.591729	-1.45759	-0.770155	-0.71019	-1.7403	-0.430548	-0.474558	-0.403066	-0.721935
Q63633	Solute carrier family 12 member 5 OS=Rattus norvegicus OX=10116 GN=Slc12a5 PE=1 SV=2 - [S12A5_RAT]	0.161919	-0.202481	-0.908656	-0.544769	0.0333973	-0.501678	-0.363307	-0.754439	-1.10219	-0.954334	0.362282	-0.072929	0.17689	-0.0994522	-0.460218	-0.0398764	-0.19251	-0.60201	-0.499392	-0.454111	-0.993675	-0.919512	0.311721	-0.0980966	-0.403932	-0.32252
P47853	Biglycan OS=Rattus norvegicus OX=10116 GN=Bgn PE=1 SV=1 - [PGS1_RAT]		-1.83277	-1.31423	-0.900183	-0.761871	-1.23331		-0.0631367	0.13295	0.799202	0.978285	0.154768	1.96714	-0.427487	0.0346395	0.443646	3.72138	3.30207	4.4114	5.20361	4.48347			0.298991	-0.404029	2.34389
Q5M949	Nipsnap homolog 3A (C. elegans) OS=Rattus norvegicus OX=10116 GN=Nipsnap3b PE=1 SV=1 - [Q5M949_RAT]	-0.267694	-0.26967	-0.0321567	-0.612381	-0.55666	-0.267987	-0.785653	-0.0311578	-0.0707768	-0.469728	-0.841791	-0.643883	-1.22967	0.125465	0.330926	-0.291241	-0.0244321	-0.104648	-0.902888	-0.715054	-0.626245	-1.3323	0.249096	0.262095	-0.404128	-0.354908
B0VXR5	JIP1 protein OS=Rattus norvegicus OX=10116 GN=JIP1 PE=2 SV=1 - [B0VXR5_RAT]	-0.573488	-0.191202	0.147994	-0.448752	-0.342772	-0.0458883	-0.580077	-1.05096	-0.763414	-1.36703	0.0184379	0.340917	-0.264921	-0.224543	0.0582356	-0.543549	-1.02403	-0.651119	-1.37766	-1.32451	-0.957317	-1.69234	-0.289792	0.00238902	-0.404686	-0.690763
Q5RK08	Glioblastoma amplified sequence OS=Rattus norvegicus OX=10116 GN=Nipsnap2 PE=1 SV=1 - [Q5RK08_RAT]	1.87118	1.09748	-0.564759	0.70792	-0.633134	-2.51023		-0.474975	-1.66707		-0.127076	-1.74652	-0.482929	-0.0291266	-2.61466		1.49939	-0.449376	0.432816	1.51303	-0.201563	0.932837	2.23184	0.577627	-0.404719	0.309989
Q63560	Microtubule-associated protein 6 OS=Rattus norvegicus OX=10116 GN=Map6 PE=1 SV=1 - [MAP6_RAT]	-0.889035	-0.145414	-0.23038	-1.26597	-0.0332885	-0.152211	-0.98336	-0.00379988	-0.0914918	-0.953942	-0.00514951	-0.10521	-0.912499	-0.0759513	-0.237484	-1.03298	-0.228707	-0.387381	-1.3159	-0.884198	-1.0485	-1.98905	0.130514	-0.0202179	-0.404937	-0.666862
F1LRB8	S-adenosylmethionine synthase OS=Rattus norvegicus OX=10116 GN=Mat2a PE=1 SV=2 - [F1LRB8_RAT]	0.826853	0.186952	-0.956397	0.312604	-0.78092	-1.75716	-0.896213	0.329109	-1.0299	-0.292205	0.207898	-1.0181	0.274775	0.189032	-0.760682	-0.194916	0.697623	-0.183847	0.749646	0.721986	-0.165205	0.454779	0.797081	-0.231535	-0.405623	0.195728
G3V964	Neurotrimin OS=Rattus norvegicus OX=10116 GN=Ntm PE=4 SV=2 - [G3V964_RAT]	-0.170455	0.454922	0.00752324	-0.171845	-0.532616	-0.409764	-1.00693	-0.424949	-0.924	-1.11024	-0.068216	-0.532332	-0.720792	0.163178	-0.34064	-0.525046	-0.370397	-0.384415	-0.848465	-1.17664	-1.19638	-1.94519	0.0896451	0.140867	-0.407408	-0.592857
P63249	cAMP-dependent protein kinase inhibitor alpha OS=Rattus norvegicus OX=10116 GN=Pkia PE=1 SV=2 - [IPKA_RAT]	-0.70832	0.0292651	-0.504494	-0.92406	0.154546	-0.158801	-0.796313	0.183476	-0.476598	-0.899705	-0.169545	-0.621269	-1.13415	0.328716	-0.131983	-0.560359	-0.179249	-0.367495	-0.97569	-0.49981	-0.629396	-1.67925	0.390765	0.124643	-0.407651	-0.442771
Q3MID9	Ogfr protein OS=Rattus norvegicus OX=10116 GN=Ogfr PE=1 SV=1 - [Q3MID9_RAT]						-0.16456						-0.651243													-0.407902
D4A831	Adhesion G protein-coupled receptor B3 OS=Rattus norvegicus OX=10116 GN=Adgrb3 PE=1 SV=1 - [D4A831_RAT]	-1.27789	0.952324	1.5046	0.0408525	-1.23203	-0.722065	-2.12325							-0.208859	0.286999	-1.18179	-0.464618	0.121374	-1.47216				-0.340268	0.164992	-0.408208	-0.386791
P37377	Alpha-synuclein OS=Rattus norvegicus OX=10116 GN=Snca PE=1 SV=1 - [SYUA_RAT]	-0.0871509	-0.0246696	-0.315676	-0.722652	-0.290664	-0.730722	-1.0719	0.0829123	-0.19313	-0.871262	-0.195456	-0.478587	-1.0932	0.208082	-0.0115005	-0.778383	-0.0443726	-0.28238	-0.845494	-0.669779	-0.966173	-1.51849	0.644043	0.30602	-0.408246	-0.420969
D3Z9G0	Tnf receptor-associated factor 3 OS=Rattus norvegicus OX=10116 GN=Traf3 PE=4 SV=1 - [D3Z9G0_RAT]	1.28056	-0.61914	-0.386125	0.880376	-1.08256	-0.844086	0.4372		-1.22054		-1.8047	-0.727388	-0.330989	-0.923923	-0.133207	0.514138	-0.407224	-0.216877	0.996219	-0.344252	-0.301967	1.04498	-0.192809	-0.629865	-0.40864	-0.0771479
F1M787	Catenin delta-2 OS=Rattus norvegicus OX=10116 GN=Ctnnd2 PE=1 SV=3 - [F1M787_RAT]	-0.730746	-0.639737	-0.0684246	-0.672196	-0.335823	-0.241903	-0.447816	-0.277239	-0.191258	-0.552011	-0.494032	-0.257552	-0.853003	0.0553925	0.314733	-0.488126	-0.630234	-0.44935	-1.31364	-1.68813	-1.19975	-2.0221	0.131287	0.0537511	-0.409061	-0.674098
P14841	Cystatin-C OS=Rattus norvegicus OX=10116 GN=Cst3 PE=1 SV=2 - [CYTC_RAT]	0.513517	0.09309	-0.108371	0.572342	-0.453771	-1.03262	-0.305183	-0.645098	-1.46188	-0.466061	-0.590119	-1.02528	-0.292384	-0.459513	-1.08199	-0.277277	-0.321754	-0.544174	0.059921	-0.71277	-1.04252	-0.385297	0.363574	-0.0473103	-0.40912	-0.395125
Q01177	Plasminogen OS=Rattus norvegicus OX=10116 GN=Plg PE=2 SV=2 - [PLMN_RAT]	1.87541	0.139017	-0.939265	1.22597	-1.25229	-1.83937	-0.0665511	-0.558512	-1.71589	0.197274	-0.357163	-1.62137	0.840786	-0.58467	-1.71223	0.4927	1.38029	0.514059	2.05353	2.27006	1.0904	2.68417	0.959468	-0.410726	-0.409395	0.798153
D4AD89	Seizure-related 6 homolog-like OS=Rattus norvegicus OX=10116 GN=Sez6l PE=4 SV=3 - [D4AD89_RAT]	-0.462009	-0.346506	-0.0418666	-0.554701	-0.040627	-0.231141	-0.619733	-0.283447	-0.595094	-0.914858	-0.558045	-0.270122	-1.00975	-0.0840754	-0.0101676	-0.402409	-0.703352	-0.364996	-1.14244	-1.30683	-0.974192	-1.66072	-0.148357	0.109267	-0.409846	-0.641502
F1LN57	Sterile alpha motif domain-containing protein 14 OS=Rattus norvegicus OX=10116 GN=Samd14 PE=1 SV=3 - [F1LN57_RAT]	-1.10644	-0.70722	-0.661068	-1.28613	-0.172026	-0.168186	-0.737736	0.30095	0.295451	-0.852881	0.0451259	0.074561	-0.828152	-0.753506	-0.763772	-1.85768	-0.807239	-0.72737	-1.99862	-1.01535	-0.941204	-2.22095	-0.324115	-0.324978	-0.414633	-1.04691
P24155	Thimet oligopeptidase OS=Rattus norvegicus OX=10116 GN=Thop1 PE=1 SV=4 - [THOP1_RAT]	2.26893	0.841147	-0.958534	1.65281	-0.583587	-2.81905	-0.110509	-0.220075	-2.76629	0.00283489	-0.0277239	-2.29386	0.308007	-0.018487	-2.09427	0.423398	1.346	-0.552119	1.7407	1.30448	-0.659376	1.86646	1.91979	-0.0497295	-0.417825	0.461237
P32089	Tricarboxylate transport protein, mitochondrial OS=Rattus norvegicus OX=10116 GN=Slc25a1 PE=1 SV=1 - [TXTP_RAT]	0.153133	-0.52553	-0.383881	-0.388037	-0.57095	-0.471613	-0.413211	-0.574416	-0.484418	-0.495443	-0.496475	-0.371543	-0.38479	-0.387271	-0.30204	-0.311234	-0.380445	-0.20508	-0.339026	-0.646914	-0.477269	-0.619704	0.0417863	0.13642	-0.418532	-0.322964
B2RYJ3	Cullin 4A OS=Rattus norvegicus OX=10116 GN=Cul4a PE=1 SV=1 - [B2RYJ3_RAT]		-1.60205	-1.41761		0.00272828	0.14485		0.122512	0.255294		-0.514077	-0.346361		-1.42482	-1.29681		-0.20754	0.0106098		0.393915	0.606345		-1.20498	-1.06756	-0.419339	-0.523856
Q5M7T5	Serine (Or cysteine) peptidase inhibitor, clade C (Antithrombin), member 1 OS=Rattus norvegicus OX=10116 GN=Serpinc1 PE=1 SV=1 - [Q5M7T5_RAT]	1.00081	-0.0620611	-0.76399	0.556655	-1.27322	-1.55417	-0.586531	0.312914	-0.629112	0.614179	-1.0664	-1.5905	-0.670619	-0.0128316	-0.873998	0.536129	0.523894	0.127473	0.957533	0.899481	0.222103	1.36047	0.321922	-0.383292	-0.420118	0.250689
Q5XJW6	Cfh protein OS=Rattus norvegicus OX=10116 GN=Cfh PE=1 SV=1 - [Q5XJW6_RAT]	-0.119301	-0.40055	-0.243208	-0.609415	-0.530071	-0.415042	-0.718691	-0.0246914	0.0809984	-0.292078	-0.955175	-0.81455	-1.18985	0.0505815	0.151505	-0.21974	0.671435	0.862493	0.366496	1.49334	1.67868	1.17419	0.115711	0.226037	-0.420148	0.448406
Q5U2R6	Putative monooxygenase p33MONOX OS=Rattus norvegicus OX=10116 GN=P33monox PE=1 SV=1 - [P33MX_RAT]	-0.786907	-0.427647	-0.398818	-0.851398	0.150725	-0.120528	-0.510394	-0.0573678	-0.327044	-0.786415	-0.435427	-0.49423	-1.05349	0.469927	0.10916	-0.348458	-0.299783	-0.484091	-1.06638	-0.69848	-0.744708	-1.33557	0.304822	-0.269988	-0.420454	-0.45142
A0JPL2	Casein kinase 1, alpha 1, isoform CRA_d OS=Rattus norvegicus OX=10116 GN=Csnk1a1 PE=1 SV=1 - [A0JPL2_RAT]	1.71859	0.408299	-1.44409	0.44397	-0.27632	-2.17102	-0.220404	-0.214411	-2.11845	-0.237262	0.465414	-1.40369	0.475276	0.311584	-1.59722	0.285799	1.05701	-0.761661	0.996607	-0.120119	-1.94451	-0.194732	1.70906	-0.190341	-0.420781	0.00222935
D3ZSQ1	Pecanex homolog 3 OS=Rattus norvegicus OX=10116 GN=Pcnx3 PE=1 SV=1 - [D3ZSQ1_RAT]	-0.825915	-0.302616	-0.272274	-0.807492	-0.466634	-0.478605	-0.951265	0.0284086	0.00709823	-0.534989	-0.241789	-0.228164	-0.772474	0.148984	0.122908	-0.417349	-0.0245304	0.0395277	-0.62548	-0.202705	-0.144368	-0.817865	-0.294893	-0.311566	-0.422853	-0.274984
F1LR84	Neuronal pentraxin-2 OS=Rattus norvegicus OX=10116 GN=Nptx2 PE=4 SV=1 - [F1LR84_RAT]	0.03679	0.498891	-0.410755	-0.113352	-0.313624	-1.38222	-0.831016	0.152053	-1.35231	-0.955148	0.260633	-0.66573	-0.400362	0.565608	-0.400456	-0.0781814	0.249879	-0.649235	-0.383832	-0.283604	-1.16525	-1.06087	0.600574	-0.421879	-0.422983	-0.285634
P30121	Metalloproteinase inhibitor 2 OS=Rattus norvegicus OX=10116 GN=Timp2 PE=1 SV=3 - [TIMP2_RAT]	0.219925	0.145334	-0.0105201	0.967676	-1.06194	-1.26011	-0.219353	-0.88361	-1.09112	-0.119789	-0.795192	-0.967764	0.00134176	-0.195383	-0.407656	0.565503	-0.204296	-0.326434	0.521973	-0.396742	-0.524601	0.315317	-0.576271	-0.779141	-0.423038	-0.167199
D3ZHQ1	Dipeptidylpeptidase 8 OS=Rattus norvegicus OX=10116 GN=Dpp8 PE=1 SV=3 - [D3ZHQ1_RAT]			0.0484694	-0.898064											0.0695438	-0.882028		0.079935	-0.996388						-0.424797	-0.432234
P31424	Metabotropic glutamate receptor 5 OS=Rattus norvegicus OX=10116 GN=Grm5 PE=1 SV=2 - [GRM5_RAT]			-0.245925			0.00141429			-1.03107						-0.53139			-1.11708			-1.34057		-0.631082		-0.425193	-0.905031
F1M8K0	Dystroglycan 1 OS=Rattus norvegicus OX=10116 GN=Dag1 PE=1 SV=1 - [F1M8K0_RAT]	-1.79076	0.0271609	-0.264708	-1.39834	-0.0312466	-0.233944	-1.2779	0.490903	0.155515	-1.07921	0.180749	0.115868	-1.2351	0.369159	0.119991	-0.943515	0.316676	-0.0820084	-1.27942	0.416493	0.223429	-0.879097	-0.137795	-0.436529	-0.425493	-0.295643
P60901	Proteasome subunit alpha type-6 OS=Rattus norvegicus OX=10116 GN=Psma6 PE=1 SV=1 - [PSA6_RAT]	2.68104	0.983153	-1.25474	1.57752	-0.677687	-2.85151	-0.144851	-0.418406	-2.68377	0.169793	-0.145704	-2.37732	0.287451	-0.351231	-2.60596	0.32165	1.67799	-0.676308	2.15366	1.61948	-0.491919	2.04936	2.10428	-0.160013	-0.428541	0.494037
A0A0G2K931	Phosphoserine aminotransferase OS=Rattus norvegicus OX=10116 GN=Psat1 PE=1 SV=1 - [A0A0G2K931_RAT]	3.13525	0.308616	-1.64617	1.56335	-1.01273	-3.08328	0.0661886	-0.588999	-2.54072	1.18876	-0.376706	-2.17445	1.13159	-0.738272	-2.79281	0.108187	0.830633	-0.896086	2.43424	0.0450989	-1.52587	1.24211	1.89715	0.0268272	-0.430075	0.146901
P32736	Opioid-binding protein/cell adhesion molecule OS=Rattus norvegicus OX=10116 GN=Opcml PE=1 SV=2 - [OPCM_RAT]	-0.432861	0.153442	-0.380934	-0.387112	-0.085864	-0.385734	-0.544662	-0.303782	-0.650443	-0.800076	-0.363002	-0.986968	-1.15079	-0.204442	-0.566493	-0.653283	-0.696244	-0.477366	-1.0676	-0.817295	-1.33674	-1.57693	0.16956	-0.308985	-0.430666	-0.723883
Q91XN7	Tropomyosin alpha isoform OS=Rattus norvegicus OX=10116 GN=Tpm1 PE=2 SV=1 - [Q91XN7_RAT]	-0.534436	-0.240626	-0.683439	-0.927224	0.0670879	-0.305865	-0.768664	0.0403036	-0.454161	-1.16086	0.128715	-0.330815	-0.796869	0.217944	-0.215085	-0.882358	-0.612152	-1.02125	-1.28976	-0.180986	-0.48363	-1.24806	0.277775	-0.0998805	-0.430832	-0.527859
G3V7S1	Immunoglobulin superfamily member 10 OS=Rattus norvegicus OX=10116 GN=Igsf10 PE=1 SV=1 - [G3V7S1_RAT]	-0.843468	-0.15634	-0.510006	-1.08368	-0.0351222	-0.431101	-0.942218	0.190551	-0.214767	-0.795311	0.0107187	-0.359665	-0.942431	0.290245	-0.119839	-0.698552	-0.406176	-0.726125	-1.42959	-0.647563	-0.973234	-1.68519	0.11002	-0.290662	-0.430867	-0.626591
F1LSG0	Neural Wiskott-Aldrich syndrome protein OS=Rattus norvegicus OX=10116 GN=Wasl PE=1 SV=2 - [F1LSG0_RAT]	-0.709696	-1.23008	0.108055	-1.27608	-0.63682	0.659001	-0.662573	-0.944269	0.342212	-1.04879	-0.554811	0.766605	-0.626618	-0.722095	0.55962	-0.829549	-1.10985	0.262003	-1.25192	-0.911103	0.455027	-1.06738	-0.637552	0.653566	-0.43227	-0.435488
P13086	Succinate--CoA ligase [ADP/GDP-forming] subunit alpha, mitochondrial OS=Rattus norvegicus OX=10116 GN=Suclg1 PE=2 SV=2 - [SUCA_RAT]	0.923135	0.287136	-1.39004	-0.322603	-0.0337598	-1.75325	-0.623253	0.382357	-1.34647	-0.285903	0.318159	-1.37573	-0.317388	-0.347233	-2.08082	-1.01843	1.13424	-0.509213	0.428432	1.26855	-0.380623	0.548532	1.55902	-0.16517	-0.435018	0.00999194
Q9QX69	LanC-like protein 1 OS=Rattus norvegicus OX=10116 GN=Lancl1 PE=1 SV=2 - [LANC1_RAT]	3.57512	0.796867	-1.66604	2.05233	-1.21087	-3.13362	0.0540812	-0.602294	-2.94358	0.573134	-0.11628	-2.59938	1.30045	-0.319906	-2.1477	0.630324	0.985904	-1.41991	2.12378	-0.118666	-2.60399	1.02651	2.3458	-0.353948	-0.435045	0.120721
G3V8G4	Brevican core protein OS=Rattus norvegicus OX=10116 GN=Bcan PE=1 SV=1 - [G3V8G4_RAT]	1.16059	-0.212845	-1.10327	0.0915229	-0.380778	-1.25266	-0.458527	-0.497565	-1.45473	-0.716928	0.252435	-0.650001	0.408002	0.18058	-0.749062	0.320224	0.0603876	-0.753872	0.0919258	-0.181012	-1.14098	-0.288135	0.959955	0.0820248	-0.435231	-0.0841636
P02767	Transthyretin OS=Rattus norvegicus OX=10116 GN=Ttr PE=1 SV=1 - [TTHY_RAT]	-0.833206	-0.143713	-0.19765	-0.601005	-0.621751	-0.718001	-1.0588	-0.134791	0.084048	-0.591466	-0.168459	-0.239114	-0.651559	-0.234756	0.277127	-0.509043	0.508923	0.517418	0.0491522	0.699616	1.03256	0.225636	-0.511972	-0.230519	-0.435326	0.0977153
P35745	Acylphosphatase-2 OS=Rattus norvegicus OX=10116 GN=Acyp2 PE=1 SV=2 - [ACYP2_RAT]	-1.33913	0.188587	-0.618144	-1.19883	0.0703556	-0.778687	-1.29682	0.305495	-0.552888	-1.14044	0.978129	0.154682	-0.435096	0.766001	-0.0971472	-0.682872	0.739261	-0.0337528	-0.744229	0.246664	-0.532071	-1.25104	0.0744357	-0.77931	-0.435641	-0.22743
Q63150	Dihydropyrimidinase OS=Rattus norvegicus OX=10116 GN=Dpys PE=1 SV=2 - [DPYS_RAT]		-0.512527	-0.380608		-0.470008	-0.380402								-0.228588	-0.153088		-0.883232	-0.717597					0.407882	0.492784	-0.435886	-0.180306
Q63475	Receptor-type tyrosine-protein phosphatase N2 OS=Rattus norvegicus OX=10116 GN=Ptprn2 PE=1 SV=1 - [PTPR2_RAT]	-0.275285	-0.895006	-0.479534	-1.01375	-0.22334	0.149819	-0.321839	-0.646706	-0.282887	-0.823972	-0.414654	-0.0158993	-0.559207	0.0225676	0.381621	-0.157633	-0.422369	0.0268184	-0.637188	-0.966304	-0.522837	-1.19533	-0.130394	0.238062	-0.436921	-0.32685
A0A0G2K0W9	Proteasome subunit alpha type OS=Rattus norvegicus OX=10116 GN=Psma7 PE=1 SV=1 - [A0A0G2K0W9_RAT]	2.55811	0.679532	-1.0254	1.3791	-1.07706	-2.67863	0.0228796	-0.326937	-1.76405	-0.123705	-0.559753	-2.34507	0.376358	-0.0980421	-1.68291	0.79509	1.11808	-0.610506	1.77949	1.1679	-0.64058	1.67383	1.81803	-0.106782	-0.438415	0.465831
D3ZF21	GPRIN family member 3 OS=Rattus norvegicus OX=10116 GN=Gprin3 PE=1 SV=2 - [D3ZF21_RAT]	-0.555102	-0.198948	-0.553966	-0.98151	-0.027526	-0.266339	-0.64812	-0.387873	-0.493385	-1.00077	0.0244283	-0.181608	-0.773028	0.201729	-0.000900985	-0.411373	-0.084267	-0.501277	-0.840585	-0.299596	-0.958225	-1.49356	0.386153	-0.156651	-0.439226	-0.410965
B2RZ68	DDB1 and CUL4-associated factor 7 OS=Rattus norvegicus OX=10116 GN=Dcaf7 PE=1 SV=1 - [B2RZ68_RAT]	1.2057	0.192068	-0.499477	0.690197	-0.995064	-1.79298	-0.115006	-0.902903	-1.95353	1.32672	-0.778365	-1.65327	-0.0354499	-0.529051	-1.58445	1.69764	-0.239199	-0.961088	0.145808	-0.0685099	-0.800328	0.157944	0.783466	-0.0191555	-0.439659	-0.121031
A0A0G2K1S6	Malic enzyme OS=Rattus norvegicus OX=10116 GN=Me1 PE=1 SV=1 - [A0A0G2K1S6_RAT]	1.08805	-0.558824	-0.631158	0.282766	-0.382758	-0.461656	0.514827	-2.04613	-2.29168	-1.38663	0.403728	0.193116	0.974434	-0.722417	-0.972729	-0.21154	0.0858834	0.0472653	0.823587	0.287271	0.286236	1.10721	0.424768	0.183858	-0.439695	0.192819
M0RDX2	Amyloid-like protein 2 OS=Rattus norvegicus OX=10116 GN=Aplp2 PE=1 SV=2 - [M0RDX2_RAT]	-1.078	-0.289492	-0.773665	-1.15066	-0.0552422	-0.581729	-0.896161	0.518731	-0.0170945	-0.400954	-0.025663	-0.526554	-0.912636	0.048173	-0.492419	-0.874447	-0.863468	-1.31393	-1.82071	-0.0466171	-0.502795	-1.01806	-0.190694	-0.721884	-0.439707	-0.72579
F1LPP6	A-kinase anchor protein 5 OS=Rattus norvegicus OX=10116 GN=Akap5 PE=1 SV=1 - [F1LPP6_RAT]	-1.55366	-0.447833	0.618052	-1.20594	-0.623925	0.317546	-1.21901	-0.253197	0.605475	-0.985271	-0.642376	0.102701	-1.47653	-0.72321	0.281006	-1.35482	-0.896798	-0.280718	-1.74689	-1.76095	-0.868633	-2.60096	-0.800773	-0.0897907	-0.44062	-1.02659
D4A772	Dystrobrevin OS=Rattus norvegicus OX=10116 GN=Dtna PE=1 SV=3 - [D4A772_RAT]	-0.0587465	-0.66784	-0.337273	-0.378692	-1.00283	-0.71458	-0.693441	-0.747403	-0.397863	-0.809555	-0.112818	0.589959	0.176044	-0.459402	-0.255878	-0.493265	0.186849	0.621759	0.0871456	0.336648	1.14914	0.80129	-0.614527	0.055687	-0.444257	0.132624
A0A0G2K583	S-methyl-5'-thioadenosine phosphorylase OS=Rattus norvegicus OX=10116 GN=Mtap PE=1 SV=1 - [A0A0G2K583_RAT]	2.25092	0.116937	0.116375	2.19158	-1.88058	-1.9023	0.214311	-1.62902	-1.66008	0.387099	-1.77544	-1.77157	0.273392	-1.08905	-1.12488	0.924135	-0.197662	-0.270358	1.78091	0.289927	-0.0495333	2.25429	0.202424	0.152135	-0.445148	0.262143
Q99NI1	Nucleoside diphosphate kinase OS=Rattus norvegicus OX=10116 GN=Nme3 PE=2 SV=1 - [Q99NI1_RAT]	1.69112	-0.106858	-0.527714	0.847957	-0.617935	-1.11624	0.271354	-1.94404	-2.80949	-0.30614	-0.138878	-0.596629	1.8833	-0.182169	-1.32495	0.0496693	0.00155638	-0.32926	1.0516	-0.0200851	-0.884381	0.560947	0.878519	0.220131	-0.446124	0.158739
M0RBD9	Zinc and ring finger 2 OS=Rattus norvegicus OX=10116 GN=Znrf2 PE=1 SV=1 - [M0RBD9_RAT]	-0.804407	0.215221	0.00550062	-0.53873	-0.322715	-0.691298	-0.913025	0.153021	-0.108352	-0.501086	-0.818875	-1.04531	-1.7027	0.406907	0.0242186	-0.265104	-0.195301	-0.487855	-0.901929	-0.502107	-0.683832	-2.0589	-0.167706	-0.540992	-0.447505	-0.589608
Q78P75	Dynein light chain 2, cytoplasmic OS=Rattus norvegicus OX=10116 GN=Dynll2 PE=1 SV=1 - [DYL2_RAT]	1.68977	1.35585	-0.175516	1.72444	-1.42967	-3.33847	-0.667539	-0.299865	-2.218	0.343581	-0.227384	-2.13935	-0.0296541	0.323174	-1.63762	0.527365	0.771432	-0.659872	1.17774	0.325003	-1.49423	0.26272	1.08106	-0.352108	-0.448513	0.0245844
P63322	Ras-related protein Ral-A OS=Rattus norvegicus OX=10116 GN=Rala PE=1 SV=1 - [RALA_RAT]	1.00126	1.27369	-0.515275	0.669946	-0.017778	-1.68612	-0.522493	-0.645293	-2.43701	-1.21988	0.24407	-1.54234	-0.434957	-0.288574	-2.30529	-1.20927	0.57018	-1.06654	-0.0288271	-0.350416	-2.10439	-1.06328	1.74201	0.0702276	-0.449769	-0.539093
F1M1Y0	SH3-containing GRB2-like protein 3-interacting protein 1 OS=Rattus norvegicus OX=10116 GN=Sgip1 PE=1 SV=3 - [F1M1Y0_RAT]	-0.613182	-0.281852	-0.347977	-0.479497	-0.296559	-0.297645	-0.682185	-0.611611	-0.650532	-0.778566	-0.208785	-0.15508	-0.63333	0.0735838	-0.0605372	-0.151769	-0.420089	-0.275186	-0.822982	-0.818856	-0.650694	-0.758372	-0.0396072	-0.217826	-0.450289	-0.397972
P07171	Calbindin OS=Rattus norvegicus OX=10116 GN=Calb1 PE=1 SV=2 - [CALB1_RAT]	-0.46414	-0.353274	-0.404268	-1.07988	-0.104886	-0.158613	-0.829487	0.00889439	-0.117424	-0.782801	-0.601667	-0.517659	-1.1199	0.168057	0.291728	-0.331818	-0.450739	-0.163653	-1.0331	-1.42135	-1.19282	-1.77651	0.41661	0.251512	-0.450434	-0.530165
A0A0G2K528	Syntaxin 16 OS=Rattus norvegicus OX=10116 GN=Stx16 PE=1 SV=1 - [A0A0G2K528_RAT]	-0.918837				-0.0421203	-0.637365	-1.33749				0.400863	-0.168786	-0.940557	0.151458	-0.457892	-1.22561	0.981671	0.462456	-0.430014	0.480985	-0.0439507	-0.94491	0.422921	-0.177027	-0.450622	-0.143372
D3ZT47	Family with sequence similarity 171, member A2 OS=Rattus norvegicus OX=10116 GN=Fam171a2 PE=1 SV=2 - [D3ZT47_RAT]	-0.414447	0.181777	0.300518	-0.663465	-0.554052	-0.610948	-1.15796	-0.593614	-0.11106	-1.18568	-0.412294	-0.195694	-1.13698	-0.339153	0.184938	-0.934014	-0.580288	-0.0123662	-1.03867	-0.885781	-0.300428	-1.53724	0.03138	0.51857	-0.45141	-0.502502
G3V7I0	Peroxiredoxin 3 OS=Rattus norvegicus OX=10116 GN=Prdx3 PE=1 SV=1 - [G3V7I0_RAT]	1.96444	0.567806	-0.646195	1.57304	-1.09293	-2.33637	0.279294	-1.06963	-2.35371	-0.103661	-0.409846	-1.7936	0.335348	-0.18858	-1.32518	0.704094	0.84844	-0.159245	1.84442	1.06027	-0.101113	2.06975	0.974643	-0.238028	-0.45178	0.485402
F1M0N1	Tyrosine-protein kinase OS=Rattus norvegicus OX=10116 GN=Abl2 PE=1 SV=2 - [F1M0N1_RAT]		-0.38723	-0.321071		-0.344721	-0.320875		-0.410378	-0.395871		-0.747535	-0.698094		-1.56983	-0.922447		-1.36218	-1.26231		-0.468381	-0.374227		-0.575782	-0.369988	-0.453222	-0.863142
D3ZAL7	GRB2-associated-binding protein 1 OS=Rattus norvegicus OX=10116 GN=Gab1 PE=1 SV=2 - [D3ZAL7_RAT]	-0.338352					-0.569594								-0.29879	-0.787733	-1.53754	0.330247	-0.190815	-0.943118	0.048946	-0.355583	-1.23863	0.865086	0.385546	-0.453973	-0.338398
A0A096MIZ5	Troponin I, slow skeletal muscle OS=Rattus norvegicus OX=10116 GN=Tnni1 PE=1 SV=1 - [A0A096MIZ5_RAT]				-0.573307			-0.336012						-1.45774						3.36652			4.84694			-0.45466	2.25191
F1LSC3	Splicing factor 1 OS=Rattus norvegicus OX=10116 GN=Sf1 PE=1 SV=2 - [F1LSC3_RAT]	-1.78909	-0.466637	-0.820419	-1.90777	0.635005	0.23891	-0.785879	0.628475	0.223041	-0.871175	-0.0913804	-0.46188	-1.55832	0.198909	-0.211292	-1.30368	-0.0632656	-0.383332	-1.60047	-0.0865215	-0.412308	-1.63793	-0.321818	-0.722616	-0.455733	-0.67522
R9PXS2	Inositol polyphosphate 5-phosphatase OCRL-1 OS=Rattus norvegicus OX=10116 GN=Ocrl PE=1 SV=2 - [R9PXS2_RAT]	-0.182793	-1.04809	-1.38286	-0.810985	-0.112345	-0.489422	0.14501	-0.489597	-0.876013	-0.311009	0.219586	-0.131896	0.430886	-0.276214	-0.667396	-0.10056	-1.82691	-2.12796	-1.68587	-0.512899	-0.819667	-0.386073	-0.393756	-0.775536	-0.455868	-0.761829
D4ABZ3	Apoptosis-associated tyrosine kinase OS=Rattus norvegicus OX=10116 GN=Aatk PE=1 SV=2 - [D4ABZ3_RAT]	-1.02024	0.117664	0.212048	-0.508717	-0.734044	-0.681972	-1.34018	-0.199774	-0.157043	-0.884676	-0.180715	-0.103048	-0.832904	0.0138867	0.0518525	-0.67395	-0.568194	-0.440094	-1.29065	-2.79457	-2.67219	-3.53124	-0.367711	-0.320343	-0.456724	-1.11884
G3V8P3	Cadherin EGF LAG seven-pass G-type receptor 2 OS=Rattus norvegicus OX=10116 GN=Celsr2 PE=1 SV=1 - [G3V8P3_RAT]	-0.202981	-0.52401	-0.406166	-0.613604	-0.876159	-0.800628	-0.945508	-0.209515	-0.143323	-0.35763	-0.263305	-0.162178	-0.378708	-0.129469	-0.0680435	-0.28052	-0.74973	-0.59817	-0.935398	-2.23706	-2.09122	-2.43693	-0.0872401	-0.016412	-0.458751	-0.834075
D4A3R6	Zinc finger MYM-type-containing 2 OS=Rattus norvegicus OX=10116 GN=Zmym2 PE=1 SV=2 - [D4A3R6_RAT]				-0.363432	-0.532535						-0.480897									-0.556197					-0.458954	-0.556197
Q9WV48	SH3 and multiple ankyrin repeat domains protein 1 OS=Rattus norvegicus OX=10116 GN=Shank1 PE=1 SV=1 - [SHAN1_RAT]	-0.630096	0.099576	0.481371	0.19547	-1.64038	-1.3009	-1.52424	-0.480067	-0.149924	-0.442694	-0.240477	0.124601	-0.170391	-0.0370244	0.288353	-0.0025865	-0.707902	-0.292391	-0.708082	-1.33066	-0.920865	-1.34505	-0.699843	-0.365064	-0.458981	-0.524291
D4A144	Adhesion G protein-coupled receptor L1 OS=Rattus norvegicus OX=10116 GN=Adgrl1 PE=1 SV=1 - [D4A144_RAT]	-0.519504	-0.0958066	-0.0676263	-0.63398	-0.408887	-0.474771	-0.811729	-0.903657	-0.918271	-0.58628	-0.0470676	-0.0419212	-0.0519303	-0.111106	-0.215144	-0.249281	-0.288527	-0.296282	-0.917634	-0.915821	-0.858244	-1.68205	0.0804865	-0.016311	-0.459125	-0.460154
G3V8T4	DNA damage-binding protein 1 OS=Rattus norvegicus OX=10116 GN=Ddb1 PE=1 SV=1 - [G3V8T4_RAT]	2.08832	0.127798	-1.55988	0.20603	-0.225903	-1.98975	0.187487	-0.192024	-1.90397	0.184078	-0.443868	-2.00109	0.33635	0.184493	-1.63913	0.608185	0.861323	-0.818939	0.92004	0.6317	-1.10648	0.69441	1.91086	0.084663	-0.460231	0.22229
G3V7P1	Syntaxin-12 OS=Rattus norvegicus OX=10116 GN=Stx12 PE=1 SV=1 - [STX12_RAT]	-0.545809	-0.581935	-0.134742	-1.06876	-0.386404	-0.715499	-0.877587	0.0343021	-0.304133	-1.00849	0.16662	-0.136881	-0.806026	0.281152	-0.0620492	-0.649372	-0.808341	-0.327432	-1.39124	-0.715317	-0.974105	-1.74132	0.123744	-0.210055	-0.463276	-0.606697
P63329	Serine/threonine-protein phosphatase 2B catalytic subunit alpha isoform OS=Rattus norvegicus OX=10116 GN=Ppp3ca PE=1 SV=1 - [PP2BA_RAT]	1.27884	0.406746	-0.256372	0.787773	-1.21968	-1.61874	-0.470885	-0.534171	-1.14424	-0.522661	-0.894882	-1.40581	-0.520492	-0.0948661	-0.728898	0.164325	0.0767283	-0.545523	0.493178	-0.230629	-0.810546	0.0417213	0.609506	-0.0542778	-0.466175	-0.133315
Q6MG60	N(G),N(G)-dimethylarginine dimethylaminohydrolase 2 OS=Rattus norvegicus OX=10116 GN=Ddah2 PE=1 SV=1 - [DDAH2_RAT]	1.66895	0.556785	-1.34818	0.151494	-0.493195	-2.32311	-0.728437	0.327366	-1.71362	0.0422173	0.0494864	-1.78443	-0.365177	0.331717	-1.6806	0.063241	1.08155	-0.901516	0.922951	0.0312099	-1.8414	-0.397362	1.9566	0.0498122	-0.466222	-0.0624147
D3ZTB5	S100 calcium-binding protein A13 OS=Rattus norvegicus OX=10116 GN=S100a13 PE=1 SV=2 - [D3ZTB5_RAT]	-0.0798493	-0.634283	-0.730892	-0.500325	-0.632467	-0.718173	-0.634394	-0.555241	-0.535723	-0.556726	0.0156453	-0.0414034	-0.0139536	-0.0286618	-0.166704	-0.111815	0.155574	-0.109451	-0.0106644	0.267342	0.0970504	-0.030305	-0.0913988	-0.175154	-0.466986	-0.0181783
A0A0G2K6R8	EH domain-binding protein 1-like 1 OS=Rattus norvegicus OX=10116 GN=Ehbp1l1 PE=1 SV=1 - [A0A0G2K6R8_RAT]	-0.915417	0.103238	-0.30584	-0.0810312	-1.10157	-1.55296	-1.26559				0.669214	0.243419	0.459136	-0.304534	-0.770029	-0.550259	1.34726	0.971901	1.06692	1.74722	1.36614	1.45267	-0.705001	-1.16109	-0.467393	0.410027
Q4KLG2	GTPase IMAP family member 8 OS=Rattus norvegicus OX=10116 GN=Gimap8 PE=2 SV=1 - [GIMA8_RAT]											-1.13368	0.197287		-0.412295	0.878967		-0.310323	1.07107		-1.55171	-0.176038		-0.159003	1.14166	-0.468195	0.0602909
P18420	Proteasome subunit alpha type-1 OS=Rattus norvegicus OX=10116 GN=Psma1 PE=1 SV=2 - [PSA1_RAT]	2.60192	0.910433	-0.983721	0.960045	-0.981089	-2.83053	-0.406775	-0.15015	-2.1452	-0.168304	0.0110431	-2.43667	0.18055	-0.462223	-2.32298	-0.417099	1.78993	-0.480567	1.5883	1.90996	-0.54744	1.81826	2.11214	-0.129443	-0.46825	0.419949
A0A0G2KAY8	Selenoprotein F OS=Rattus norvegicus OX=10116 GN=Selenof PE=1 SV=1 - [A0A0G2KAY8_RAT]	0.0637508	-0.966947	-0.774818	-0.216764	-0.767006	-0.61719	0.0596237	-0.417968	-0.277491	0.210627	-1.0455	-0.87009	-0.283791	0.0866594	0.414359	0.535709	-0.232982	-0.00713625	0.336771	-0.373632	-0.153507	0.123208	-0.420608	-0.0835061	-0.468315	-0.00487141
A0A0H2UHD0	OTU domain-containing protein 5 OS=Rattus norvegicus OX=10116 GN=Otud5 PE=1 SV=1 - [A0A0H2UHD0_RAT]			-0.975091			0.195321						-0.629042			-0.382457						-0.0538626				-0.469604	-0.21816
Q4V7C1	FGFR1 oncogene partner OS=Rattus norvegicus OX=10116 GN=Fgfr1op PE=1 SV=1 - [FR1OP_RAT]		0.0857356	-0.559314		-1.18972	-1.87708		0.101821	-0.594881		0.465122	-0.196646		0.663424	-0.0380437		0.177661	-0.433673		0.248535	-0.36852		0.88264	0.190574	-0.47062	0.165325
D3ZJF8	Fc fragment of IgG-binding protein OS=Rattus norvegicus OX=10116 GN=Fcgbp PE=1 SV=3 - [D3ZJF8_RAT]	-1.14514	-0.558914	-0.115503	-0.84193	-0.552855	-0.216031	-1.0453	-0.214477	-0.170773	-0.989567	-0.0318674	0.228857	-0.69898	0.137418	0.378179	-0.577342	0.227063	0.824373	-0.275419	0.0592088	0.521356	-0.663003	-0.422285	0.000146638	-0.471125	-0.0407738
Q9WUC4	Copper transport protein ATOX1 OS=Rattus norvegicus OX=10116 GN=Atox1 PE=1 SV=1 - [ATOX1_RAT]	-0.703325	-0.730714	-0.0502201	-0.782868	-0.268514	0.308406	-0.361684	-0.191817	-0.290204	-1.02972	-0.772485	-0.781091	-1.52283	0.249947	0.478987	-0.2587	-1.09581	-0.319143	-1.18158	-0.70429	-0.81504	-1.68597	-0.470213	0.00845368	-0.471186	-0.609682
Q66HG5	Transmembrane 9 superfamily member 2 OS=Rattus norvegicus OX=10116 GN=Tm9sf2 PE=2 SV=1 - [TM9S2_RAT]		-0.51234	0.175575		-0.278386	0.367216		-1.9256	-1.28934		-0.490958	0.180239		-0.524059	0.107437		-0.332073	0.389557		-0.295093	0.420817		-0.240445	0.400454	-0.4717	-0.00917574
F1LXJ9	Protein tyrosine phosphatase, receptor type, T OS=Rattus norvegicus OX=10116 GN=Ptprt PE=1 SV=2 - [F1LXJ9_RAT]	0.659263	-0.23001	-0.414908	-0.0949163	-0.572188	-0.799399	-0.5957	-0.608336	-0.844887	-0.545422	-0.436919	-1.18789	-0.298666	0.0973264	-0.626902	0.00269564	-0.229689	-0.98293	-0.214408	-1.00683	-1.71308	-0.953048	0.450355	0.218441	-0.472609	-0.438061
F1M7V6	Cell adhesion molecule 4 OS=Rattus norvegicus OX=10116 GN=Cadm4 PE=1 SV=2 - [F1M7V6_RAT]	-0.361953	-0.673987	-0.727913	-0.758992	-0.761912	-0.683203	-0.787874	0.222656	0.0924953	0.0597773	-0.745345	-0.550388	-0.799075	-0.0467847	-0.51264	-0.719927	-0.836017	-1.04236	-1.33156	-1.41608	-1.33776	-1.60876	-0.153928	-0.157996	-0.473053	-0.83024
P07871	3-ketoacyl-CoA thiolase B, peroxisomal OS=Rattus norvegicus OX=10116 GN=Acaa1b PE=1 SV=2 - [THIKB_RAT]	3.24249	-0.55681	-0.345253	2.1012	-1.86271	-1.97128	0.649003	-2.05001	-2.06721	0.933573	-1.84203	-1.92501	0.99719	-1.31428	-1.55948	1.10005	-0.795987	-0.644494	2.43251	-0.212163	0.061638	2.86617	0.252331	0.13905	-0.474504	0.276879
Q68G33	Golgi reassembly-stacking protein 2 OS=Rattus norvegicus OX=10116 GN=Gorasp2 PE=1 SV=1 - [Q68G33_RAT]	-0.646801	-0.154783	-0.0961792	-0.493517	-0.908168	-0.908003	-1.22666	-0.0271231	-0.0892109	-0.84851	-0.225263	-0.0853682	-0.807698	0.047457	0.0335172	0.0814297	0.0248611	0.101056	-0.409946	0.0238017	0.208409	-0.504257	-0.281921	-0.286458	-0.475799	-0.147479
O35314	Secretogranin-1 OS=Rattus norvegicus OX=10116 GN=Chgb PE=1 SV=2 - [SCG1_RAT]	-0.47155	-0.272511	-0.504421	-1.04029	0.0566688	-0.388008	-0.872191	-0.123744	-0.579494	-1.22595	0.122463	-0.412663	-0.707958	0.116445	-0.313692	-0.750239	-0.0536853	-0.472599	-1.02519	-0.844712	-1.1421	-1.71189	0.218144	-0.262157	-0.475974	-0.579137
Q63627	Splicing factor, arginine/serine-rich 15 (Fragment) OS=Rattus norvegicus OX=10116 GN=Scaf4 PE=1 SV=1 - [SFR15_RAT]				-0.600545						-0.352121									-1.05538			-1.05682			-0.476333	-1.0561
D3ZWB1	LSM1 homolog, U6 small nuclear RNA associated (S. cerevisiae) (Predicted) OS=Rattus norvegicus OX=10116 GN=Lsm1 PE=4 SV=1 - [D3ZWB1_RAT]	-0.525972	-0.463472	-0.383652	-0.665508	-0.65842	-0.620913	-0.840211	0.0699443	0.0981115	-0.190613	-0.810948	-0.747846	-1.03879	-1.78346	-1.76005	-2.04695	-0.254681	-0.141145	-0.552791	-0.93325	-0.825435	-1.24557	-0.297789	-0.264985	-0.478292	-0.928741
Q3ZAV8	Enhancer of mRNA-decapping protein 4 OS=Rattus norvegicus OX=10116 GN=Edc4 PE=1 SV=1 - [EDC4_RAT]	1.88114	0.719067	-1.2143	1.64762	-0.865734	-2.84141	0.083069	-0.651068	-2.63609	0.218969	-0.0654692	-2.01555	0.83728	-0.0517335	-2.04152	0.815368	0.947785	-0.951865	1.78027	1.2016	-0.703774	2.01987	0.978725	-1.00166	-0.478313	0.319196
O88553	Zinc finger protein 37 OS=Rattus norvegicus OX=10116 GN=Zfp37 PE=1 SV=1 - [ZFP37_RAT]	-1.231	-1.46388	-0.906091	-1.60978	-0.0296947	0.367245	-0.852173	0.142764	0.742299	-0.428841	-0.385676	-0.0874405	-0.994815	-1.26743	0.0761843	-1.63282	-0.396634	1.03711	-0.796641	-0.673754	1.47395	-1.51192	-0.476969	0.808704	-0.478523	-0.362919
A0A0G2K2R0	Uncharacterized protein OS=Rattus norvegicus OX=10116 PE=1 SV=1 - [A0A0G2K2R0_RAT]	-0.640697			-0.481868			-0.318709						-1.10244						-1.97994						-0.480424	-1.54119
Q9ESY8	Stau1 protein OS=Rattus norvegicus OX=10116 GN=Stau1 PE=2 SV=1 - [Q9ESY8_RAT]	-1.3562	-0.0896663	0.108522	-0.898789	-0.553725	0.0485815	-0.896171	-0.438474	-0.10664	-1.12082	-0.118743	-0.371233	-1.02302	-1.19084	-1.57818	-2.59053	0.289271	-0.029117	-1.16622	-0.334225	-0.0641712	-1.20976	-0.488121	-0.369761	-0.48278	-0.81289
D4A559	Dematin actin-binding protein OS=Rattus norvegicus OX=10116 GN=Dmtn PE=1 SV=1 - [D4A559_RAT]	-0.989199	-0.13834	-0.209616	-0.945146	-0.0657062	-0.282177	-0.70553	0.0196974	-0.308688	-1.15606	-0.491387	-0.525653	-1.08306	-0.113025	-0.226219	-1.08043	-0.575074	-0.621277	-1.20103	-1.28081	-1.26363	-2.11865	-0.281737	-0.314684	-0.48315	-0.846635
F1LV44	Teneurin transmembrane protein 3 OS=Rattus norvegicus OX=10116 GN=Tenm3 PE=1 SV=3 - [F1LV44_RAT]		-0.0824492	-0.637798		0.00736742	-0.590294		-0.398178	-0.817878		-0.398804	-0.97087		-0.952273	-1.56404		0.153967	-0.367665		0.32826	-0.199093		0.612235	-0.14534	-0.486113	-0.266743
G3V7X5	SPARC-like 1 (Mast9, hevin), isoform CRA_a OS=Rattus norvegicus OX=10116 GN=Sparcl1 PE=1 SV=1 - [G3V7X5_RAT]	0.123328	-0.294527	-0.498663	-0.621612	-0.848282	-0.67279	-0.803668	-0.756057	-0.589904	-0.790209	0.0679584	-0.152895	-0.106641	0.00888347	-0.251671	-0.348773	0.0795185	-0.0909015	-0.44055	-0.801501	-0.5557	-0.887416	0.466297	0.215145	-0.486443	-0.226109
P11030	Acyl-CoA-binding protein OS=Rattus norvegicus OX=10116 GN=Dbi PE=1 SV=3 - [ACBP_RAT]	-0.797224	-0.179039	-0.574976	-1.12595	-0.393055	-0.733749	-1.00198	0.240434	-0.421197	-0.890348	0.292442	-0.257884	-0.723686	0.350436	-0.341287	-0.79789	-0.270732	-0.957997	-1.25936	-0.57317	-0.976015	-1.50653	0.430721	-0.174729	-0.486877	-0.566687
F1M4Q5	Slingshot homolog 2 (Drosophila) (Predicted) OS=Rattus norvegicus OX=10116 GN=Ssh2 PE=1 SV=2 - [F1M4Q5_RAT]		-1.0414	-0.686529								0.0674758	-0.289037		0.452363	0.338739		-0.61128	-0.825733					-0.965752	-0.466333	-0.487373	-0.346333
Q568Y7	Noelin-2 OS=Rattus norvegicus OX=10116 GN=Olfm2 PE=1 SV=1 - [NOE2_RAT]	2.10604	0.680822	-0.520355	1.40908	-1.12965	-2.37314	0.102205	-1.07165	-2.32448	0.0958626	-0.804454	-2.02235	0.46207	-0.144543	-1.40214	0.756305	0.299242	-0.981981	1.05074	0.0405523	-0.608629	1.18808	1.04396	-0.558658	-0.487673	0.0954158
Q5PPJ4	Deoxyhypusine hydroxylase OS=Rattus norvegicus OX=10116 GN=Dohh PE=2 SV=1 - [DOHH_RAT]	-0.904534	0.25958	-0.0779625	-1.12081	-0.020679	-0.400534	-1.40681	0.0298021	-0.359393	-1.29389	-0.105634	-0.459894	-1.35591	-0.0693427	-0.463303	-1.48909	-0.0481161	-0.351942	-1.18034	0.00242911	-0.307118	-1.60636	0.353793	-0.0307649	-0.488396	-0.545506
F1LU97	SAM and SH3 domain-containing 1 OS=Rattus norvegicus OX=10116 GN=Sash1 PE=1 SV=3 - [F1LU97_RAT]	0.0497183	-0.0617392	-0.552664	-0.285222	-0.442599	-0.975836	-0.645836	-0.240578	-0.783155	-0.522582	-0.455849	-0.963491	-0.70514	-0.0637049	-0.611047	-0.348643	-0.716189	-1.1734	-1.03575	-0.148615	-0.611543	-0.48238	0.299347	-0.238593	-0.489986	-0.486304
P02651	Apolipoprotein A-IV OS=Rattus norvegicus OX=10116 GN=Apoa4 PE=1 SV=2 - [APOA4_RAT]	-1.30804	-1.20267	-0.681097	-1.52192	-0.792069	-0.314885	-1.15679	0.396217	0.774247	-0.17754	-0.205075	0.297412	-0.599204	-0.203952	0.0703114	-0.729556	-0.123749	0.249652	-0.6389	0.372727	0.660054	-0.145123	-0.94049	-0.602517	-0.491017	-0.219229
A0A096MIZ1	Paralemmin 2 OS=Rattus norvegicus OX=10116 GN=Palm2 PE=1 SV=1 - [A0A096MIZ1_RAT]	-0.654349	-0.175525	-0.274521	-0.939863	-0.199606	-0.500737	-0.965961	-0.377614	-0.548405	-1.23003	0.0618152	-0.0876255	-0.748091	0.31025	0.062604	-0.629781	0.174501	-0.0773767	-0.980881	-0.216843	-0.518564	-1.20686	0.130747	-0.131046	-0.491035	-0.319278
A0A096MIT7	Synapsin-3 OS=Rattus norvegicus OX=10116 GN=Syn3 PE=1 SV=2 - [A0A096MIT7_RAT]	-0.421777	-0.150964	-0.200132	-0.828172	-0.44556	-0.770587	-1.08562	-0.285262	-0.650576	-1.14979	0.104311	-0.0118841	-0.403191	-0.104078	-0.0738793	-0.474963	-0.0737411	-0.225265	-0.894975	-1.22925	-1.48336	-2.16521	0.109703	-0.244329	-0.491334	-0.605212
A0A0G2JSV0	N-myc downstream regulated gene 2, isoform CRA_a OS=Rattus norvegicus OX=10116 GN=Ndrg2 PE=1 SV=1 - [A0A0G2JSV0_RAT]	0.34821	-0.830589	-1.48075	-1.10332	0.155379	-0.733312	-0.154024	-0.529911	-1.41462	-0.894265	0.678863	0.0405085	0.396406	0.48944	-0.400034	0.117781	0.685467	0.159005	0.248455	0.543473	-0.303409	0.0342735	0.909361	0.086049	-0.493153	0.247189
Q64560	Tripeptidyl-peptidase 2 OS=Rattus norvegicus OX=10116 GN=Tpp2 PE=2 SV=3 - [TPP2_RAT]	-1.1284	-0.52703	-0.452618	-0.52185	-0.0547428	-0.0226433	-0.742693	-0.501721	-0.478961	-0.931652	-0.306708	-0.249013	-0.917944	-0.313223	0.0743082	-0.833878	-0.342873	0.3623	-0.898146	-0.37307	-0.270663	-0.60735	-0.240844	-0.213447	-0.493169	-0.381236
P62329	Thymosin beta-4 OS=Rattus norvegicus OX=10116 GN=Tmsb4x PE=1 SV=2 - [TYB4_RAT]	-2.10266	0.316685	-0.366701	-1.54086	0.458402	-0.0379864	-1.44893	0.713063	0.0750181	-1.14916	-0.113915	-0.736152	-2.16949	0.642826	-0.310951	-1.4357	-0.360167	-0.968528	-2.30223	-1.18495	-1.71599	-3.08189	0.0343853	-0.790606	-0.494433	-1.13694
F1LUD3	Uncharacterized protein OS=Rattus norvegicus OX=10116 PE=1 SV=2 - [F1LUD3_RAT]	-0.533701	-0.0867085	-0.650956	-0.835149	-0.309435	-0.965789	-1.05677	-0.107079	-0.704502	-1.01099	0.47393	-0.147122	-0.33672	0.582455	0.0118461	-0.199325	0.502409	0.0886044	-0.26594	0.554835	0.197019	-0.135644	0.155319	-0.331713	-0.494522	0.0685954
Q5U316	Ras-related protein Rab-35 OS=Rattus norvegicus OX=10116 GN=Rab35 PE=1 SV=1 - [RAB35_RAT]		0.376356	-0.240282		-0.0604177	-0.719369		-0.571655	-1.23995		-0.434316	-1.06767		-0.65991	-1.33297		0.0908279	-0.492094		-0.715653	-1.3043		0.683162	0.0195078	-0.494663	-0.463928
F1LU71	Methylglutaconyl-CoA hydratase, mitochondrial OS=Rattus norvegicus OX=10116 GN=Auh PE=1 SV=2 - [AUHM_RAT]	2.13765	-0.808055	-0.865337	1.09944	-2.1084	-1.60476	-0.180657	-0.787715	-0.293414	1.06126	-2.06824	-1.53901	-0.186555	-0.889903	-0.400367	0.95614	-0.299312	-0.572392	1.51211	0.611897	1.18585	2.40911	0.256298	0.314541	-0.496436	0.408118
Q3MHS7	GDP-mannose 4, 6-dehydratase OS=Rattus norvegicus OX=10116 GN=Gmds PE=2 SV=1 - [Q3MHS7_RAT]	2.69927	0.649124	-0.790201	1.71906	-1.32641	-2.21214	-0.509591		-1.6233	-0.265344	-1.26439	-2.53898	0.374196	-0.525098	-1.97408	0.608258	0.444417	-0.785882	1.52945	0.126278	-1.1311	1.31546	1.46697	0.0838523	-0.496627	0.127727
Q562B0	Spock1 protein (Fragment) OS=Rattus norvegicus OX=10116 GN=Spock1 PE=2 SV=1 - [Q562B0_RAT]	-0.859453	-0.238906	-0.342877	-1.19358	0.0441491	-0.102135	-0.890279	-0.128234	-0.283858	-1.14143	-0.352337	-0.473026	-1.33282	-0.351375	-0.511764	-1.3675	-0.738749	-0.809004	-1.7895	-1.13202	-1.20799	-2.19697	0.121367	-0.0296205	-0.49683	-0.945495
A0A096MK54	RCG24674, isoform CRA_e OS=Rattus norvegicus OX=10116 GN=Synm PE=1 SV=1 - [A0A096MK54_RAT]	-0.378124	-0.796336	-0.310863	-0.416696	-0.808409	-0.365249	-0.408524										0.0239898	0.543179	0.307555	0.611594	1.12506	0.88095	-0.731616	-0.29316	-0.497743	0.308444
Q5XIG0	ADP-ribose pyrophosphatase, mitochondrial OS=Rattus norvegicus OX=10116 GN=Nudt9 PE=2 SV=1 - [NUDT9_RAT]	-0.107801	-0.560581	-0.510223	-0.93013	-0.680909	-1.11814	-1.12292	0.304423	-0.341618	-0.367847	-0.0595865	-0.495965	-0.384092	0.516517	0.0204192	0.215731	-0.530696	-0.684048	-0.745594	-0.669037	-1.03228	-1.59047	0.13335	-0.196915	-0.499275	-0.412259
P34064	Proteasome subunit alpha type-5 OS=Rattus norvegicus OX=10116 GN=Psma5 PE=1 SV=1 - [PSA5_RAT]	1.82196	0.962073	-1.06749	1.20418	-0.527636	-2.54536	-0.696819	-0.169494	-2.4491	-0.543817	-0.00376474	-1.98179	-0.36359	0.344639	-1.68093	0.0871463	1.81364	-0.18182	1.30271	1.81879	-0.253633	1.65594	1.82048	-0.229502	-0.499755	0.511156
P17220	Proteasome subunit alpha type-2 OS=Rattus norvegicus OX=10116 GN=Psma2 PE=1 SV=3 - [PSA2_RAT]	3.55642	0.980279	-1.41255	1.92578	-1.05	-3.70172	-0.431662	-0.395216	-3.04631	0.538473	-0.287614	-2.67317	0.959743	-0.330016	-2.87375	0.235396	1.71615	-0.731011	2.91186	1.65027	-0.834553	2.76486	2.48521	-0.120297	-0.499774	0.652822
P47728	Calretinin OS=Rattus norvegicus OX=10116 GN=Calb2 PE=1 SV=1 - [CALB2_RAT]	-0.47033	0.165966	-0.252778	-0.592243	-0.208568	-0.565314	-0.876165	-0.319169	-0.80634	-1.05826	-0.298964	-0.731485	-1.02634	0.423582	-0.0302638	-0.41715	-0.22777	-0.590079	-1.0069	-0.982536	-1.2528	-1.82073	0.236694	-0.142164	-0.501137	-0.569705
P61459	Pterin-4-alpha-carbinolamine dehydratase OS=Rattus norvegicus OX=10116 GN=Pcbd1 PE=1 SV=2 - [PHS_RAT]	-0.66095	-0.117099	-0.465504	-0.906855	-0.0273569	-0.455278	-0.980071	-0.192857	-0.629421	-1.05539	-0.091039	-0.435684	-1.02701	0.0946444	-0.304052	-0.730824	-0.226138	-0.57803	-1.09546	-0.598772	-0.87766	-1.54755	0.188034	-0.262718	-0.501459	-0.580462
F1LSY2	Neuronal pentraxin receptor OS=Rattus norvegicus OX=10116 GN=Nptxr PE=1 SV=1 - [F1LSY2_RAT]	0.484372	-0.414839	-0.504548	-0.0832149	-0.713276	-0.989181	-0.273644	-0.751163	-1.10269	-0.482401	-0.454688	-0.737679	-0.160554	-0.227504	-0.456848	0.00524588	-0.397912	-0.719256	-0.373569	-0.911172	-1.31619	-0.727835	0.261647	-0.16162	-0.501913	-0.432131
A0A0G2JWX4	Keratin, type II cytoskeletal 2 epidermal OS=Rattus norvegicus OX=10116 GN=Krt2 PE=1 SV=1 - [A0A0G2JWX4_RAT]	-0.482707	-1.30929	0.111816	0.15049	-1.72258	-0.343793	-0.242561	-1.24641	0.12304	0.154846	-1.31211	0.0922788	0.121862	-1.07791	0.286771	0.320407	0.0819029	0.914795	1.44561	-1.43232	0.0167828	-0.0828223	-1.91634	-0.542251	-0.502248	-0.155293
A0A0G2K2M2	Mitochondrial fission factor OS=Rattus norvegicus OX=10116 GN=LOC102556337 PE=1 SV=1 - [A0A0G2K2M2_RAT]	-0.52962	-0.391353	-0.339713	-0.47437	-0.292281	-0.282954	-0.355052	-0.498522	-0.498534	-0.64006	-1.02107	-0.732355	-1.12989	-0.106932	-0.11171	-0.251405	0.096246	0.181602	-0.0828444	0.521658	0.228812	0.328358	-0.420457	-0.415832	-0.504657	-0.0968666
P52759	2-iminobutanoate/2-iminopropanoate deaminase OS=Rattus norvegicus OX=10116 GN=Rida PE=1 SV=3 - [RIDA_RAT]	-0.757971	0.0541256	-0.0527333	-0.885799	-0.143344	-1.0313	-1.06605	0.375849	-0.0813042	-0.53528	-1.15149	-0.780761	-2.26628	0.396906	0.177257	-0.628727	-0.119503	-0.172274	-1.13513	-0.198923	-0.550816	-1.39818	0.357149	-0.51292	-0.504672	-0.504286
D4ABS5	PITH domain-containing 1 OS=Rattus norvegicus OX=10116 GN=Pithd1 PE=1 SV=2 - [D4ABS5_RAT]	3.03744	0.209008	0.188978	2.99544	-2.27098	-2.21642	0.74887	-2.32352	-2.2783	0.617561	-2.42253	-2.34238	0.551261	-0.414063	0.372025	2.52408	-0.347805	-0.377457	2.39548	-0.0551279	-0.0952954	2.60165	-0.0813537	0.113845	-0.504735	0.598937
Q4V7C6	GMP synthase [glutamine-hydrolyzing] OS=Rattus norvegicus OX=10116 GN=Gmps PE=1 SV=1 - [GUAA_RAT]	-0.934099	-0.214652	-0.492779	-0.696799	-0.363933	-0.893739	-0.68405	-0.321489	-0.769973	-0.979075	0.413291	-0.119726	0.0491394	-0.046466	-0.137759	-0.882073	0.0011095	-0.452667	-0.653662	0.527354	0.492915	-0.379776	0.180316	-0.249722	-0.504752	-0.129274
Q52KS1	ATP-dependent 6-phosphofructokinase OS=Rattus norvegicus OX=10116 GN=Pfkm PE=1 SV=1 - [Q52KS1_RAT]	2.10736	1.20244	-0.504078	1.14553	-0.484732	-2.49569	0.00979085	-0.934704	-3.01067	-0.843462	-0.0448651	-2.21706	0.150646	-1.0211	-2.61985	-1.22987	1.79035	0.110696	1.43687	2.23069	0.443442	1.87292	1.87131	0.208415	-0.505845	0.437043
P13803	Electron transfer flavoprotein subunit alpha, mitochondrial OS=Rattus norvegicus OX=10116 GN=Etfa PE=1 SV=4 - [ETFA_RAT]		-0.255695	-1.35379		-0.342262	-1.48267					0.662994	-0.277151		-0.0294886	-1.184		1.16004	0.196425		1.4676	-0.0369422		1.0425	-0.0579432	-0.508096	0.319775
D4A3S6	MTSS1L, I-BAR domain-containing OS=Rattus norvegicus OX=10116 GN=Mtss1l PE=1 SV=3 - [D4A3S6_RAT]	-0.4207	-1.18649	-0.768594	-0.73144	-0.496995	-0.121416	-0.0217026	-0.874584	-0.508344	-0.478058	-0.447302	-0.0461271	-0.0180635	-0.276373	0.085101	0.117218	-1.36058	-0.908968	-1.0016	-1.24721	-0.801319	-0.902443	-0.849601	-0.478724	-0.508479	-0.63688
A0A0G2K2R2	Enoyl-CoA delta isomerase 1, mitochondrial OS=Rattus norvegicus OX=10116 GN=Eci1 PE=1 SV=1 - [A0A0G2K2R2_RAT]	1.51312	-0.428191	-0.0287033	1.42073	-1.49416	-1.32624	0.12205	-1.72067	-1.60214	-0.211136	-1.34788	-1.05995	0.328836	-1.07671	-0.962952	0.429883	0.39762	0.562522	1.94372	0.878522	0.828798	2.47358	-0.205101	0.147914	-0.513597	0.478886
P62138	Serine/threonine-protein phosphatase PP1-alpha catalytic subunit OS=Rattus norvegicus OX=10116 GN=Ppp1ca PE=1 SV=1 - [PP1A_RAT]	2.14074	0.185455	0.0526573	2.13219	-1.94137	-1.714	0.248497	-1.88149	-2.10312	0.0744919	-1.58962	-1.77632	0.399071	-0.651388	-0.51524	1.18369	-0.75093	-0.850011	0.908997	-0.475539	-0.654704	1.27356	0.376029	0.196216	-0.514323	0.0366462
P0DMW1	Heat shock 70 kDa protein 1B OS=Rattus norvegicus OX=10116 GN=Hspa1b PE=2 SV=1 - [HS71B_RAT]											-0.310467	-0.729286					0.0820323	-0.286352		0.592183	0.218078		0.368145	-0.0809713	-0.519876	0.148853
Q562C9	1,2-dihydroxy-3-keto-5-methylthiopentene dioxygenase OS=Rattus norvegicus OX=10116 GN=Adi1 PE=2 SV=1 - [MTND_RAT]	-1.1024	-0.277945	-0.319722	-1.3595	0.118917	-0.61858	-0.942392	-0.0575462	-0.0528913	-1.19762	0.268779	-0.725529	-0.838584	0.122083	0.0800216	-1.02093	0.0789716	0.174992	-1.09866	0.170462	0.128094	-1.02137	0.00530035	-0.273087	-0.522202	-0.291059
G3V6S2	Cytoplasmic aconitate hydratase OS=Rattus norvegicus OX=10116 GN=Aco1 PE=1 SV=1 - [G3V6S2_RAT]	2.41229	0.348596	-1.19634	0.678251	-0.970715	-2.91265	0.217188	-0.686937	-2.53996	0.564501	0.0336738	-2.21497	0.650675	-0.62962	-2.53652	0.46822	1.28941	-0.582085	1.52299	0.15624	-1.54737	1.08482	2.04626	-0.144903	-0.522256	0.148176
Q68FR7	Protein LTV1 homolog OS=Rattus norvegicus OX=10116 GN=Ltv1 PE=2 SV=1 - [LTV1_RAT]	-1.8043	-0.492723	0.399686	-1.31869	-0.976956	-0.0497474	-1.48922	0.102595	0.813111	-0.695789	-0.915269	0.148799	-1.36232	0.297207	0.667275	-0.839794	0.30972	0.879536	-0.752286	0.695575	1.03592	-0.604394	-0.95219	-0.106798	-0.523209	-0.0610463
D3ZQL6	MICAL-like protein 1 OS=Rattus norvegicus OX=10116 GN=Micall1 PE=1 SV=1 - [MILK1_RAT]	-0.328611	0.0180674	-0.615787	-0.776673	-0.208252	-0.884418	-0.982747				0.392589	-1.32731	-1.71503	0.526568	-0.163705	-0.329629	0.0781611	-0.521977	-0.812653				0.492276	-0.188593	-0.523683	-0.292732
A0A0G2K3Y9	Megakaryoblastic leukemia (Translocation) 1 (Predicted) OS=Rattus norvegicus OX=10116 GN=Mkl1 PE=1 SV=1 - [A0A0G2K3Y9_RAT]	-1.37775		-0.269995	-1.38977	-0.0147487	-0.380696	-2.11984		0.753565	-0.373076	-0.154672	0.0532576	-1.20926	0.152557	0.215838	-1.14757	-0.763588	-0.667733	-2.21345	-0.0568948	-0.313397	-2.21424		-0.27885	-0.527373	-0.772418
Q9JHW0	Proteasome subunit beta type-7 OS=Rattus norvegicus OX=10116 GN=Psmb7 PE=1 SV=1 - [PSB7_RAT]	2.27523	0.871753	-1.35623	0.96196	-0.52061	-3.16981	-0.893528	0.21466	-2.44388	-0.089966	0.0511166	-2.23068	-0.15112	0.194236	-2.15494	-0.0368072	1.69497	-0.475641	1.6891	1.56501	-0.656225	1.54493	2.21117	-0.0996396	-0.527498	0.443754
D3ZNG0	Adhesion G protein-coupled receptor L2 OS=Rattus norvegicus OX=10116 GN=Adgrl2 PE=1 SV=4 - [D3ZNG0_RAT]	-2.26	-0.626499	0.774395		-0.473167	0.885414	-1.55153			-1.55757	-0.67249	0.711687		0.088446	1.43292		-0.658986	0.775625		-1.65668	-0.227789	-1.73028	-0.289615	1.06426	-0.529973	-0.133566
D3ZLX2	BLOC-1-related complex subunit 7 OS=Rattus norvegicus OX=10116 GN=Borcs7 PE=1 SV=1 - [D3ZLX2_RAT]	-0.293011	-0.406827	0.0197056	-0.629159	-0.635232	-0.251012	-0.837318	-0.567971	-0.19309	-0.848823	-1.07118	-0.661361	-1.31932	0.249141	0.619255	-0.0346465	-0.801316	-0.341067	-1.11972	-1.07327	-0.618746	-1.40589	-0.0445337	0.334984	-0.531273	-0.462928
Q2THW7	Palmitoyltransferase ZDHHC5 OS=Rattus norvegicus OX=10116 GN=Zdhhc5 PE=1 SV=1 - [ZDHC5_RAT]	-0.53771	-0.760512	-0.939154	-0.844745	-0.696607	0.039744	-0.774559	-0.2487	0.0777605	-0.708147	-0.69406	-0.293637	-0.809258	-0.191196	0.149886	-0.635126	-0.454291	0.0237757	-0.81756	-0.257456	-0.258229	-0.840086	-0.18337	0.424641	-0.531694	-0.320689
D3ZCZ9	NADH dehydrogenase [ubiquinone] iron-sulfur protein 6, mitochondrial OS=Rattus norvegicus OX=10116 GN=LOC100912599 PE=1 SV=1 - [D3ZCZ9_RAT]	-1.29078		-0.508184	-2.09019		0.751885	-0.767563					0.685864	-0.905233					-0.191362	-1.90316		0.235731	-1.48455		0.270352	-0.536495	-0.663037
P07323	Gamma-enolase OS=Rattus norvegicus OX=10116 GN=Eno2 PE=1 SV=2 - [ENOG_RAT]	1.64752	0.207459	-1.5536	0.0860809	-0.168145	-2.12732	-0.30802	-0.149659	-2.45442	-0.598818	0.429601	-1.4529	0.178856	-0.0114289	-2.11949	-0.506316	0.733308	-1.0436	0.551219	-0.443672	-2.21145	-0.621145	1.77814	0.0151077	-0.536852	-0.308373
Q68FT8	RCG33981, isoform CRA_a OS=Rattus norvegicus OX=10116 GN=Serpinf2 PE=2 SV=1 - [Q68FT8_RAT]	0.598253	0.0509778	-0.240222	0.341113	-1.06117	-1.41759	-0.750792	-0.334565	-0.651725	-0.102951	-1.3039	-1.57158	-1.03957	-0.660613	-1.03113	-0.431934	0.507374	0.289203	0.701436	1.32357	1.04152	1.50342	0.334264	-0.105894	-0.537012	0.202637
G3V700	Nardilysin OS=Rattus norvegicus OX=10116 GN=Nrdc PE=1 SV=1 - [G3V700_RAT]	1.13133	-0.563644	-2.5238	0.178535	-0.53063	-1.93226	0.530668	-0.153797	-1.26153	0.355536	-0.37324	-1.30328	-0.0909828	-0.504124	-2.26185	0.18056	0.72062	-0.724719	0.239824	-0.152012	-1.08155	0.351398	1.48664	0.0605231	-0.537176	-0.147973
Q68HB5	Protocadherin 7, isoform CRA_b OS=Rattus norvegicus OX=10116 GN=Pcdh7 PE=2 SV=1 - [Q68HB5_RAT]	-0.117298	-0.798888	-1.12153	-0.782851	-0.285437	-0.380311	-0.391878	-0.399074	-0.696244	-0.640462	-0.44718	-0.395579	-0.695811	0.435212	0.177865	0.24707	-0.329982	-0.43402	-0.597691	-0.827986	-0.731672	-1.30581	-0.163369	-0.210919	-0.538061	-0.36976
D4ACC2	KN motif and ankyrin repeat domains 2 OS=Rattus norvegicus OX=10116 GN=Kank2 PE=1 SV=2 - [D4ACC2_RAT]	-1.03384	-0.519463	-0.167884	-0.657939	0.450214	-0.462394	-0.88989	-0.508566	-0.420083	-1.51667	-0.267348	-0.463465	-0.962611	0.156811	-0.417541	-0.912633	-0.604986	-0.18778	-0.807624	0.235458	0.176197	-0.452136	-0.263406	-0.564659	-0.538111	-0.383743
B1H257	BLOC-1-related complex subunit 5 OS=Rattus norvegicus OX=10116 GN=Borcs5 PE=1 SV=1 - [B1H257_RAT]	-0.54263	-0.245884	-0.668101	3.60394e-06			-1.03614			-0.744014			-1.25647			-0.0746952	0.136043	-0.252458	-0.950248			-0.194172	0.285889	-0.183344	-0.539461	-0.311182
A1L1J8	RAB5B, member RAS oncogene family OS=Rattus norvegicus OX=10116 GN=Rab5b PE=1 SV=1 - [A1L1J8_RAT]	2.85682	0.321832	-0.652474	1.78943	-1.22321	-2.23983	0.264639	-2.04413	-3.07009	-0.635052	-0.436262	-1.42729	1.00553	-1.69559	-2.72631	-0.289444	-0.047392	-0.987982	1.32414	-0.163779	-1.11009	1.19354	1.41536	0.394042	-0.541301	-0.140665
Q68FX1	Mannose-6-phosphate isomerase OS=Rattus norvegicus OX=10116 GN=Mpi PE=2 SV=1 - [MPI_RAT]		-0.101646	-0.870017		-0.213361	-1.02405		-0.587246	-1.40727		0.328435	-0.456653		-0.460366	-1.28516		0.404042	-0.330612		0.289414	-0.450961		0.9309	0.115513	-0.541475	-0.0984032
Q9EQP5	Prolargin OS=Rattus norvegicus OX=10116 GN=Prelp PE=2 SV=1 - [PRELP_RAT]					-1.38844						0.305216						0.746783			2.07471					-0.541614	1.41075
A0A096MKH4	Ubiquitin-conjugating enzyme E2, J1 (Fragment) OS=Rattus norvegicus OX=10116 GN=Ube2j1 PE=1 SV=1 - [A0A096MKH4_RAT]	-0.789137		-0.806692	-0.958136								0.375365	0.064494		-0.404634						-0.795252	-1.19849		-0.0954949	-0.54465	-0.485875
D3ZIC4	Protein phosphatase 1, regulatory (Inhibitor) subunit 12B (Predicted) OS=Rattus norvegicus OX=10116 GN=Ppp1r12b PE=1 SV=1 - [D3ZIC4_RAT]	-0.211172	-0.535172	-0.452532	-1.06617	-0.639935	-0.599607	-1.15068	-0.202869	-0.171881	-0.792383	-0.392246	-0.326322	-0.949048	-0.5227	-0.496477	-1.11515	0.633025	0.749382	0.00595812	0.901632	1.01227	0.260355	0.345968	0.381593	-0.545081	0.100567
A0A0G2KAQ5	Myozenin 2 OS=Rattus norvegicus OX=10116 GN=Myoz2 PE=1 SV=1 - [A0A0G2KAQ5_RAT]			-0.776318									-0.316396			0.194002			2.86825			4.31443			-0.403892	-0.546357	1.7432
Q5BJT9	Creatine kinase U-type, mitochondrial OS=Rattus norvegicus OX=10116 GN=Ckmt1 PE=1 SV=1 - [Q5BJT9_RAT]	1.36579	-0.597049	-1.01334	0.139019	-0.819111	-1.27771	-0.062797	-1.08861	-1.55655	-0.411063	-0.406622	-0.839628	0.303639	-0.339731	-0.812438	0.334882	-0.138715	-0.521287	0.501281	-0.446506	-0.834799	0.179279	0.655864	0.19256	-0.547307	-0.0771644
Q63580	Titin (Fragment) OS=Rattus norvegicus OX=10116 PE=2 SV=1 - [Q63580_RAT]			-0.620058									-0.489188						2.70709			4.27338				-0.554623	3.49023
D3ZFH5	Inter-alpha-trypsin inhibitor heavy chain 2 OS=Rattus norvegicus OX=10116 GN=Itih2 PE=1 SV=3 - [D3ZFH5_RAT]	-0.293112	-0.951063	-1.10771	-1.2052	-0.46184	-0.660799	-0.695728	0.365659	0.0400285	0.0530047	-0.725564	-1.02871	-1.13828	0.28683	0.0737661	-0.0287587	0.311543	0.15522	-0.0720569	0.711893	0.573424	0.337658	0.298331	-0.00179953	-0.55592	0.125648
G3V7H6	Arginase OS=Rattus norvegicus OX=10116 GN=Arg2 PE=3 SV=1 - [G3V7H6_RAT]		0.38722	-0.745457		-0.487606	-1.61498		0.0479603	-1.08876		0.0770892	-1.02469		-0.55331	-1.50622		0.807497	-0.587516		0.446455	-0.740306		1.35408	0.01974	-0.556154	-0.0949469
A0A0G2K079	Breast carcinoma-amplified sequence 1 homolog OS=Rattus norvegicus OX=10116 GN=Bcas1 PE=1 SV=1 - [A0A0G2K079_RAT]	0.118352	-0.726277	-1.06266	-1.17368	-0.0888938	-0.650007	-0.698089	-0.5225	-0.910538	-1.02842	0.208417	-0.144686	-0.26479	0.237294	-0.640844	-0.81434	0.157484	-0.617313	-0.857744	-0.533105	-0.69754	-1.00428	0.841426	0.208123	-0.556582	-0.332136
A0A0G2JSH5	Serum albumin OS=Rattus norvegicus OX=10116 GN=Alb PE=1 SV=1 - [A0A0G2JSH5_RAT]	-0.0382157	-2.39293	0.00652806	-1.32089	-1.87499	1.9619	-0.218956	-1.81942	0.528389	-0.805893	-2.11883	1.38747	-1.07259	0.193706	3.19713	1.53358	0.343834	3.43477	1.59194	1.70268	3.57295	2.87802	-1.26208	-0.289401	-0.558819	1.31871
Q4V885	Collectin-12 OS=Rattus norvegicus OX=10116 GN=Colec12 PE=2 SV=1 - [COL12_RAT]		-2.35184			-0.515924			0.192234			0.440095			-0.848871			-0.703502			0.441529					-0.558858	-0.370281
F1LTG2	Alpha-kinase 2 OS=Rattus norvegicus OX=10116 GN=Alpk2 PE=4 SV=3 - [F1LTG2_RAT]			-0.163195			-0.184256			-0.993752			-0.90271						-1.46574			-0.0448386			-0.0212879	-0.560978	-0.510623
Q63881	Potassium voltage-gated channel subfamily D member 2 OS=Rattus norvegicus OX=10116 GN=Kcnd2 PE=1 SV=1 - [KCND2_RAT]	-0.295637	-0.601399	-0.373153	-0.374992	-0.648437	-0.462504	-0.401784	-1.02678	-0.459893	-0.233948	-1.03431	-0.822781	-0.83371	-0.28092	-0.109092	-0.115969	-0.707621	-0.445659	-0.577287	-0.927029	-0.670788	-0.810906	-0.495897	-0.314668	-0.561301	-0.524129
D3ZH36	Extracellular leucine-rich repeat and fibronectin type III domain-containing 2 OS=Rattus norvegicus OX=10116 GN=Elfn2 PE=1 SV=3 - [D3ZH36_RAT]	-0.68959	-0.584994	-0.029533	-1.12344	-0.382069	0.126436	-1.01233	-0.533781	-0.0346152	-1.50948	-0.64841	-0.316825	-1.35845	-0.51397	-0.048226	-1.22498	-0.524214	-0.0211309	-1.40328	-0.948588	-0.369774	-1.89574	-0.0958504	0.198468	-0.561553	-0.683811
Q6P7Q4	Lactoylglutathione lyase OS=Rattus norvegicus OX=10116 GN=Glo1 PE=1 SV=3 - [LGUL_RAT]	0.989662	-0.217056	-0.793582	0.429111	-1.43744	-1.81467	-0.771033	-0.73507	-1.12163	-0.147424				-0.514802	-0.906131	0.0699086	-0.18708	-0.226737	0.363013	-0.859226	-1.16614	-0.323342	0.369642	-0.0690204	-0.561914	-0.313629
Q6AYK3	Inositol-3-phosphate synthase 1 OS=Rattus norvegicus OX=10116 GN=Isyna1 PE=3 SV=2 - [INO1_RAT]	-0.37746	-0.371353	-0.238155	-0.500145	-0.967867	-0.601939	-0.628571	-0.437981	-0.215697	-0.310299	-1.22619	-0.881145	-0.896933	-0.588656	-0.35344	-0.625546	-0.652373	-0.292813	-0.515711	-0.547928	-0.208668	-0.323363	-0.414042	-0.320565	-0.563066	-0.478337
Q63041	Alpha-1-macroglobulin OS=Rattus norvegicus OX=10116 GN=A1m PE=1 SV=1 - [A1M_RAT]	-0.199567	-0.3489	-0.434543	-0.211173	-0.912983	-1.03985	-0.994871	-0.511843	-0.683326	-0.399863	-0.42455	-0.599635	-0.198358	-0.0737628	-0.472407	-0.205396	0.569961	0.52876	0.204241	1.38903	1.15086	1.00302	-0.0446719	-0.223384	-0.563425	0.302325
Q62967	Diphosphomevalonate decarboxylase OS=Rattus norvegicus OX=10116 GN=Mvd PE=1 SV=1 - [MVD1_RAT]	3.75197	0.246063	-2.32646	1.37906	-1.10547	-3.70896	0.273496	-0.545485	-3.02481	0.78279	0.0146837	-2.5024	1.18313	-0.11393	-3.20356	0.908619	1.08522	-1.22204	2.30115	0.27382	-1.9442	1.55855	2.63378	0.0255846	-0.563792	0.29051
Q62651	Delta(3,5)-Delta(2,4)-dienoyl-CoA isomerase, mitochondrial OS=Rattus norvegicus OX=10116 GN=Ech1 PE=1 SV=2 - [ECH1_RAT]	1.97901	-0.667228	-0.496241	1.71224	-2.38407	-2.25539	-0.163028	-0.825645	-0.706311	1.07396	-2.10082	-1.94655	-0.0479664	0.0757896	0.190358	1.96126	-0.455793	-0.0687439	2.00943	0.19232	0.361688	2.27336	-0.429384	-0.234836	-0.565005	0.485623
P50554	4-aminobutyrate aminotransferase, mitochondrial OS=Rattus norvegicus OX=10116 GN=Abat PE=1 SV=3 - [GABT_RAT]	3.44327	-0.239443	-2.42118	0.00480912	-0.223256	-2.4473	0.424097	-0.799068	-3.03245	-0.554051	0.620588	-1.57786	1.21635	-1.46143	-3.69958	-1.10681	1.49867	-0.649349	1.97975	0.470161	-1.68358	0.646376	2.58137	0.268554	-0.56682	0.00504014
D3ZAU7	Tau tubulin kinase 1 OS=Rattus norvegicus OX=10116 GN=Ttbk1 PE=1 SV=3 - [D3ZAU7_RAT]	-1.01373	-0.321722	-1.104	0.233869	-0.748221	-0.957754	-0.775382	0.229273	-0.604658	0.726344	-1.14511	-1.32905	-1.21833	-0.562639	-0.17122	-1.2745	-0.497853	-0.631357	-0.641334	-0.942355	-0.118649	-1.42987	-0.337178	0.0636439	-0.567512	-0.646804
P19633	Calsequestrin-1 OS=Rattus norvegicus OX=10116 GN=Casq1 PE=1 SV=2 - [CASQ1_RAT]	1.09706	-0.309576	-0.745883	0.0252492	-3.01598	-3.4946	-2.66091	-0.50584	0.22268	0.17724	0.952399	1.4272	1.37954	-1.22935	-1.72208	-0.955984	3.68538	3.28279	2.3331	4.88219	4.47388	3.40178	0.788378	0.305055	-0.569246	1.71872
P42123	L-lactate dehydrogenase B chain OS=Rattus norvegicus OX=10116 GN=Ldhb PE=1 SV=2 - [LDHB_RAT]	2.49263	0.00781761	-1.78523	0.603817	-0.687036	-2.85946	-0.239788	-0.187356	-2.6047	0.117175	0.152202	-1.84929	0.5868	-0.00339518	-2.2027	0.366002	1.49327	-0.64068	1.65121	0.0370734	-1.81997	0.42927	2.27816	0.191167	-0.569935	0.197183
F1LQ93	Collagen alpha-1(IX) chain OS=Rattus norvegicus OX=10116 GN=Col9a1 PE=4 SV=3 - [F1LQ93_RAT]	0.294316		-0.204732	0.488906		-1.9269	-1.1707		-0.833279	-0.14651		-1.07389	-0.389348		-1.23117	-0.542567		3.04841	3.61226		4.30505	4.86041		-0.420192	-0.5716	1.65536
D3ZXA6	Pyruvate dehydrogenase phosphatase regulatory subunit OS=Rattus norvegicus OX=10116 GN=Pdpr PE=1 SV=1 - [D3ZXA6_RAT]		-1.32898	-1.08626		-0.456777	-0.256364		-0.247675	-0.0566018		-0.685075	-0.459067		-0.283553	-0.0972462		-0.00429788	0.272143		-0.715841	-0.44512		0.60522	0.800929	-0.5721	0.0165292
P18421	Proteasome subunit beta type-1 OS=Rattus norvegicus OX=10116 GN=Psmb1 PE=1 SV=3 - [PSB1_RAT]	2.00477	0.400975	-1.24123	0.86515	-1.40983	-3.30323	-0.300042	-0.250255	-2.1194	0.558806	-0.00307112	-2.06992	0.139005	0.119762	-1.84997	-0.226649	1.14486	-0.816577	1.53925	1.19833	-0.520651	1.45149	1.68174	-0.0418815	-0.572275	0.318225
D3ZA31	Myotubularin related protein 2 (Predicted), isoform CRA_b OS=Rattus norvegicus OX=10116 GN=Mtmr2 PE=1 SV=1 - [D3ZA31_RAT]	2.56499	0.044742	-1.67607	0.481987	0.157792	-1.857	0.363615	-1.41901	-2.89149	-0.740301	-0.0217456	-1.93965	0.209313	-0.196942	-2.25427	-0.101248	0.79145	-0.937109	1.09116	-0.444284	-1.8401	0.179675	2.53012	0.386059	-0.57768	-0.0488487
B3DM92	Phospholipid phosphatase-related protein type 3 OS=Rattus norvegicus OX=10116 GN=Plppr3 PE=2 SV=1 - [B3DM92_RAT]	-1.06031	-0.463788	-0.0506865	-1.16772	-0.360525	-0.0836283	-1.08302	-0.595293	-0.275	-1.15431	-0.577513	-0.0633765	-1.29566	0.0325075	0.265906	-0.650132	-0.63296	-0.428557	-1.68059	-1.07035	-0.960069	-1.87229	-0.17601	0.129583	-0.57793	-0.694885
G3V826	Transketolase OS=Rattus norvegicus OX=10116 GN=Tkt PE=1 SV=1 - [G3V826_RAT]	2.50676	0.552331	0.22544	2.81412	-2.31651	-2.78891	0.152548	-1.83444	-2.40973	0.00950913	-1.65302	-2.1941	0.591833	-1.31705	-1.68658	0.615509	-0.0233593	-0.425121	2.1822	-0.0187934	-0.264669	2.1062	0.511394	0.00154063	-0.577999	0.189425
D3ZZK8	FSHD region gene 1 OS=Rattus norvegicus OX=10116 GN=Frg1 PE=1 SV=3 - [D3ZZK8_RAT]								-0.371568	-0.186261		-0.994608	-0.774366		0.53628	0.716821					0.303739	0.568694		-0.089757	0.100187	-0.581701	0.355994
B2RZ77	Dermatopontin OS=Rattus norvegicus OX=10116 GN=Dpt PE=1 SV=1 - [B2RZ77_RAT]	-0.06758		-1.27032	-0.304111		-1.19568	-0.166904		-0.684101	0.275245		-1.24777	-0.290643					1.78759	2.62401		2.85185	3.67978		-1.05466	-0.582652	1.59965
D3ZFB6	Proline-rich transmembrane protein 2 OS=Rattus norvegicus OX=10116 GN=Prrt2 PE=1 SV=1 - [PRRT2_RAT]	-0.97233	-0.521426	-0.219729	-1.26185	-0.234628	-0.0849464	-1.20879	-0.574259	-0.214079	-1.42806	-0.267531	-0.0163221	-1.05065	-0.276055	0.299197	-1.09358	-0.758638	-0.31309	-1.64999	-1.08683	-0.647	-1.99239	-0.319634	0.162797	-0.583662	-0.727154
A0A0G2JSQ1	Beta-synuclein OS=Rattus norvegicus OX=10116 GN=Sncb PE=1 SV=1 - [A0A0G2JSQ1_RAT]	-0.965548	-0.181907	-0.943175	-1.65326	0.201302	-0.602279	-1.2498	0.390488	-0.422433	-1.13938	0.150336	-0.62765	-1.34682	0.12638	-0.691307	-1.40643	0.15524	-0.572312	-1.41218	-0.607218	-1.34049	-2.18885	0.531948	-0.276336	-0.586943	-0.752365
A0A0G2JWM9	TBC1 domain family, member 22B OS=Rattus norvegicus OX=10116 GN=Tbc1d22b PE=1 SV=1 - [A0A0G2JWM9_RAT]								-0.451724	-0.723393											-0.995507	-1.18753				-0.587558	-1.09152
Q63747	Small nuclear ribonucleoprotein-associated protein OS=Rattus norvegicus OX=10116 PE=3 SV=1 - [Q63747_RAT]		-0.43192	-0.675055		-0.823047	-1.10849		-0.326191	-0.620978		-0.231689	-0.491542		-0.963746	-1.2633		-0.577063	-0.786482		-0.290231	-0.50537		-0.0139878	-0.304139	-0.588615	-0.58804
D3ZHY6	DEAD-box helicase 54 OS=Rattus norvegicus OX=10116 GN=Ddx54 PE=1 SV=3 - [D3ZHY6_RAT]	-1.81787	-0.210977	-0.237744	-2.08079	-0.0224148	-0.0914948	-1.87198	0.298438	0.220019	-1.6299	0.194995	0.151511	-1.70063	0.557226	0.474041	-1.37404				-0.639382	-0.638154	-2.61948	0.0780927	0.00430987	-0.591517	-0.650891
D3ZVJ9	WD repeat domain 20 OS=Rattus norvegicus OX=10116 GN=Wdr20 PE=1 SV=2 - [D3ZVJ9_RAT]	0.534253	0.256557	-0.273035	0.361331							-1.94304	-2.48935	-1.86408				-1.14738	-1.24678	-1.13868	0.210577	-0.729698	0.205067	0.455626	0.0755821	-0.592215	-0.57553
P63004	Platelet-activating factor acetylhydrolase IB subunit alpha OS=Rattus norvegicus OX=10116 GN=Pafah1b1 PE=1 SV=2 - [LIS1_RAT]	2.11325	0.711243	0.12376	2.38218	-2.00938	-2.17436	-0.195918	-1.70336	-2.03112	-0.534728	-1.7474	-2.07064	-0.138232	-0.5005	-1.00402	1.10346	0.0630176	-0.49915	1.67523	-0.313622	-0.944885	1.33374	0.506373	-0.0319892	-0.594706	0.104119
Q9Z136	Hamartin OS=Rattus norvegicus OX=10116 GN=Tsc1 PE=1 SV=1 - [TSC1_RAT]		-0.0337654	0.198702		-0.431518	-0.524234					-1.35687	-1.42399		-0.0224328	-0.129255		0.165654	0.148966		-0.414105	-0.436514		0.538192	0.440772	-0.59528	0.0364096
Q5XIE0	Acidic leucine-rich nuclear phosphoprotein 32 family member E OS=Rattus norvegicus OX=10116 GN=Anp32e PE=2 SV=1 - [AN32E_RAT]				-0.995491						-0.200108						-1.33164									-0.5978	-1.33164
D3ZBS2	Inter-alpha-trypsin inhibitor heavy chain H3 OS=Rattus norvegicus OX=10116 GN=Itih3 PE=1 SV=3 - [D3ZBS2_RAT]	-0.532984	-0.480576	-0.970237	-1.07991	-0.47062	-0.933368	-1.02574	0.159715	-0.526891	-0.51563	-0.244958	-0.555557	-0.92755	0.921081	0.337805	0.046274	1.20318	0.707434	0.386857	1.8464	1.36292	0.849121	0.272524	-0.409244	-0.598063	0.549733
P62824	Ras-related protein Rab-3C OS=Rattus norvegicus OX=10116 GN=Rab3c PE=1 SV=1 - [RAB3C_RAT]	1.24288	-0.113013	-0.893915	-0.0393259	-0.368666	-1.19188	-0.274733	-1.09961	-1.93217	-1.08445	-0.334476	-1.1321	-0.286598	-0.155609	-0.99293	-0.143379	-0.248806	-0.995992	-0.271193	-0.705747	-1.45865	-0.742343	1.19534	0.36742	-0.601788	-0.369874
M0R3N4	Vesicle amine transport 1-like OS=Rattus norvegicus OX=10116 GN=Vat1l PE=1 SV=2 - [M0R3N4_RAT]	1.94257	1.24243	-0.788217	1.02521	-0.685388	-2.54454	-0.631161	-0.892485	-2.99247	-1.07307	0.0173922	-1.85094	-0.228177	-0.159653	-2.20862	-0.477277	1.23691	-0.642934	1.0407	0.826938	-1.36401	0.403646	2.25094	-0.0388411	-0.602555	0.0533021
M0R809	Guanine nucleotide-binding protein subunit gamma OS=Rattus norvegicus OX=10116 GN=Gng4 PE=3 SV=1 - [M0R809_RAT]	0.552476	-0.652591	-0.94261	-0.430859	-0.881162	-1.21349	-0.639184	-0.86983	-1.2115	-0.706618	-0.00825322	-0.314989	0.187671	-0.134098	-0.480534	0.026179	-0.0491542	-0.305456	0.0765049	-1.18102	-1.44304	-1.06957	0.35689	0.0198555	-0.609884	-0.332981
Q5XHY1	Capping protein, Arp2/3 and myosin-I linker protein 3 OS=Rattus norvegicus OX=10116 GN=Carmil3 PE=2 SV=2 - [CARL3_RAT]					-1.23771	-0.62106					-0.612676	0.0295741		-0.672694	-0.0701455		-1.7321	-1.03942					-1.20952	-0.597566	-0.610469	-0.886907
Q62894	Extracellular matrix protein 1 OS=Rattus norvegicus OX=10116 GN=Ecm1 PE=1 SV=2 - [ECM1_RAT]	-1.36699	-0.034315	-0.603284	-1.23555	0.30202	-0.309261	-0.878971	0.18832	-0.432301	-1.07144	-0.660589	-1.24628	-1.88763	-0.536978	-1.16236	-1.79967	-0.0607014	-0.595954	-1.30162	0.79154	0.250567	-0.696058	-0.139609	-0.755594	-0.612386	-0.65784
Q5PPG2	Legumain OS=Rattus norvegicus OX=10116 GN=Lgmn PE=1 SV=1 - [Q5PPG2_RAT]		-1.48372	-1.2041		-1.90932	-1.2367		0.446307	0.674276		-0.225644	0.0372592	-0.925256	-0.441126	-0.0569554	-0.262491	0.598491	0.569432	-1.74933	0.329572	0.637188	-2.18432	-0.0293218	-0.506084	-0.612706	-0.335016
P55213	Caspase-3 OS=Rattus norvegicus OX=10116 GN=Casp3 PE=2 SV=2 - [CASP3_RAT]	0.207961	0.421198	0.362887	0.684563	-1.14846	-1.19673	-0.789766	-0.926601	-0.984046	-0.517243	-1.75053	-1.73181	-1.47158	-0.218373	-0.373777	0.0370726	-0.408495	-0.437974	-0.241204	-0.97213	-0.764003	-0.611327	0.18222	-0.0160727	-0.614048	-0.441304
P05065	Fructose-bisphosphate aldolase A OS=Rattus norvegicus OX=10116 GN=Aldoa PE=1 SV=2 - [ALDOA_RAT]	1.89627	0.835307	-1.09978	1.44367	-1.0114	-2.77082	-0.43923	-0.925913	-2.94123	-0.418389	-0.155177	-1.78712	0.636924	-0.407427	-2.14389	0.416278	1.56765	-0.0941766	2.33056	2.29832	0.313921	2.59923	1.58113	-0.157984	-0.614485	0.745046
F1LND0	Collagen type XVI alpha 1 chain OS=Rattus norvegicus OX=10116 GN=Col16a1 PE=1 SV=2 - [F1LND0_RAT]					-0.579228			-0.901925			-0.370482			-1.04485			1.99611			3.58379					-0.617212	1.51168
P20266	POU domain, class 4, transcription factor 1 OS=Rattus norvegicus OX=10116 GN=Pou4f1 PE=2 SV=3 - [PO4F1_RAT]	-1.01746	0.345562	-0.451676	-0.808544	0.373756	-0.465794	-0.760104				-0.97961	-1.79357	-2.15952	-0.501222	-1.35488	-1.71678	-0.625864	-1.38939	-1.87604				0.162789	-0.681464	-0.617493	-1.12693
D3ZQ82	Regulatory factor X, 1 (Influences HLA class II expression) (Predicted) OS=Rattus norvegicus OX=10116 GN=Rfx1 PE=1 SV=1 - [D3ZQ82_RAT]	-0.746227			-0.739701			-0.739278			-0.250764												-0.395586			-0.618992	-0.395586
D3ZTF1	Solute carrier family 4 member 1 adaptor protein OS=Rattus norvegicus OX=10116 GN=Slc4a1ap PE=1 SV=3 - [D3ZTF1_RAT]	-1.2575			-1.0793		0.691044	-0.986583			-0.469048					0.0709929	-1.09816			-1.68866						-0.620276	-0.905276
G3V7Q6	Proteasome subunit beta type OS=Rattus norvegicus OX=10116 GN=Psmb5 PE=1 SV=1 - [G3V7Q6_RAT]	2.36406	1.45528	-1.39834	0.831457	-0.845808	-3.45173	-1.10237	0.184292	-2.58884	-0.557597	0.22447	-2.56332	-0.351004	-0.683736	-3.46855	0.0577545	2.28695	-0.637904	1.68409	2.23582	-0.627667	1.58709	2.9905	-0.136747	-0.620705	0.411383
P58295	Sodium- and chloride-dependent glycine transporter 2 OS=Rattus norvegicus OX=10116 GN=Slc6a5 PE=1 SV=2 - [SC6A5_RAT]	0.65707	-0.344273	-1.39517	-1.47071	-0.37873	-1.47194	-1.48492	0.168365	-0.934183	-1.0166	0.630028	-0.437585	-0.522221	0.787858	-0.319456	-0.400039	0.391647	-0.625532	-0.830867	0.196343	-0.826556	-1.04038	1.80966	0.711745	-0.623221	-0.0556502
Q6IFW6	Keratin, type I cytoskeletal 10 OS=Rattus norvegicus OX=10116 GN=Krt10 PE=3 SV=1 - [K1C10_RAT]	-0.333795	-1.84904	0.0876393	-0.524095	-1.35807	0.0136137	-0.247754	-1.75798	-0.113126	-0.722312	-1.06179	0.353179	-0.147206	-1.40095	-0.0519096	-0.678099	0.701062	2.41932	1.8122	-1.05431	0.586394	-0.189825	-1.18338	0.565243	-0.626128	0.114879
Q01066	Calcium/calmodulin-dependent 3',5'-cyclic nucleotide phosphodiesterase 1B OS=Rattus norvegicus OX=10116 GN=Pde1b PE=1 SV=1 - [PDE1B_RAT]		-0.602418	0.263762		-0.707728	0.116138					-1.84774	-0.998274		-1.20574	-0.395976								-0.8509	-0.0317365	-0.629376	-0.621087
Q6AYS3	Carboxypeptidase OS=Rattus norvegicus OX=10116 GN=Ctsa PE=1 SV=1 - [Q6AYS3_RAT]	0.856112	-1.41168	-1.49652	-0.515307	-0.407019	-0.534177	0.509598	-1.08314	-1.21964	-0.245289	-0.961428	-1.06299	-0.0908642	-0.230115	-0.371378	0.604801	0.294193	0.243064	1.09449	1.36334	1.30649	2.14943	-0.0141136	-0.145974	-0.630957	0.516947
D3ZJH9	Malic enzyme OS=Rattus norvegicus OX=10116 GN=Me2 PE=1 SV=1 - [D3ZJH9_RAT]	3.13016	0.594143	-1.91381	1.21177	-0.571359	-3.1517	-0.0621937	-0.785677	-3.42042	-0.230108	0.0153397	-2.42434	0.948669	-0.291168	-2.71911	0.530092	1.52339	-0.966056	2.11855	1.12871	-1.38089	1.67091	2.59924	-0.0804764	-0.634018	0.423488
M0R776	Mitochondrial ribosomal protein S36 OS=Rattus norvegicus OX=10116 GN=Mrps36 PE=1 SV=1 - [M0R776_RAT]	-1.63571	-0.936903	-1.22281	-2.23608	0.312781	-0.0154373	-0.966152	0.205287	-0.132271	-1.41286	0.361573	0.0589501	-0.963414	-0.191367	-0.533691	-1.89268	0.362706	0.110516	-1.1982	0.337226	0.0793163	-1.07224	-0.112865	-0.445787	-0.63497	-0.460039
B2RYM3	Inter-alpha trypsin inhibitor, heavy chain 1 OS=Rattus norvegicus OX=10116 GN=Itih1 PE=1 SV=1 - [B2RYM3_RAT]	-0.0886041	-0.50158	-1.04822	-0.623165	-1.03814	-1.52557	-1.05374	-0.0441089	-0.344022	-0.0428675	-0.449798	-0.871439	-1.14922	0.54542	0.0530503	0.543726	0.601495	0.349137	0.536138	1.541	0.911288	1.09673	0.131403	-0.357009	-0.635938	0.400264
M0RBL8	Transcription elongation factor A (SII)-like 6 OS=Rattus norvegicus OX=10116 GN=Tceal6 PE=1 SV=1 - [M0RBL8_RAT]	-1.91961		-0.826795	-0.694858		-0.551762	-0.357267		0.344857	0.469926		-1.56764	-1.4448		-0.465339	-0.338439		-1.33076	-1.32861					-2.07241	-0.637894	-1.16339
B5DFK9	Gcn1l1 protein (Fragment) OS=Rattus norvegicus OX=10116 GN=Gcn1l1 PE=2 SV=1 - [B5DFK9_RAT]								-0.493625			-0.784381			-0.870638			1.68728			2.89462					-0.639003	1.23709
Q6AYC4	Macrophage-capping protein OS=Rattus norvegicus OX=10116 GN=Capg PE=1 SV=1 - [CAPG_RAT]	-0.0679939	-0.36986	-1.86364	-0.133767	-0.356475	-1.89257	-0.100136	-0.21893	-1.76437	-0.0413577	0.320793	-1.18971	0.531078	0.263038	-1.28716	0.437676	0.000305729	-1.45976	0.140326	1.07764	-0.388147	1.20345	-0.277941	-1.81874	-0.639835	-0.13152
B1WBU9	Alpha-1,4 glucan phosphorylase OS=Rattus norvegicus OX=10116 GN=Pygm PE=2 SV=1 - [B1WBU9_RAT]	-1.38733	-1.28484	-0.417386	-0.591977	-0.479884	-0.655362	-0.760913	-0.797625	-0.635349	-0.865217	0.225499	-0.0471086	0.0174936		-0.422169	-0.741254	2.55101	2.83133	3.39503	3.94566	4.00112	4.64072		-1.24009	-0.641458	1.89789
F1LP80	Neurosecretory protein VGF OS=Rattus norvegicus OX=10116 GN=Vgf PE=4 SV=2 - [F1LP80_RAT]	-0.610521	-0.36364	-0.673542	-1.09752	-0.34694	-0.493779	-1.05004	-0.349407	-0.622849	-1.12611	-0.381072	-0.582374	-1.14905	0.0404191	-0.195565	-0.833831	-0.499982	-0.677885	-1.36854	-1.207	-1.4997	-1.8657	0.246773	-0.0653867	-0.641483	-0.756287
D4A7Y4	Uncharacterized protein OS=Rattus norvegicus OX=10116 GN=Fam171a1 PE=1 SV=3 - [D4A7Y4_RAT]			-1.21316			-0.109288			-0.606103									-1.2539							-0.642849	-1.2539
A0A0G2K1E2	Integrin alpha 5 (Mapped) OS=Rattus norvegicus OX=10116 GN=Itga5 PE=1 SV=1 - [A0A0G2K1E2_RAT]					-0.606877						-0.682335						1.37387			2.56163			-0.0921337		-0.644606	1.28112
B0K034	D-tyrosyl-tRNA deacylase 2 OS=Rattus norvegicus OX=10116 GN=Dtd2 PE=1 SV=1 - [B0K034_RAT]	2.36234	0.10006	-0.448487	2.48796	-1.9764	-2.44277	0.462602	-1.77609	-2.19927	0.0453471	-1.91782	-2.4905	0.111245	-0.749398	-1.37005	1.10844	0.135942	-0.166261	2.38301	0.335087	-0.273905	2.08355	0.0772197	0.0159224	-0.649419	0.307566
F1M6P8	EGF-like repeats and discoidin domains 3 OS=Rattus norvegicus OX=10116 GN=Edil3 PE=4 SV=3 - [F1M6P8_RAT]			-0.505173									-0.807239			-0.936017			-0.0402593			0.18085			-0.00126566	-0.656206	-0.199173
Q9QYV1	Tomoregulin-1 OS=Rattus norvegicus OX=10116 GN=Tmeff1 PE=2 SV=1 - [TEFF1_RAT]	-0.479102	0.182429	-0.521166	-0.257957	0.0909362	-0.250411	-0.818614	-0.917365	-1.58054	-1.82725	-0.647826	-0.851259	-1.60343	0.26538	-0.229096	-0.233377	-0.0470269	-0.594626	-0.845939	-1.03569	-1.27317	-1.96366	0.460544	-0.0787059	-0.656511	-0.598233
P04094	Proenkephalin-A OS=Rattus norvegicus OX=10116 GN=Penk PE=1 SV=1 - [PENK_RAT]	-0.558219	-0.433073	-0.678075	-1.12243	-0.597445	-0.622737	-1.07371	-0.547346	-0.694238	-1.19955	-0.163407	-0.214647	-0.745895	-0.724143	-0.705214	-0.951532	-0.174259	-0.237752	-0.95969	0.0805836	-0.0586221	-0.719058	-0.0253612	-0.0569316	-0.65874	-0.439823
G3V843	Prothrombin OS=Rattus norvegicus OX=10116 GN=F2 PE=1 SV=1 - [G3V843_RAT]	-0.529218	-1.50883	-1.0892	-0.844489	-1.50339	-1.12606	-0.818798	-0.436377	-0.0683903	0.169447	-0.28535	0.117572	0.353187	-1.21456	-0.851334	-0.611666	1.56447	2.01782	2.13274	2.57466	3.0223	3.12872	-1.16742	-0.794794	-0.660257	0.846178
Q5BJZ8	Cno protein (Fragment) OS=Rattus norvegicus OX=10116 GN=Cno PE=2 SV=1 - [Q5BJZ8_RAT]			-0.399163						-0.80728			-0.775582			0.0609294						-0.558148			-0.383641	-0.660675	-0.29362
P00507	Aspartate aminotransferase, mitochondrial OS=Rattus norvegicus OX=10116 GN=Got2 PE=1 SV=2 - [AATM_RAT]	3.05267	1.3592	-0.956264	2.24303	-1.5629	-3.91143	-0.645843	-0.955062	-3.28352	-0.246889	-0.293042	-2.74253	0.437286	-0.300502	-2.9392	0.218021	1.88714	-0.355953	2.80765	2.41661	0.119115	3.13574	2.33333	-0.0824611	-0.661881	0.806398
A0A0G2K642	3-ketoacyl-CoA thiolase, mitochondrial OS=Rattus norvegicus OX=10116 GN=Acaa2 PE=1 SV=1 - [A0A0G2K642_RAT]	2.38376	0.0840001	-0.0657319	1.92716	-1.75788	-1.72304	-0.0442719	-2.47789	-2.43092	-0.812137	-1.59633	-1.43756	0.153441	-3.04147	-2.74998	-0.733169	0.819861	0.755128	2.48781	1.49016	1.61678	3.15239	0.598605	0.55471	-0.66257	0.425356
Q63198	Contactin-1 OS=Rattus norvegicus OX=10116 GN=Cntn1 PE=1 SV=2 - [CNTN1_RAT]	1.13471	-0.222751	-0.895817	0.0367812	-0.509175	-1.40501	-0.187858	-1.3315	-2.03184	-0.833457	-0.602099	-1.12109	0.0255881	-0.256441	-1.12061	0.179503	-0.210065	-0.787441	0.16918	-0.829211	-1.37115	-0.298781	0.760518	-0.019943	-0.664092	-0.313238
P02650	Apolipoprotein E OS=Rattus norvegicus OX=10116 GN=Apoe PE=1 SV=2 - [APOE_RAT]	-0.665831	-0.557619	-0.740474	-1.49943	-0.191548	-0.464756	-0.738574	-0.877558	-1.07175	-1.53801	0.248103	0.123614	-0.438223	-0.55983	-0.606098	-1.17385	-0.117643	-0.423152	-0.911091	-0.24008	-0.359187	-1.05895	-0.0944907	0.0148712	-0.664486	-0.49731
A0A0G2JVD6	5'-AMP-activated protein kinase subunit gamma-1 OS=Rattus norvegicus OX=10116 GN=Kmt2d PE=1 SV=1 - [A0A0G2JVD6_RAT]	-1.16513	-1.00495	-0.188693	-2.07228	-1.33483	-0.560888	-2.38192	0.278411	1.04301	-0.847443	-0.278788	0.52075	-1.37193	-1.09777	-0.337937	-2.22656	-0.475939	0.374032	-1.63934	-1.77872	-0.934466	-2.95633	-0.0716502	0.697589	-0.666062	-0.984919
F1LS02	Nuclear pore complex protein Nup155 OS=Rattus norvegicus OX=10116 GN=Nup155 PE=1 SV=1 - [F1LS02_RAT]		-1.46667			-0.392011						-0.144422						-0.823127			-0.626694			-1.94994		-0.6677	-1.13325
A0A173DW41	Dynein cytoplasmic 1 intermediate chain 1D OS=Rattus norvegicus OX=10116 PE=2 SV=1 - [A0A173DW41_RAT]	0.867131	0.370673	-0.39126	0.551657	-0.998197	-1.86287	-0.810155	-1.08744	-1.75694	-0.862937	-0.65024	-1.40604	-0.393226	-0.33111	-1.1965	0.152304	-0.229102	-0.932406	-0.12859	-1.15986	-1.86105	-0.771632	0.477076	-0.444352	-0.669718	-0.568204
Q68FY4	Group specific component OS=Rattus norvegicus OX=10116 GN=Gc PE=1 SV=1 - [Q68FY4_RAT]	1.49755	0.380874	-0.80682	1.12544	-1.20359	-2.74575	-0.0784288	-0.0900368	-1.62179		-1.38198	-2.51445	-1.68818	0.284409	-0.989096	0.769516	1.70453	0.6225	2.26012	2.72485	1.50082	3.08802	1.20915	-0.113041	-0.676271	0.9478
Q99JD5	Branched-chain-amino-acid aminotransferase OS=Rattus norvegicus OX=10116 GN=Bcat1 PE=2 SV=1 - [Q99JD5_RAT]	2.48455	0.682115	-0.284038	2.08139	-1.85632	-2.91931	-0.379004	-1.32687	-2.757	-0.161557	-1.36275	-2.32407	0.443643	-0.969227	-1.78995	0.190777	0.670148	-0.514514	1.83309	0.084538	-0.933662	1.14506	1.23628	0.32882	-0.676906	0.14375
Q6TUD4	Protein YIPF3 OS=Rattus norvegicus OX=10116 GN=Yipf3 PE=2 SV=1 - [YIPF3_RAT]	0.0668615	0.181464	0.133412	0.407323	-1.59825	-1.68862	-1.35215	-1.1153	-1.215	-0.947962	-0.468839	-0.533608	-0.268789	-1.0106	-1.11507	-0.846195	0.0234541	0.00911819	0.153239	-1.75677	-1.77683	-1.6412	-0.13285	-0.227918	-0.677556	-0.715867
D3ZY47	Similar to RIKEN cDNA 2310022B05 OS=Rattus norvegicus OX=10116 GN=RGD1559896 PE=1 SV=1 - [D3ZY47_RAT]	-0.630609	-0.507792	-0.371741	-0.847228	-0.648354	-0.554616	-0.967545	-0.621866	-0.537468	-1.01982	-0.77657	-0.657237	-1.14182	-0.424937	-0.345304	-0.825829	-0.738143	-0.568376	-1.17365	-0.322244	-0.158197	-0.771963	-0.265027	-0.175992	-0.678404	-0.575957
D4A249	Metallo-beta-lactamase domain-containing 2 OS=Rattus norvegicus OX=10116 GN=Mblac2 PE=1 SV=1 - [D4A249_RAT]	0.37516	-0.105395	-1.02893	-0.521565	-0.33407	-1.29992	-0.729994	-0.293162	-1.26835	-0.767852	-0.632433	-1.57268	-1.07441	-1.00487	-1.98483	-1.4825	-0.791396	-1.68121	-1.30364	-0.554479	-1.45002	-1.08093	0.817476	-0.153074	-0.681599	-0.978657
A0A0G2JSL0	Proteasome subunit beta type OS=Rattus norvegicus OX=10116 GN=LOC100360846 PE=3 SV=1 - [A0A0G2JSL0_RAT]	3.06871	0.907921	-1.60659	1.00951	-0.647266	-3.47752	-0.311591	-0.647714	-3.22445	-0.423365	-0.0823055	-2.75488	0.000409549	-0.230727	-2.88563	0.224454	1.52656	-1.25402	1.75079	1.58735	-1.17071	1.60727	2.63122	-0.0542709	-0.682462	0.311057
P04182	Ornithine aminotransferase, mitochondrial OS=Rattus norvegicus OX=10116 GN=Oat PE=1 SV=1 - [OAT_RAT]	2.9924	0.952979	-1.37429	1.59974	-1.52707	-3.55725	-0.464798	-1.29499	-3.33452	-0.311492	0.305848	-2.17916	0.855036	-0.30482	-2.52831	0.617814	1.80986	-0.575274	2.37427	1.31703	-1.15103	1.92935	2.40945	-0.0903696	-0.682716	0.555251
Q9JKA7	Potassium/sodium hyperpolarization-activated cyclic nucleotide-gated channel 4 OS=Rattus norvegicus OX=10116 GN=Hcn4 PE=1 SV=1 - [HCN4_RAT]	-0.663374	-0.68771	-0.335468	-0.874336	-0.891512	-0.602641	-1.05789	-0.504527	-0.203938	-0.749674	-0.928468	-0.700153	-1.1409	-0.559779	0.250054	-0.807861	-0.760697	-0.684758	-1.0434	-1.14245	-0.762208	-1.43936	-0.450601	-0.145375	-0.683308	-0.723944
F1M4R7	Chondroitin sulfate proteoglycan 5 OS=Rattus norvegicus OX=10116 GN=Cspg5 PE=4 SV=3 - [F1M4R7_RAT]	-0.594181	-0.0811714	-0.00177648	-0.752775	-0.309668	-0.62325	-1.14649	-0.531517	-1.26151	-1.4705	-0.790993	-0.681442	-1.13187	-0.0698327	-0.298911	-0.745282	-0.0538328	-0.557238	-1.05136	-0.806226	-0.965193	-1.81796	0.238812	0.123	-0.687105	-0.594657
Q66H09	Tetratricopeptide repeat domain 1 OS=Rattus norvegicus OX=10116 GN=Ttc1 PE=1 SV=1 - [Q66H09_RAT]	-0.860568	0.172186	-0.240166	-1.00016	-0.523679	-0.639531	-1.97812	-0.235208	-0.699213	-1.46608	-0.514289	-0.265733		0.816828	0.348058	-0.416976	-0.219682	-0.259505	-1.32739				0.337927	-0.121441	-0.687547	-0.105272
P60192	SNARE-associated protein Snapin OS=Rattus norvegicus OX=10116 GN=Snapin PE=1 SV=1 - [SNAPN_RAT]			-0.485292			-0.858641						-0.720239			-0.429077			-0.223506			-0.725529			-0.144459	-0.688057	-0.380643
B2GV05	RNA-binding protein 5 OS=Rattus norvegicus OX=10116 GN=Rbm5 PE=1 SV=1 - [RBM5_RAT]	-1.45106		-0.775534	-0.870358		-0.366163	-1.17826		0.408007			-0.588993	-1.7531		-0.430277	-1.75623		0.346172	-1.43971		0.265757	-1.33178		-0.900473	-0.688908	-0.874956
F1LRE1	Glutathione reductase OS=Rattus norvegicus OX=10116 GN=Gsr PE=1 SV=2 - [F1LRE1_RAT]	1.20165	-0.0572797	0.256687	1.1619	-2.54719	-2.12529	-1.21389	-0.588143	-0.302309	0.185616	-2.34322	-1.89572	-1.05597	0.108376	0.205823	1.00005	-0.214362	-0.200103	0.747957	-0.501979	-0.365423	0.413609	-0.108015	0.284945	-0.688932	0.0262419
F1LQS1	Metastasis-associated protein MTA1 OS=Rattus norvegicus OX=10116 GN=Mta1 PE=1 SV=2 - [F1LQS1_RAT]		-1.25381			-0.370057			-0.868778			-0.268821			-1.16719						-1.56823					-0.690366	-1.36771
Q5HZA4	LysM and putative peptidoglycan-binding domain-containing protein 1 OS=Rattus norvegicus OX=10116 GN=Lysmd1 PE=1 SV=1 - [LYSM1_RAT]	-0.906594		-0.841376	-0.989836		-0.11598	-0.281882		-0.475648	-0.710977		-1.21872	-1.91953		0.394788	0.16129		-1.16334	-1.39542		-1.01422			-0.405783	-0.692626	-0.763174
D3ZM09	Seryl-tRNA synthetase 2 (Predicted) OS=Rattus norvegicus OX=10116 GN=Sars2 PE=1 SV=1 - [D3ZM09_RAT]	-0.226297		-0.895312	-0.983929		-0.671633	-0.697693											-0.551205	-0.769612		-0.867268	-1.09416		-0.158549	-0.694973	-0.68816
B1WBT4	SFRS protein kinase 2 OS=Rattus norvegicus OX=10116 GN=Srpk2 PE=1 SV=1 - [B1WBT4_RAT]	-1.11974	-1.35196	-1.25857	-2.03653	-0.226351	-0.175267	-0.890669	0.0333766	0.0751218	-0.709707	-0.378121	-0.301441	-1.08849	-0.589938	-0.552959	-1.33596	-0.560047	-0.432933	-1.34068	-1.5557	-1.43431	-2.35055	-0.409028	-0.362646	-0.694987	-1.0011
A0A0G2JUN7	Thioredoxin reductase 1, cytoplasmic OS=Rattus norvegicus OX=10116 GN=Txnrd1 PE=1 SV=1 - [A0A0G2JUN7_RAT]	1.56566	0.319501	-0.0321784	1.61985	-1.99318	-1.96478	-0.507508	-1.54066	-1.89622	-0.251063	-1.99551	-1.67714	0.0114548	-1.25282	-0.731223	-0.151852	-0.29508	-0.258206	1.02541	-0.444028	-0.653996	0.859754	-0.15424	0.186153	-0.696103	-0.15489
P81799	N-acetyl-D-glucosamine kinase OS=Rattus norvegicus OX=10116 GN=Nagk PE=1 SV=4 - [NAGK_RAT]	2.52628	0.522372	-1.56251	1.12916	-0.745169	-2.7045	-0.118132	-1.30181	-3.52677	-0.423806	-0.119415	-2.04784	0.461568	-1.04066	-2.15385	-0.495321	0.521512	-1.14273	1.03223	0.0579705	-1.84176	0.554479	1.94564	0.275705	-0.697677	-0.152101
Q5FVH2	Phospholipase D3 OS=Rattus norvegicus OX=10116 GN=Pld3 PE=1 SV=1 - [PLD3_RAT]	2.79105	-1.04343	-2.53188	0.715562	-0.710666	-2.26818	-0.266906	-0.712884	-2.3974	-0.34789	-0.139643	-1.55554	0.231115	-0.837349	-2.38484	0.148704	0.84544	-0.617751	1.33644	-0.10038	-1.46964	0.212852	1.49185	0.231593	-0.705651	-0.0759967
P07895	Superoxide dismutase [Mn], mitochondrial OS=Rattus norvegicus OX=10116 GN=Sod2 PE=1 SV=2 - [SODM_RAT]	-0.497028	-0.0558595	-0.229276	-0.62618	-0.907975	-1.22838	-1.56109	-0.0714303	-0.399535	-0.707036	-0.978224	-1.2615	-1.61188	0.185284	-0.0824372	-0.432516	0.381657	0.272729	-0.290998	0.448652	0.288547	-0.319545	0.227369	-0.0575645	-0.710293	-0.0825589
A0A140TAI1	Ubiquilin 1, isoform CRA_a OS=Rattus norvegicus OX=10116 GN=Ubqln1 PE=1 SV=1 - [A0A140TAI1_RAT]	-0.811425	0.0169117	-0.114586	-0.802835	-0.858666	-0.641151	-1.6414				-0.897276	-0.654166	-1.72607		-0.276343	-0.595068	-1.09584	-0.793946	-1.61199	0.223993	-0.180209	-1.00674	0.0177052	0.230517	-0.711622	-0.619453
P04692	Tropomyosin alpha-1 chain OS=Rattus norvegicus OX=10116 GN=Tpm1 PE=1 SV=3 - [TPM1_RAT]		-0.0758388	0.00343896	-0.812973	-1.14447	-0.811964	-1.97873	-0.858485	-0.535318	-1.77151	0.0423219	0.104882	-0.775633	-0.216111	-0.144842	-1.3792	2.21475	2.44387	2.50508	3.24817	3.75895	3.57801	0.514098	0.250818	-0.712604	1.33316
Q66H15	Regulator of microtubule dynamics protein 3 OS=Rattus norvegicus OX=10116 GN=Rmdn3 PE=1 SV=1 - [RMD3_RAT]	-0.109393				-2.09898	-1.10188	-0.619572				-0.684957	0.337742	0.748398	-1.32104	-0.338037	-0.259345	-2.45458	-1.38144	-1.09149	-1.24032	-0.172903	-0.457127	-1.7603	-0.767902	-0.712839	-0.874673
P47819	Glial fibrillary acidic protein OS=Rattus norvegicus OX=10116 GN=Gfap PE=1 SV=2 - [GFAP_RAT]	1.13112	-2.45534	-0.443327	-1.02095	-1.87972	0.0199629	-0.495098	-2.29385	0.0244096	-0.560079	-1.40127	0.810643	0.711075	-1.22422	0.8527	0.963276	-0.981448	0.808282	0.46923	-0.670052	1.1504	0.329048	-0.751917	1.31951	-0.713625	0.24799
F1LUZ4	Sortilin-related VPS10 domain-containing receptor 1 OS=Rattus norvegicus OX=10116 GN=Sorcs1 PE=4 SV=2 - [F1LUZ4_RAT]					-1.48757	-0.754888			-0.240003		-0.93339	-0.175111			0.518287		-1.0352	-0.22649			0.312488		0.0720485	0.806916	-0.718193	0.0746746
Q675A5	Group XV phospholipase A2 OS=Rattus norvegicus OX=10116 GN=Pla2g15 PE=1 SV=1 - [PAG15_RAT]	1.07367	0.300002	-0.358392	1.05459	-1.90459	-2.68641	-1.21088	-0.966415	-1.27747	-0.137945	-1.13658	-1.41269	0.0376153	-0.0732268	-0.480458	1.01384	-0.0279828	-0.553686	0.556907	0.218554	-0.339676	0.930543	0.355232	-0.360181	-0.721926	0.106457
Q5I0D7	Xaa-Pro dipeptidase OS=Rattus norvegicus OX=10116 GN=Pepd PE=2 SV=1 - [PEPD_RAT]	3.71813	0.629131	-0.264746	3.4997	-2.6596	-3.59391	0.862319	-2.98742	-4.04179	0.587593	-1.75995	-2.67373	1.64087	-1.56073	-2.61813	1.83879	0.237171	-0.683049	3.62933	0.359501	-0.468145	3.94392	0.974517	-0.0347936	-0.72369	0.604937
A0A0G2QC06	Serotransferrin OS=Rattus norvegicus OX=10116 GN=Tf PE=1 SV=1 - [A0A0G2QC06_RAT]	-0.592378	-0.0817465	-0.343371	-0.935513	-0.891446	-1.20992	-1.81578	0.351865	0.0625239	-0.403547	-1.32517	-1.50676	-2.04536	0.669517	0.490673	-0.107309	0.74373	0.599199	-0.049112	1.32179	1.16996	0.451063	0.0397119	-0.0526444	-0.72427	0.269268
F1M173	Contactin-5 OS=Rattus norvegicus OX=10116 GN=Cntn5 PE=4 SV=3 - [F1M173_RAT]	0.0664334	0.219607	-0.856809	-0.928424	-1.52518	-1.55307	-0.471287				-0.382023	-1.13608	-0.877717	-0.753835	-1.09339	-0.376759	-0.505014	-1.31301	-1.27971		-1.69642	-1.67679	0.322585	-0.112348	-0.729648	-0.851127
P31647	Sodium- and chloride-dependent GABA transporter 3 OS=Rattus norvegicus OX=10116 GN=Slc6a11 PE=1 SV=1 - [S6A11_RAT]	0.113325	-0.899889	-1.22591	-0.752081	-0.459278	-1.00291	-0.431314	-1.3735	-1.8011	-1.54237	0.502669	0.112676	0.614845	-0.620438	-1.39673	-0.521095	-0.0936373	-0.796709	0.163255	-0.866946	-0.896375	-0.881764	0.0858705	-0.551541	-0.729973	-0.480105
D4A0L4	Y-box-binding protein 3 OS=Rattus norvegicus OX=10116 GN=Ybx3 PE=1 SV=3 - [D4A0L4_RAT]	-1.41419	-1.21223	-1.06775	-1.86245	-0.315971	0.311254	-0.54138	-0.305077	0.0820236	-0.425267	-1.04937	-1.00772	-1.89761	-1.11626	-1.1487		0.114213	-0.0287467	-1.07373	0.256439	0.253332	-0.0229322	-0.549395	-0.546149	-0.73401	-0.523595
F1M790	Prostaglandin F2 receptor negative regulator OS=Rattus norvegicus OX=10116 GN=Ptgfrn PE=1 SV=3 - [F1M790_RAT]	0.0502606				-0.171835	-1.21876	-0.416811	-0.953163	-2.00943	-1.27691	-0.241021	-0.417938	-0.53205	0.0299609	-0.423123	-0.296716	0.247091	-0.403273	-0.114203	1.05892	0.354816	0.683416	0.341628	-0.709997	-0.739511	0.0197057
D3ZDK7	Glycerol-3-phosphate phosphatase OS=Rattus norvegicus OX=10116 GN=Pgp PE=1 SV=1 - [PGP_RAT]	1.77445	0.26821	-1.48286	0.112759	-0.695978	-2.72286	-1.15561	-0.503938	-2.309	-0.427528	-0.0222908	-1.72606	0.0868314	-0.698807	-2.37537	-0.492061	0.919451	-0.803517	0.86033	0.402055	-1.40122	0.276248	1.66566	0.0145456	-0.740893	-0.128821
G3V864	Phospholipid phosphatase-related protein type 4 OS=Rattus norvegicus OX=10116 GN=Plppr4 PE=1 SV=1 - [G3V864_RAT]	-0.74599	-0.510822	-0.0484313	-1.29127	-0.528164	-0.104943	-1.16247	-1.13004	-0.554501	-1.93034	-0.497889	-0.42028	-1.45195	-0.299302	-0.0330661	-0.822242	-0.436215	-0.197221	-1.27751	-1.45125	-0.66299	-2.20696	-0.248483	0.145132	-0.743762	-0.745171
F1M7K7	Multifunctional fusion protein OS=Rattus norvegicus OX=10116 GN=Cacng8 PE=1 SV=1 - [F1M7K7_RAT]	-0.925642	-1.28975	-0.67347	-1.48982	-0.845352	-0.27138	-1.02518	-0.646913	-0.0822807	-0.905503	-0.685154	-0.085587	-0.911032	-0.273133	0.286734	-0.534657	-1.63232	-0.982323	-1.92847	-2.04875	-1.40447	-2.3591	-0.699427	-0.130158	-0.743836	-1.05143
Q9QX79	Fetuin-B OS=Rattus norvegicus OX=10116 GN=Fetub PE=2 SV=2 - [FETUB_RAT]	0.71837	0.343467	-0.449595	0.199704	-1.7359	-2.57127	-1.85942	-0.353201	-1.19792	-0.555485				0.000389968	-0.84909	-0.204829	0.778512	0.0191658	0.538675	1.70484	0.93977	1.45079	0.888279	0.0482013	-0.746124	0.483155
D4AAT7	ATP-dependent (S)-NAD(P)H-hydrate dehydratase OS=Rattus norvegicus OX=10116 GN=Naxd PE=3 SV=1 - [NNRD_RAT]	1.81274	1.184	-0.123769	1.87844	-1.50168	-2.82697	-0.818604	-1.8393	-3.17393	-0.803259	-0.744132	-2.04382	0.0554506	-1.20948	-2.54887	-0.765756	0.607471	-0.699396	1.17302	0.494054	-0.760923	1.0516	1.14445	-0.197467	-0.750023	-0.137987
Q80ZA3	Alpha-2 antiplasmin OS=Rattus norvegicus OX=10116 GN=Serpinf1 PE=1 SV=1 - [Q80ZA3_RAT]		-0.33318	-1.03025		-0.721077	-1.46046		-0.388135	-1.13685		-0.145205	-0.85899		-0.155679	-0.909164		2.44655	1.81672		3.83197	2.83633		0.861796	-0.130788	-0.759268	1.32472
Q68FS4	Cytosol aminopeptidase OS=Rattus norvegicus OX=10116 GN=Lap3 PE=1 SV=1 - [AMPL_RAT]	2.37138	0.675065	-0.36126	1.95871	-2.0488	-3.15798	-0.398326	-1.38032	-2.62598	-0.357916	-1.31955	-2.47164	-0.247619	-1.51227	-2.704	-0.3482	0.485903	-0.531639	1.84381	0.597945	-0.480026	1.81011	0.95671	-0.0991509	-0.759717	-0.0190357
Q80WF4	Transmembrane protein 132A OS=Rattus norvegicus OX=10116 GN=Tmem132a PE=1 SV=1 - [T132A_RAT]	0.77447	0.187831	0.147663	1.00638	-1.56866	-1.73405	-0.776033	-1.66184	-1.71686	-0.972666	-1.41569	-1.4725	-0.444162	-0.877566	-1.03426	-0.0384651	-0.679089	-0.753173	-0.00861963	-1.37293	-1.2434	-0.626433	0.0303892	-0.0974004	-0.766829	-0.595426
D3ZC15	Capping protein regulator and myosin 1 linker 2 OS=Rattus norvegicus OX=10116 GN=Carmil2 PE=1 SV=2 - [D3ZC15_RAT]	-0.58242	-1.04303	-0.095788	-1.32522	-1.19554	-0.290609	-1.45748	-0.904824	-0.0092329	-1.24553	-1.02121	-0.0906877	-1.32921		0.215818			-1.01119					-0.274085	0.290494	-0.771798	-0.421635
D4ABA9	Xin actin-binding repeat containing 1 OS=Rattus norvegicus OX=10116 GN=Xirp1 PE=1 SV=2 - [D4ABA9_RAT]		-0.263201		-2.16786	0.00617029		-1.87825				0.424582		-1.50589	0.176197		-1.78992	3.12228		1.12154	4.47065		2.45571			-0.775711	1.15008
D4A2A3	Transmembrane protein 132E OS=Rattus norvegicus OX=10116 GN=Tmem132e PE=4 SV=1 - [D4A2A3_RAT]		-0.538489	-1.41838		-0.440069	-0.355926		-0.809305	-1.74085		-0.0703932	-0.847089		-0.468506	-0.784632		0.403489	-0.209235		-0.00745908	-0.625353		0.872837	0.28764	-0.777563	-0.0664025
A0A0G2JX25	GMP reductase OS=Rattus norvegicus OX=10116 GN=Gmpr2 PE=1 SV=1 - [A0A0G2JX25_RAT]	2.3384	0.142016	-0.23056	1.9776	-2.37674	-2.79743	-0.385257	-2.05737	-2.4874	-0.144651	-1.4605	-1.8556	0.484929	-1.411	-1.83999	0.51314	-0.772288	-1.11115	0.935296	-0.537869	-0.882449	1.76779	0.409061	-0.0105309	-0.778124	-0.204588
P40307	Proteasome subunit beta type-2 OS=Rattus norvegicus OX=10116 GN=Psmb2 PE=1 SV=1 - [PSB2_RAT]	2.56048	0.956414	-1.88612	1.13702	-1.13906	-3.74126	-0.763451	-0.267797	-3.3899	0.100833	0.00354371	-2.9167	0.79414	-0.306919	-2.9518	0.228116	1.9254	-0.909695	2.05784	1.75788	-0.961462	1.87918	2.88941	-0.0639773	-0.778832	0.528175
Q8VI04	Isoaspartyl peptidase/L-asparaginase OS=Rattus norvegicus OX=10116 GN=Asrgl1 PE=1 SV=1 - [ASGL1_RAT]	1.44914	0.889606	-1.5316	0.316066	-0.645195	-2.90119	-1.12828	-0.489938	-2.66288	-0.661288	0.00287439	-2.16083	-0.51529	0.207901	-2.19772	-0.560204	1.03424	-1.16535	0.395118	0.448945	-1.70078	-0.319074	2.0791	-0.272631	-0.793626	-0.213812
F1M978	Inositol-1-monophosphatase OS=Rattus norvegicus OX=10116 GN=Impa1 PE=1 SV=1 - [F1M978_RAT]	-0.204932	0.378948	0.102828	-0.512456	-1.13287	-1.4438	-2.03838	-0.757473	-0.939292	-1.82639	-0.565512	-0.660152	-1.54919	-0.974749	-1.17033	-2.01959	0.10453	-0.280287	-1.05773	-0.0764568	-0.270647	-0.997414	0.63093	0.425224	-0.799957	-0.602975
A0A0G2JST3	Keratin, type II cytoskeletal 1 OS=Rattus norvegicus OX=10116 GN=Krt1 PE=1 SV=1 - [A0A0G2JST3_RAT]	-0.833122	-0.7272	-0.130462	-1.07533	-1.46013	-0.67948	-1.73654	-0.786362	-0.369311	-1.43242	-0.527504	0.0547944	-0.821904	-0.484712	-0.0476067	-0.919492	0.633299	1.41333	0.284669	-0.495843	0.114517	-0.960064	-0.445833	0.181838	-0.808588	-0.128984
A0A0G2K272	Tumor protein p63-regulated gene 1-like protein OS=Rattus norvegicus OX=10116 GN=Tprg1l PE=1 SV=1 - [A0A0G2K272_RAT]	0.790906	-1.58634	-2.05869	-1.3287	-1.02195	-1.53661	-0.744062	-0.323846	-0.847848	-0.124725	-0.322591	-0.811659	-0.0907581	-0.375956	-0.904725	-0.179771	-1.01238	-1.45101	-0.85081	-0.540692	-0.985047	-0.393334	0.559411	0.0400445	-0.826344	-0.515419
G3V8U9	Proteasome subunit beta OS=Rattus norvegicus OX=10116 GN=Psmb4 PE=1 SV=2 - [G3V8U9_RAT]	2.81558	0.399018	-2.06578	0.79929	-1.06211	-3.35368	-0.426048	-1.15609	-3.37612	0.0574405	-0.46544	-2.22475	0.631236	-0.990659	-3.34344	-0.483406	1.31851	-0.816156	1.91088	1.57763	-0.56275	2.28365	2.50877	-0.13826	-0.838225	0.324666
A0A0G2K9R5	Apolipoprotein C-I OS=Rattus norvegicus OX=10116 GN=Apoc1 PE=4 SV=1 - [A0A0G2K9R5_RAT]	-1.10361	-1.65095	-1.59001	-1.93829	-0.799603	-0.780984	-1.0667	-0.00146099	0.00781856	-0.347328	-0.434948	-0.390733	-0.748102	0.548603	0.553117	0.199801	2.01108	2.10573	1.62766	3.03533	3.12426	2.6377	-0.790118	-0.776202	-0.8414	1.12741
Q792X9	GDNF receptor-beta (Fragment) OS=Rattus norvegicus OX=10116 PE=2 SV=1 - [Q792X9_RAT]		0.45543	-0.971735		-1.10537	-2.57485					0.280854	-1.16303		0.254973	-1.22861		0.309966	-1.08348		-0.67425	-2.07342		0.883478	-0.488784	-0.84645	-0.512517
A0A0G2JYV0	Bromodomain-containing 4 OS=Rattus norvegicus OX=10116 GN=Brd4 PE=1 SV=1 - [A0A0G2JYV0_RAT]	-1.99504			-0.616837			-0.570434			-0.230191			-1.46847						-1.52626			-2.26629			-0.853125	-1.75367
P09117	Fructose-bisphosphate aldolase C OS=Rattus norvegicus OX=10116 GN=Aldoc PE=1 SV=3 - [ALDOC_RAT]	3.48462	0.0679891	-2.41987	1.05072	-1.24076	-3.89151	-0.948804	-0.657458	-3.55728	-0.032151	0.0587554	-2.2258	0.764251	-0.360901	-2.6385	0.259996	1.45533	-0.857135	2.16059	0.519648	-1.90968	1.19187	2.73337	0.089924	-0.859295	0.284062
D3Z853	Apoptosis and caspase activation inhibitor OS=Rattus norvegicus OX=10116 GN=Aven PE=1 SV=1 - [D3Z853_RAT]											-0.772595	-0.949563		0.562232	0.345563		-0.364512	-0.491046		-0.434445	-0.5667		0.0137774	-0.193489	-0.861079	-0.141077
Q5BK05	LOC367586 protein OS=Rattus norvegicus OX=10116 GN=LOC367586 PE=2 SV=1 - [Q5BK05_RAT]	1.27233	-0.931699	-0.565973	0.429747	-2.70261	-2.52199	-1.63364	-1.06822	-0.636258	0.0623532	-1.22006	-0.871047	0.10571	-0.642709	-0.187121	0.599713	0.203346	0.671888	1.53782	0.969186	0.952476	1.75573	0.184812	0.459583	-0.865589	0.55087
F1M155	Supervillin OS=Rattus norvegicus OX=10116 GN=Svil PE=1 SV=3 - [F1M155_RAT]	-0.933172						-1.11647				-0.550277		-0.726555					-0.834901	-0.862027	-0.342367	-0.75647	0.340971		0.0797243	-0.866641	-0.443089
B1WBY1	Cul1 protein OS=Rattus norvegicus OX=10116 GN=Cul1 PE=1 SV=1 - [B1WBY1_RAT]		-1.06451	-0.495554		-2.2184	-1.69176		-0.288395	0.228904		-1.00301	-0.45078		-0.171444	0.341089		-0.137583	0.465085		-0.737176	-0.140229		-0.127904	0.394032	-0.872939	-0.0142663
B0BNC0	Ckmt2 protein OS=Rattus norvegicus OX=10116 GN=Ckmt2 PE=2 SV=1 - [B0BNC0_RAT]	1.02466	-0.00157893	-0.0872626	1.19612	-2.53469	-2.66269	-1.31675	-1.37323	-0.862051	0.593223	-2.25594	-2.35834	-1.08405	-0.160114	-0.302215	0.976129	0.742014	0.690047	1.84364	1.60776	1.55007	2.69518	-0.146888	-0.279587	-0.886543	0.677666
A0A0G2K6E2	Thioredoxin reductase 2, isoform CRA_a OS=Rattus norvegicus OX=10116 GN=Txnrd2 PE=1 SV=1 - [A0A0G2K6E2_RAT]	2.83778	0.151389	0.0437898	2.9363	-3.09602	-3.24593	-0.290857	-2.52015	-2.6794	0.20624	-2.45581	-2.58013	0.303294	-1.03797	-1.20199	1.68549	-0.406689	-0.480572	2.28215	-0.433244	-0.512847	2.24139	0.0790131	-0.0756022	-0.891066	0.203535
Q9R1J8	Prolyl 3-hydroxylase 1 OS=Rattus norvegicus OX=10116 GN=P3h1 PE=1 SV=1 - [P3H1_RAT]					-0.356951						-1.42831			-0.994817			1.17728			2.55881					-0.892629	0.913758
Q4V8H5	Aspartyl aminopeptidase OS=Rattus norvegicus OX=10116 GN=Dnpep PE=1 SV=1 - [Q4V8H5_RAT]	1.86632	0.124096	-0.00400318	1.84957	-2.44568	-2.97101	-0.796792	-1.61161	-1.71196	0.0478365	-2.3691	-2.70088	-0.434046	-0.656687	-0.785268	1.00726	-0.233739	-0.531634	1.34522	-0.425653	-0.696657	1.23426	0.41574	0.0956222	-0.893601	0.0278684
Q6IMX7	Hsp70-binding protein 1 OS=Rattus norvegicus OX=10116 GN=Hspbp1 PE=1 SV=1 - [HPBP1_RAT]		-0.656664	-1.35721		-0.824013	-1.56687		-1.05801	-1.81021		0.380567	-0.336699		0.346331	-0.410636		-0.0614608	-0.728293		-0.247032	-0.919585		-0.457912	-1.20548	-0.903639	-0.460508
A0A0G2JZL4	NHS-like 1 OS=Rattus norvegicus OX=10116 GN=Nhsl1 PE=4 SV=1 - [A0A0G2JZL4_RAT]	-0.875826	-0.627902	-0.786544	-0.826209	-1.22519	-1.02774	-1.04483	-1.02182	-0.770145	-1.06181	-1.0367	-0.578597	-0.882676	-0.274771	-0.296604	-0.451917	-1.36269	-0.246173	-0.687133	-1.75468	-1.04221	-1.27397	-1.43425	-0.723524	-0.906943	-0.869217
D3ZP15	RAB9B, member RAS oncogene family OS=Rattus norvegicus OX=10116 GN=Rab9b PE=4 SV=1 - [D3ZP15_RAT]												-0.91524													-0.91524
P27139	Carbonic anhydrase 2 OS=Rattus norvegicus OX=10116 GN=Ca2 PE=1 SV=2 - [CAH2_RAT]	1.6262	-0.745991	-2.13992	-0.871788	-1.13528	-2.54062	-1.17902	-0.624162	-1.53444	0.26213	-0.439545	-1.66934	-0.229449	-0.618104	-2.10504	-0.878521	0.806658	-0.796864	0.098172	-0.149238	-1.3945	-0.143973	1.68292	0.289586	-0.915982	-0.286529
A0A0G2K3L0	Uncharacterized protein OS=Rattus norvegicus OX=10116 PE=4 SV=1 - [A0A0G2K3L0_RAT]	-0.379664	-0.698385	0.550976	-0.986416	-1.89798	-1.98894	-2.16577	-0.742395	-0.842696	-0.804814	-0.77997	-0.27948	-1.09381	-0.398798	-0.36791	-0.808064	-0.648022	-0.662954	-1.1186	-2.05508	-0.960056	-1.7332	0.231233	-0.0791602	-0.917961	-0.807868
A0A0H2UHK5	Aminopeptidase OS=Rattus norvegicus OX=10116 GN=Lnpep PE=1 SV=1 - [A0A0H2UHK5_RAT]											-0.920431						-0.36258			0.442915					-0.920431	0.0401677
Q5XIF6	Tubulin alpha-4A chain OS=Rattus norvegicus OX=10116 GN=Tuba4a PE=1 SV=1 - [TBA4A_RAT]												-0.924242						0.170065			0.0954215				-0.924242	0.132743
A0A0A0MXV8	Gamma-aminobutyric acid type B receptor subunit 2 OS=Rattus norvegicus OX=10116 GN=Gabbr2 PE=1 SV=1 - [A0A0A0MXV8_RAT]		-1.19889	-0.618409								-1.24852	-0.684758					-1.35492	-0.740717							-0.937645	-1.04782
G3V8D4	Apolipoprotein C-II (Predicted) OS=Rattus norvegicus OX=10116 GN=Apoc2 PE=1 SV=1 - [G3V8D4_RAT]	-1.50581	0.0516335	-1.05731	-1.98458	-1.1651	-2.31636	-3.18107	0.80587	-0.354729	-1.28887	0.886436	-0.239228	-1.17559	1.15789	-0.00747479	-0.939782	2.45721	1.42043	0.324916	3.328	2.39469	1.1815	0.556553	-0.599409	-0.94576	0.841578
Q6P7S1	Acid ceramidase OS=Rattus norvegicus OX=10116 GN=Asah1 PE=1 SV=1 - [ASAH1_RAT]	-0.0742487	-0.060101	0.192095	-0.041275	-1.54526	-0.96564	-0.940046	-1.36543	-1.09439	-1.26641	-2.989	-1.23491	-1.40916	-0.435995	-0.840203	0.214309	-0.733597	0.0111804	-0.283766	0.316042	-0.0240784	-0.496942	0.689268	0.310418	-0.948717	-0.223543
Q304F3	RCG32327 OS=Rattus norvegicus OX=10116 GN=Tnnc2 PE=1 SV=1 - [Q304F3_RAT]			-1.21994	-4.77587		-0.207654	-3.70102	-0.538691	1.16041	-1.53322	0.0157535	2.2225	-0.000644676	-0.471829	0.353343		1.45197	2.36728	2.77989	2.31314	3.22272	1.75846	-0.526052	0.308523	-0.953081	1.23244
H6X319	Pentaxin OS=Rattus norvegicus OX=10116 GN=sap PE=3 SV=1 - [H6X319_RAT]	-1.44971	-1.15583	-0.0356639	-1.26301										-0.517289	0.546457	-0.685925	-0.621569	0.532312	-0.824822	0.0792287	1.22739	-0.138234	-1.31639	-0.243238	-0.976053	-0.178371
D3ZZK3	Eph receptor A4 OS=Rattus norvegicus OX=10116 GN=Epha4 PE=3 SV=1 - [D3ZZK3_RAT]		0.180439	-0.520006		-1.69731	-2.44007		-0.609822	-1.36192		-0.349536	-1.0667		-0.354131	-1.11099		-0.14729	-0.814019		-0.32622	-0.998669		1.04672	0.299258	-0.983115	-0.300668
A0A096MJZ0	Dynein light chain 1, axonemal OS=Rattus norvegicus OX=10116 GN=Dnal1 PE=1 SV=1 - [DNAL1_RAT]	1.36944	-0.163625	-1.46506	-0.0799824	-1.07792	-2.42166	-0.974033	-0.254619	-1.19352	0.693795	-2.68548	-3.58944	-1.70436	0.771438	-0.586411	0.793625	0.305832	-0.961882	0.293401	-1.09275	-1.952	-0.196094	1.31194	-0.0365047	-0.986843	-0.254479
A0JPJ3	Arsb protein (Fragment) OS=Rattus norvegicus OX=10116 GN=Arsb PE=2 SV=1 - [A0JPJ3_RAT]			-0.610972						-1.4999			-0.860456			-1.63434			0.220864		1.21874	0.567316		1.45024	0.152463	-0.990442	0.329214
Q9Z1X1	Extended synaptotagmin-1 OS=Rattus norvegicus OX=10116 GN=Esyt1 PE=1 SV=1 - [ESYT1_RAT]									-0.930805			-1.05909						-0.0113788			0.231685			-0.397382	-0.994948	-0.0590254
A0A0G2KB61	Protein phosphatase 1, regulatory subunit 13B OS=Rattus norvegicus OX=10116 GN=Ppp1r13b PE=1 SV=1 - [A0A0G2KB61_RAT]	-0.996397																								-0.996397
F1M4I4	Uncharacterized protein OS=Rattus norvegicus OX=10116 PE=1 SV=2 - [F1M4I4_RAT]			-1.35803	-1.97161		0.0740459	-0.476982		-0.794041	-1.4145		-1.08921	-1.71188					-1.24046	-1.98383		-0.146319	-0.898184			-1.00433	-1.19614
A0A0G2K4M6	Actin, aortic smooth muscle OS=Rattus norvegicus OX=10116 GN=Acta2 PE=3 SV=1 - [A0A0G2K4M6_RAT]				-1.04374			-0.987913											1.06086	2.73161		2.59627	4.00445			-1.01583	2.5983
P04638	Apolipoprotein A-II OS=Rattus norvegicus OX=10116 GN=Apoa2 PE=2 SV=1 - [APOA2_RAT]	-2.02316		-1.58051	-2.20943		-1.48302	-2.04938	-0.420212	0.56396	-0.528338	-0.983579	0.492039		-0.690902	0.356748	-0.665475	0.0596313	1.16309	-0.0182038	0.524873	1.78241	0.752412	-1.17852	-0.57416	-1.02216	0.137445
M0RBJ7	Complement C3 OS=Rattus norvegicus OX=10116 GN=C3 PE=1 SV=1 - [M0RBJ7_RAT]	1.57375	-0.762353	-1.79795	-0.23808	-1.40496	-2.80733	-0.867724	-0.72125	-1.93222	-0.315676	-0.832523	-2.236	-0.448254	0.195011	-1.05781	0.857213	1.08371	-0.180816	1.65218	1.66415	0.378077	1.92922	0.98952	-0.257382	-1.02853	0.567068
G3V647	Pyridoxal kinase OS=Rattus norvegicus OX=10116 GN=Pdxk PE=1 SV=1 - [G3V647_RAT]	1.92169	1.15216	-0.506716	1.79919	-1.40509	-3.1404	-1.23598	-1.81138	-3.48616	-1.54065	-1.29075	-2.92186	-0.61911	-0.905138	-2.4762	-0.68308	0.892983	-0.684163	1.18973	0.821278	-1.06175	1.02732	1.7349	-0.20631	-1.03883	-0.0807943
A0A0G2JXN2	Tripartite motif-containing protein 46 OS=Rattus norvegicus OX=10116 GN=Trim46 PE=1 SV=2 - [TRI46_RAT]				-2.08712	-0.0377129												-0.418649								-1.06241	-0.418649
Q497B0	Omega-amidase NIT2 OS=Rattus norvegicus OX=10116 GN=Nit2 PE=1 SV=1 - [NIT2_RAT]	2.36793	-0.991035	-1.71874	-0.376805	-2.46599	-3.23601	-1.83151	-1.05281	-1.83217	-0.497104	-0.268565	-1.01299	0.319857	-0.832963	-1.54506	-0.231413	0.803564	0.181605	1.39854	-0.27427	-0.90195	0.383673	1.70698	1.00429	-1.07632	0.167737
G3V6P2	Dihydrolipoamide S-succinyltransferase (E2 component of 2-oxo-glutarate complex), isoform CRA_a OS=Rattus norvegicus OX=10116 GN=Dlst PE=1 SV=1 - [G3V6P2_RAT]	0.800268	-0.0860849	-0.338036	0.631105	-2.22167	-2.72345	-1.70679	-1.08157	-1.4295	-0.624351	-2.06389	-2.22121	-1.50217	0.36927	0.0713128	0.952663	0.266861	-0.0259453	0.686333	-0.160885	-0.23485	0.290109	0.196998	-0.129816	-1.08877	0.06499
Q5XI38	Lymphocyte cytosolic protein 1 OS=Rattus norvegicus OX=10116 GN=Lcp1 PE=1 SV=1 - [Q5XI38_RAT]			-0.733335						-1.09404			-1.51393			-1.31711			-0.1505			1.19207			0.177676	-1.11377	-0.024465
D3ZRD3	Phosphodiesterase 6D OS=Rattus norvegicus OX=10116 GN=Pde6d PE=1 SV=3 - [D3ZRD3_RAT]			-1.13194															-0.7494						-0.0979998	-1.13194	-0.4237
P29266	3-hydroxyisobutyrate dehydrogenase, mitochondrial OS=Rattus norvegicus OX=10116 GN=Hibadh PE=1 SV=3 - [3HIDH_RAT]			-1.16358												-1.43177			-0.0462827			-0.550585			0.838035	-1.16358	-0.297649
D4AAY3	RAS protein activator like 2 (Predicted), isoform CRA_a OS=Rattus norvegicus OX=10116 GN=Rasal2 PE=1 SV=1 - [D4AAY3_RAT]			-1.18092												0.122752										-1.18092	0.122752
Q5EIC4	Interferon regulatory factor 2-binding protein-like OS=Rattus norvegicus OX=10116 GN=Irf2bpl PE=1 SV=1 - [I2BPL_RAT]											-1.19791						-0.372637			0.430008					-1.19791	0.0286856
P63012	Ras-related protein Rab-3A OS=Rattus norvegicus OX=10116 GN=Rab3a PE=1 SV=1 - [RAB3A_RAT]												-1.23323						-0.129479						-0.087302	-1.23323	-0.108391
D3ZLZ7	Inosine-5'-monophosphate dehydrogenase 1 OS=Rattus norvegicus OX=10116 GN=Impdh1 PE=3 SV=1 - [IMDH1_RAT]		1.05081	-1.25176		-0.601492	-3.07081					-0.573842	-3.01757		-0.293445	-2.72418		1.32947	-0.94394		1.03842	-1.24308		2.23151	0.0136684	-1.24411	-0.0739478
B2GV79	Pdxp protein OS=Rattus norvegicus OX=10116 GN=Pdxp PE=1 SV=1 - [B2GV79_RAT]	1.95345	0.246161	0.0400511	2.12204	-2.98978	-3.26674	-0.989284	-2.78778	-3.20129	-1.05526	-2.29335	-2.72026	-0.583787	-1.68704	-1.99987	0.114531	-1.06063	-1.11687	0.966388	-1.43274	-1.49311	0.602053	0.184491	-0.171211	-1.24517	-0.639817
P85973	Purine nucleoside phosphorylase OS=Rattus norvegicus OX=10116 GN=Pnp PE=1 SV=1 - [PNPH_RAT]	2.23266		-1.27408	1.40428		-4.43733	-1.97658		-3.00308	-0.611755		-2.31236	-0.676971		-2.96832	-0.575165		-0.239373	1.87436		-0.0367972	2.2312		-0.211025	-1.24728	-0.075262
A0A0G2JSK1	RCG20603 OS=Rattus norvegicus OX=10116 GN=Serpina3c PE=3 SV=1 - [A0A0G2JSK1_RAT]	0.291445	-1.85318	-1.77047	-1.10702	-1.92304	-1.88264	-1.15663							-1.21824	-1.19195	-0.53353	-0.320902	-0.204477	0.329188	0.170762	0.281468	0.806643	-0.428572	-0.392878	-1.34308	-0.24568
Q6AXR6	Glutathione S-transferase omega 1, isoform CRA_b OS=Rattus norvegicus OX=10116 GN=Gsto1 PE=1 SV=1 - [Q6AXR6_RAT]		1.24205	-0.669513		-1.50265	-3.6277		-0.402116	-2.42602		-0.887678	-2.50535		-2.31196	-3.38825		1.00867	-0.851297		0.472667	-1.33197		1.80371	-0.0664698	-1.34737	-0.58311
D4A2F0	G protein subunit beta 1-like OS=Rattus norvegicus OX=10116 GN=Gnb1l PE=4 SV=1 - [D4A2F0_RAT]			-0.660674									-2.09207			-1.61254			-1.37614						-0.911384	-1.37637	-1.30002
D3ZHG8	Golgi associated, gamma adaptin ear containing, ARF binding protein 3 (Predicted) OS=Rattus norvegicus OX=10116 GN=Gga3 PE=1 SV=1 - [D3ZHG8_RAT]						-1.95189			-0.861559									-0.842487							-1.40672	-0.842487
Q9JI54	High mobility group protein HMGI-C (Fragment) OS=Rattus norvegicus OX=10116 GN=Hmgi-c PE=4 SV=1 - [Q9JI54_RAT]							-1.12373			-1.83044			-2.11314												-1.47708	-2.11314
P13221	Aspartate aminotransferase, cytoplasmic OS=Rattus norvegicus OX=10116 GN=Got1 PE=1 SV=3 - [AATC_RAT]	2.64745	0.464155	-0.381855	2.47559	-4.31462	-5.10844	-1.40372	-3.25977	-4.03054	-1.16374	-2.37081	-3.16832	0.162837	-1.89388	-3.10689	0.175618	0.257697	-0.686919	2.15652	0.216142	-0.609945	2.24584	0.937919	-0.071677	-1.63455	-0.0180621
D3Z8J0	Uncharacterized protein OS=Rattus norvegicus OX=10116 PE=4 SV=1 - [D3Z8J0_RAT]			-1.38915									-1.92709						-0.927365			-0.252789			0.0822728	-1.65812	-0.36596
A0A0G2JXK5	Serine protease inhibitor A3N OS=Rattus norvegicus OX=10116 GN=LOC299282 PE=1 SV=1 - [A0A0G2JXK5_RAT]	-0.110925	-1.30353	-1.58569	-1.03814	-2.46156	-3.26082	-2.17593	-3.10976	-3.53941	-2.51883	-1.71917	-2.49283	-1.47959	-0.237485	-1.14053	-0.12684	0.125406	-0.768243	0.0200401	1.15188	0.240008	0.982248	-0.350167	-1.15413	-2.10972	-0.228118
Q561R9	Endoribonuclease LACTB2 OS=Rattus norvegicus OX=10116 GN=Lactb2 PE=2 SV=1 - [LACB2_RAT]		-0.91296	-0.978761		-4.03731	-2.57486		-3.15321	-3.27067		-3.253	-3.33552		-1.22557	-1.34779		-0.829564	-0.329736		-0.152282	-0.232976		0.247953	-0.102439	-2.68954	-0.49655
