# Supplementary material for: The Effect of Prenatal Food Restriction on Brain Proteome in Appropriately Grown and Growth Restricted Male Wistar Rats
Source: Front Neurosci. 2021 Apr 14;15:665354. doi: 10.3389/fnins.2021.665354 (PMC8079747; doi:10.3389/fnins.2021.665354)
Supplement: Supplementary Table 3 — Differentially expressed proteins (DEPs) in non-FGR vs. control. [file Table_3.xlsx]

## Sheet: non-FGR_SD_2up
Accession	Description	128_C/126	128_C/127_C	128_C/127_N	128_N/126	128_N/127_C	128_N/127_N	129_C/126	129_C/127_C	129_C/127_N	129_N/126	129_N/127_C	129_N/127_N	130_C/126	130_C/127_C	130_C/127_N	130_N/126	130_N/127_C	130_N/127_N	131/126	131/127_C	131/127_N	131_C/126	131_C/127_C	131_C/127_N	Mean [FGR vs. control]	SD [FGR vs. control]	Mean [non-FGR vs. control]	SD [non-FGR vs. control]
P15429	Beta-enolase OS=Rattus norvegicus OX=10116 GN=Eno3 PE=1 SV=3 - [ENOB_RAT]		0.41518	-0.894176		0.454699	0.356393		2.06159	1.07658		1.34822	1.69779					5.2234	6.11342							0.814534	0.934064	5.66841	0.629341
Q9JJ49	Titin (Fragment) OS=Rattus norvegicus OX=10116 PE=2 SV=1 - [Q9JJ49_RAT]		0.0895715	-0.459679					-0.418205	-1.01911		0.940316	0.374348					4.19952	3.68399		5.41068	4.88942				-0.0821258	0.695222	4.5459	0.759103
D3ZZ68	Synaptopodin 2-like OS=Rattus norvegicus OX=10116 GN=Synpo2l PE=1 SV=1 - [D3ZZ68_RAT]											0.973638						4.15532			4.44081					0.973638		4.29807	0.201873
Q5VJM4	Cardiac titin fetal N2BA PEVK isoform (Fragment) OS=Rattus norvegicus OX=10116 GN=Ttn PE=2 SV=1 - [Q5VJM4_RAT]					-0.252971	-0.357104	-1.02238				1.6264	1.54786	0.810937				5.64737	5.61926	4.76164						0.308361	1.20441	4.2098	2.3029
G3V913	Heat shock 27kDa protein 1 OS=Rattus norvegicus OX=10116 GN=Hspb1 PE=1 SV=1 - [G3V913_RAT]					0.635225		-0.725419	0.704864		-0.752936	1.90863		-0.159894				5.92491		4.23971			5.25647			0.354072	1.1191	3.8153	2.7392
Q63580	Titin (Fragment) OS=Rattus norvegicus OX=10116 PE=2 SV=1 - [Q63580_RAT]			-0.620058									-0.489188						2.70709			4.27338				-0.554623	0.092539	3.49023	1.10753
G3V6V5	Sodium/potassium-transporting ATPase subunit beta OS=Rattus norvegicus OX=10116 GN=Atp1b4 PE=3 SV=2 - [G3V6V5_RAT]																	2.86763			4.05606							3.46185	0.840347
Q5EB88	Col6a2 protein (Fragment) OS=Rattus norvegicus OX=10116 GN=Col6a2 PE=2 SV=1 - [Q5EB88_RAT]		0.0169716	1.31375		-1.12715	0.127312		-0.181542	1.06358		0.421385	1.70145					1.74665	3.07714		3.20779	4.53257				0.416969	0.91485	3.14104	1.1386
M0RBU0	Cartilage oligomeric matrix protein OS=Rattus norvegicus OX=10116 GN=Comp PE=4 SV=1 - [M0RBU0_RAT]		0.304077	-0.179597	-0.342309	0.397558	-0.0060666	0.208643	0.864408	0.368334	0.198754	1.46431	0.821283	1.02828		-0.355448	-0.523197	5.42023	4.71156	3.75277		5.28703	4.38808			0.372672	0.515449	2.96366	2.50884
P23928	Alpha-crystallin B chain OS=Rattus norvegicus OX=10116 GN=Cryab PE=1 SV=1 - [CRYAB_RAT]																	2.0478			3.68207							2.86493	1.1556
D3ZE04	Collagen type VII alpha 1 chain OS=Rattus norvegicus OX=10116 GN=Col7a1 PE=4 SV=2 - [D3ZE04_RAT]																			2.15782			3.52094					2.83938	0.963875
P04466	Myosin regulatory light chain 2, skeletal muscle isoform OS=Rattus norvegicus OX=10116 GN=Mylpf PE=1 SV=2 - [MLRS_RAT]		0.636706	0.0117998	-0.706239	0.88314	0.00664276	-1.05001	1.30721	0.987463	-0.211048	2.10937	1.36976	0.129835	-0.681513	0.228092	-0.106816	4.55998	4.66956	4.37164	4.73227	5.69708	4.68896			0.485891	0.961453	2.82891	2.56178
G3V7U0	Cysteine and glycine-rich protein 3 OS=Rattus norvegicus OX=10116 GN=Csrp3 PE=1 SV=1 - [G3V7U0_RAT]		-0.0721158	-0.147943	0.423619	0.639084	-1.07915	-0.445032	0.466803	-0.168399	0.165282	0.977738	0.339961	0.633911	-0.230121	-0.527742	-0.0725542	3.69777	4.03609	4.97105	5.12683	5.34036	5.23557			0.0999859	0.566811	2.82112	2.5395
Q8R2H2	Integrin beta OS=Rattus norvegicus OX=10116 GN=Itgb3 PE=2 SV=1 - [Q8R2H2_RAT]																	2.25011			3.27715							2.76363	0.726233
D4A8G5	Transforming growth factor, beta-induced OS=Rattus norvegicus OX=10116 GN=Tgfbi PE=1 SV=2 - [D4A8G5_RAT]		0.544032	-0.469929	1.34172	0.0258786	-1.0304	0.843811	0.484439	-0.662775	1.23597	1.18243	0.151747	1.9543	0.661457	-0.327322	1.38533	4.47775	3.30446	5.17936	5.78003	4.63986			0.0703041	0.331538	0.806539	2.71255	2.247
A0A0G2JUP3	Obscurin, cytoskeletal calmodulin and titin-interacting RhoGEF OS=Rattus norvegicus OX=10116 GN=Obscn PE=1 SV=1 - [A0A0G2JUP3_RAT]		0.679255	-0.0797545	-0.864492	0.157484	-0.643838	-1.36602	1.30942	0.49876	-0.292846	1.96077	1.18504	0.391216	0.921296	0.105869	-0.683906	5.11684	4.39155	3.47702		5.61754	4.69453			0.231254	1.01145	2.67022	2.46128
P08494	Matrix Gla protein OS=Rattus norvegicus OX=10116 GN=Mgp PE=1 SV=2 - [MGP_RAT]			0.591594	0.815262		0.0182989	0.304526		0.0251904	0.241991		-0.716269	-0.501691					2.7689	2.86278		4.04949	4.13488			0.182942	0.490861	2.66287	1.88117
P02600	Myosin light chain 1/3, skeletal muscle isoform OS=Rattus norvegicus OX=10116 GN=Myl1 PE=1 SV=2 - [MYL1_RAT]		-0.329673	0.834764	-0.749417	-0.448484	0.982307	-0.973013	-0.189583	0.628973	-0.733885	0.228152	1.43761	-0.374281	0.092182	1.51932	-0.681659	3.91079	5.10895	3.76355	5.20349	5.98876	4.88075	0.789009	1.30508	0.0625227	0.807829	2.62549	2.42809
A0A0G2K4M6	Actin, aortic smooth muscle OS=Rattus norvegicus OX=10116 GN=Acta2 PE=3 SV=1 - [A0A0G2K4M6_RAT]				-1.04374			-0.987913											1.06086	2.73161		2.59627	4.00445			-1.01583	0.039477	2.5983	1.20537
P16290	Phosphoglycerate mutase 2 OS=Rattus norvegicus OX=10116 GN=Pgam2 PE=1 SV=2 - [PGAM2_RAT]		-0.715781	0.285416					-0.783087	0.166458		-0.598755	0.0891167		-0.265664	0.679115		2.40057	3.43548		3.63115	4.83857				-0.259439	0.489354	2.4532	1.92794
P08733	Myosin regulatory light chain 2, ventricular/cardiac muscle isoform OS=Rattus norvegicus OX=10116 GN=Myl2 PE=1 SV=2 - [MLRV_RAT]	2.90303	0.363362	-0.0390011	-0.217145	-0.0826066	-0.485586	-1.07853	0.0514557	-0.0983526	-0.304246	0.522004	0.0979762	-0.0116239	0.405662	-1.34705	0.710023	3.83748	3.089	4.0762	5.03387	4.394	5.30112	2.81027	0.0753055	0.136031	0.961962	2.36452	2.27492
A0A0G2K5E8	Collagen, type I, alpha 2 OS=Rattus norvegicus OX=10116 GN=NEWGENE_621351 PE=1 SV=1 - [A0A0G2K5E8_RAT]		-1.20612	-0.676617	-0.293131	-0.213622	0.273565	0.71961	0.292834	0.770682	1.1473	0.220303	0.733087	1.10748	0.177037	0.650119	1.02857	2.0516	2.54483	3.5579	3.58342	4.07092	4.8679			0.160717	0.702466	2.36398	1.60929
Q8CG08	Collagen triple helix repeat-containing protein 1 OS=Rattus norvegicus OX=10116 GN=Cthrc1 PE=1 SV=1 - [CTHR1_RAT]		0.590166	0.974589		0.572203	0.914313		0.135796	0.468567		0.843066	1.23964		0.514015	0.642733		3.27157	3.79967		4.30782	5.02195		0.561888	0.738781	0.717292	0.344528	2.3573	1.92731
P58775	Tropomyosin beta chain OS=Rattus norvegicus OX=10116 GN=Tpm2 PE=1 SV=1 - [TPM2_RAT]	-0.891183	0.204074	0.250372	-0.693699	0.219822	0.0644075	-0.924389	0.673366	0.755059	-0.42812	0.96888	1.16387	0.0100614	0.0538719	-0.0707245	-0.536943	4.43713	4.28377	3.87095	4.79476	5.20058	4.89952	0.349059	0.908191	0.113538	0.715553	2.35002	2.37479
F1LQI4	Aggrecan core protein OS=Rattus norvegicus OX=10116 GN=Acan PE=1 SV=2 - [F1LQI4_RAT]	-1.0839	-0.0228777	0.232557	-0.276203	-0.836055	-0.225089	-0.570561	0.246024	0.556081	0.31258	0.664816	0.485154	1.17222	0.129569	0.246767	0.574391	4.5116	3.91917	3.65693	5.1407	4.51545	3.67313	0.398676	0.25569	-0.0431226	0.564352	2.34952	2.02616
P47853	Biglycan OS=Rattus norvegicus OX=10116 GN=Bgn PE=1 SV=1 - [PGS1_RAT]		-1.83277	-1.31423	-0.900183	-0.761871	-1.23331		-0.0631367	0.13295	0.799202	0.978285	0.154768	1.96714	-0.427487	0.0346395	0.443646	3.72138	3.30207	4.4114	5.20361	4.48347			0.298991	-0.404029	0.943225	2.34389	2.129
P20762	Ig gamma-2C chain C region OS=Rattus norvegicus OX=10116 PE=2 SV=1 - [IGG2C_RAT]	2.68734	1.76842	-0.38456	2.85017	0.153224	-1.33593	1.25522	0.508745	-0.989749	1.53198	-0.262409	-1.72597	0.793537	1.77509	-0.192566	2.79539	3.40104	0.934048	4.38672	4.39307	2.11004	5.36455	1.63173	0.137871	0.504706	1.52496	2.29421	1.79305
P17209	Myosin light chain 4 OS=Rattus norvegicus OX=10116 GN=Myl4 PE=2 SV=2 - [MYL4_RAT]	-0.187735	0.43133	0.612283	-0.205691	0.521256	0.119533	0.168936	0.914659	0.465936	0.123628	0.901829	0.668998	-0.289135	0.720001	0.304172	0.285979	4.7332	3.94794	3.70245	4.70891	4.37749	5.00642	0.1461	-0.297986	0.377913	0.377677	2.27879	2.26975
D4A8Y1	Uncharacterized protein OS=Rattus norvegicus OX=10116 PE=1 SV=1 - [D4A8Y1_RAT]	0.305414	0.271617	-0.616979	-0.289735	0.438661	-0.412089	0.0502256	0.789664	-0.0574389	0.15488	0.904122	0.234885	0.559035	0.386192	-0.122973	0.0537485	4.28765	3.80689	3.71543	5.12064	4.701	4.13681	0.466294	0.0745983	0.147769	0.453057	2.26544	2.15808
P03994	Hyaluronan and proteoglycan link protein 1 OS=Rattus norvegicus OX=10116 GN=Hapln1 PE=1 SV=2 - [HPLN1_RAT]	0.307487	-0.847358	-0.929256	-0.647843	-1.02881	-0.971205	-0.333207	-0.00371121	-0.47229	0.0488164	0.606208	0.542283	-0.121556	0.102389	-0.00827446	0.00461052	4.43625	4.21402	3.98307	5.5996	5.21199	3.20749	0.503113	-0.0772827	-0.31074	0.598239	2.25462	2.36251
A0A096MIZ5	Troponin I, slow skeletal muscle OS=Rattus norvegicus OX=10116 GN=Tnni1 PE=1 SV=1 - [A0A096MIZ5_RAT]				-0.573307			-0.336012						-1.45774						3.36652			4.84694			-0.45466	0.167793	2.25191	3.29682
P14141	Carbonic anhydrase 3 OS=Rattus norvegicus OX=10116 GN=Ca3 PE=1 SV=3 - [CAH3_RAT]											0.742543	0.984818			-0.429763		2.30477	3.63789	4.41439	0.597141	4.8814			-0.0548408	0.86368	0.171314	2.193	2.18863
P05943	Protein S100-A10 OS=Rattus norvegicus OX=10116 GN=S100a10 PE=1 SV=2 - [S10AA_RAT]	-0.159099	-1.28605	0.594106	0.403648	-0.304173	1.80218	1.67428	-0.511743	1.83229	1.63496	0.307938	2.47618	2.27663	0.249311	2.12705	1.93155	1.65888	3.93723	3.61698	2.25551	5.26522	4.93648	-2.09116	0.0104897	0.705376	1.16333	2.18118	2.11698
Q6P725	Desmin OS=Rattus norvegicus OX=10116 GN=Des PE=1 SV=1 - [Q6P725_RAT]	-0.72633	-0.106881	0.0216723	-0.550406	-0.0920655	0.271048	-0.529587	0.181913	0.874379	-0.188037	0.745125	0.930481	0.497476	-0.0111156	-0.19233	-0.351842	4.37691	3.95728	3.83341	5.51005	4.40381	4.15351	-0.393483	-0.269349	0.0692759	0.556058	2.12619	2.39138
G3V6D8	Myosin-3 OS=Rattus norvegicus OX=10116 GN=Myh3 PE=1 SV=1 - [G3V6D8_RAT]	-0.847831	-0.129599	0.1437	-0.667583	0.201206	0.0203056	-0.382411	0.513582	0.643303	-0.206838	0.865858	0.903531	0.254134	-0.099047	0.237633	-0.705297	4.49899	4.14711	3.59971	4.85283	5.28907	4.21574	-0.823866	0.0325372	0.088102	0.570676	2.12496	2.4646
Q7TN00	Cardiac titin N2BA isoform (Fragment) OS=Rattus norvegicus OX=10116 PE=2 SV=2 - [Q7TN00_RAT]	-1.1281	-0.00509119	0.204815	-0.619779	-0.255877	-0.115196	-0.858409	0.534297	0.436537	-0.518812	0.396216	0.326858	-0.355598	0.275199	0.483401	-0.615704	3.8163	3.76881	3.01987	4.92582	5.04765	4.50298	0.143278	0.38206	-0.133546	0.548497	2.11617	2.23912
F1LQ00	Collagen type V alpha 2 chain OS=Rattus norvegicus OX=10116 GN=Col5a2 PE=1 SV=3 - [F1LQ00_RAT]	1.07838	-1.65737	-0.366294	-0.466508	-0.593578	0.655182	0.617526	0.240464	1.47988	1.3728	0.376462	1.65082	1.54151	0.23289	1.46754	1.36229	2.10495	3.42974	3.19973	2.99597	4.31504	4.07655	-0.106513	0.604483	0.365648	0.991762	2.10202	1.49061
P20909	Collagen alpha-1(XI) chain OS=Rattus norvegicus OX=10116 GN=Col11a1 PE=1 SV=2 - [COBA1_RAT]		-1.57383	0.799762	-0.956358	-0.941547	0.709404	-0.303827	-0.101531	2.22793	0.465281	-0.15853	2.19054	0.425332	-0.976461	0.787982	-0.427085	3.20643	5.62127	3.75779	4.45421	4.31685	5.07819	-1.12507	0.0960408	0.2143	1.22565	2.10129	2.53147
A0A097BW25	Periostin OS=Rattus norvegicus OX=10116 GN=Postn PE=1 SV=1 - [A0A097BW25_RAT]	-1.6955	0.0906212	0.117417	-1.28583	-0.175216	0.471545	-1.0958	0.443384	0.784341	-0.699017	1.28542	1.13725	-1.028	0.403206	0.792754	-1.04354	4.40612	4.45068	2.08743	5.08975	5.79736	3.29579	0.555443	0.340186	-0.0517819	0.963789	2.0956	2.42374
P16409	Myosin light chain 3 OS=Rattus norvegicus OX=10116 GN=Myl3 PE=1 SV=2 - [MYL3_RAT]	-0.0492047	0.931845	0.795866	-0.752173	0.996235	0.561737	-0.805775	1.33446	1.03223	0.666716	1.4152	0.401095	0.433619	0.038102	0.191076	-0.263353	2.99323	3.7223	4.07117	4.22784	4.63025	4.64344	0.0173605	0.38038	0.544019	0.734241	2.09045	2.0947
D3ZVB7	Osteoglycin OS=Rattus norvegicus OX=10116 GN=Ogn PE=1 SV=1 - [D3ZVB7_RAT]	0.611494	0.0666727	-0.69486	0.465045	0.719971	-0.33083	0.891633	-0.140152	1.15108	1.56557	0.367215	1.10009	1.36652	-0.0166533	0.412983	0.455383	2.7633	3.36369	3.0656	3.99496	4.39643	4.28305	-0.0766805	0.680461	0.481077	0.66495	2.05742	1.7555
A0A0G2JUE5	Myosin-binding protein C, slow-type OS=Rattus norvegicus OX=10116 GN=Mybpc1 PE=1 SV=1 - [A0A0G2JUE5_RAT]	0.0826513	0.150208	0.284174	0.364541	-0.384254	-0.417094	-0.281564	0.0850586	-0.241105	-0.0799757	0.209369	0.125313	0.323503	0.41081	0.222357	-0.274981	3.13859	3.71184	3.5111	4.24461	5.0263	4.58547	-0.27998	0.0316208	-0.00855635	0.265323	2.05427	2.13416
B1WBV5	Epiphycan OS=Rattus norvegicus OX=10116 GN=Epyc PE=2 SV=1 - [B1WBV5_RAT]			-0.118228			-0.800998			0.0393118			-0.360931			-0.35324			2.60838			4.08493			1.38972	-0.310211	0.366273	1.93245	1.88051
A0A0H2UHR7	Filamin-C OS=Rattus norvegicus OX=10116 GN=Flnc PE=1 SV=1 - [A0A0H2UHR7_RAT]	0.227368	-1.05767	-0.244705	-0.497486	-0.611258	0.0845825	0.396302	-0.135689	0.520537	0.539947	0.0508054	0.923146	1.1417	-0.285559	0.433667	0.651053	2.53278	3.13538	3.3973	3.69309	4.31753	4.36678	-0.723183	0.443567	0.0163235	0.559876	1.92534	1.84315
D4A2G6	Thrombospondin 2 OS=Rattus norvegicus OX=10116 GN=Thbs2 PE=4 SV=2 - [D4A2G6_RAT]																		1.23041			2.58385						1.90713	0.957025
F1LM19	Uncharacterized protein OS=Rattus norvegicus OX=10116 PE=1 SV=3 - [F1LM19_RAT]	-0.503264	-0.467762	-0.874478	-0.740603	-0.31312	-0.778312	-0.592694	0.8145	0.32497	0.492647	0.127338	-0.287529	-0.122129	0.40839	-0.124552	0.113936	3.49512	3.12212	3.34183	4.83496	4.45624	4.58797	-0.375367	-0.883908	-0.233192	0.547593	1.90455	2.23648
B1WBU9	Alpha-1,4 glucan phosphorylase OS=Rattus norvegicus OX=10116 GN=Pygm PE=2 SV=1 - [B1WBU9_RAT]	-1.38733	-1.28484	-0.417386	-0.591977	-0.479884	-0.655362	-0.760913	-0.797625	-0.635349	-0.865217	0.225499	-0.0471086	0.0174936		-0.422169	-0.741254	2.55101	2.83133	3.39503	3.94566	4.00112	4.64072		-1.24009	-0.641458	0.451549	1.89789	2.24623
I6L9G5	Rcn3 protein OS=Rattus norvegicus OX=10116 GN=Rcn3 PE=1 SV=1 - [I6L9G5_RAT]		-0.973268	0.336161	-1.03443	-0.225307	1.98806	0.680023	-0.414177	1.66841	0.290947	0.390572	2.10318	0.723499	-0.286789	1.81312	0.437488	1.56485	3.75445	2.25406	2.76138	5.04505	3.53618	-0.755223		0.437288	1.10037	1.89528	1.7986
M0R9L0	Nascent polypeptide-associated complex subunit alpha OS=Rattus norvegicus OX=10116 GN=Naca PE=1 SV=1 - [M0R9L0_RAT]	-0.805798	-0.152314	-0.128112	-0.547932	0.285297	-0.0309604	-0.204263	0.629337	0.565979	0.0185745	0.179244	0.738935	-0.233439	0.103961	0.1138	-0.588384	3.3496	3.62157	2.75918	4.84728	4.86841	4.01967	-0.17353	-0.0975833	0.0456655	0.465452	1.88254	2.20001
F1LRM7	Collagen alpha-1(II) chain OS=Rattus norvegicus OX=10116 GN=Col2a1 PE=1 SV=1 - [F1LRM7_RAT]	0.00126962	0.190094	0.177658	-0.306079	0.11413	0.159489	-0.18517	0.834287	0.381175	0.0401131	0.528337	0.273233	0.344754	0.02318	-0.121585	-0.658041	3.27821	3.27349	3.29157	4.47931	4.63159	4.04673	-0.283906	0.0473308	0.184045	0.305168	1.86272	2.11493
G3V8B0	Myosin-7 OS=Rattus norvegicus OX=10116 GN=Myh7 PE=1 SV=1 - [G3V8B0_RAT]	-0.124341	0.0735578	0.0673353	0.158819	0.0252671	-0.182528	-0.085082	0.363365	0.319545	0.175525	0.471824	0.497135	0.298509	-0.108015	-0.228109	-0.00810027	3.58854	3.07308	3.01486	4.67226	4.35218	4.12	-0.15676	-0.333838	0.146702	0.227292	1.85705	2.09028
P11762	Galectin-1 OS=Rattus norvegicus OX=10116 GN=Lgals1 PE=1 SV=2 - [LEG1_RAT]	-0.661631	-1.94483	-0.224271	-0.793015	-0.180743	1.69307	1.41521	0.230381	2.03314	1.18104	0.561762	2.19956	1.45245	-0.00766927	1.92666	1.48404	1.55469	3.7293	2.93112	2.73728	4.70746	4.12771	-2.08588	-0.382778	0.45914	1.27945	1.84786	1.98066
P51868	Calsequestrin-2 OS=Rattus norvegicus OX=10116 GN=Casq2 PE=1 SV=2 - [CASQ2_RAT]		-0.200745	-0.054821	-1.75815	-0.769425	0.35167	-0.271613	-0.848892	0.303324	-0.348924	-1.53803	1.06221	1.23837	-0.803219	0.485099		2.60188	3.98033		3.98281	5.25785		-0.798656	0.499064	-0.370309	0.827262	1.82706	2.21862
A0A0G2KAJ7	Collagen alpha-1(XII) chain OS=Rattus norvegicus OX=10116 GN=Col12a1 PE=1 SV=1 - [A0A0G2KAJ7_RAT]	0.181298	-0.413777	0.233511	-0.478665	0.114297	0.743803	0.232063	0.143591	0.688511	0.306525	0.346015	0.689087	0.440642	-0.367346	0.451692	-0.141454	2.7402	2.82212	2.90977	4.16352	4.11543	4.14771	0.0136834	0.57732	0.232188	0.38661	1.82277	1.81988
P02454	Collagen alpha-1(I) chain OS=Rattus norvegicus OX=10116 GN=Col1a1 PE=1 SV=5 - [CO1A1_RAT]	-0.38339	-1.04352	-0.00562024	-0.320654	-0.310196	0.705574	0.464015	0.337651	1.31135	0.638875	0.252301	1.25935	0.611573	-0.331721	0.891453	0.424644	2.49009	3.43317	2.46279	3.78853	4.59079	3.51329	-0.427842	0.101969	0.242145	0.696481	1.79573	1.77817
D4A702	Synaptopodin-2 OS=Rattus norvegicus OX=10116 GN=Synpo2 PE=1 SV=2 - [SYNP2_RAT]		0.323421	0.810523	-0.754104	0.361308	0.806098	-1.2383	0.629791	1.06524	-0.657008	0.502029	0.972413	-0.993306	-0.593682	0.0898222	-2.10878	2.98426	3.50508	1.87775	4.46088	4.97598	3.41192			0.256492	0.779803	1.76099	2.49002
A0A0H2UHY9	Troponin T, fast skeletal muscle OS=Rattus norvegicus OX=10116 GN=Tnnt3 PE=1 SV=1 - [A0A0H2UHY9_RAT]	-1.29664	0.105304	0.385874	-0.205459	0.0502596	0.05378	-0.240258	0.096145	0.508347	-0.273139	0.493883	0.699075	-0.646875	-0.792625	-0.803211	-1.16484	3.61031	3.7926	3.61687	4.81092	5.06187	3.91503	-0.635089	0.182306	0.0314309	0.523073	1.74561	2.54977
A0A0G2KAQ5	Myozenin 2 OS=Rattus norvegicus OX=10116 GN=Myoz2 PE=1 SV=1 - [A0A0G2KAQ5_RAT]			-0.776318									-0.316396			0.194002			2.86825			4.31443			-0.403892	-0.546357	0.325214	1.7432	2.22763
D3ZJW3	PPFIA-binding protein 1 OS=Rattus norvegicus OX=10116 GN=Ppfibp1 PE=1 SV=1 - [D3ZJW3_RAT]	-0.325123	-0.314708	1.25689	-0.207446	0.402026	1.93131	0.529532	0.379298	1.89924	0.428038	0.435464	1.99034	0.516917	-0.206621	1.30855	-0.160815	2.01266	3.61797	2.02385	3.13127	4.73086	3.12824	-0.406238	1.11834	0.700404	0.863291	1.73458	1.66697
P19633	Calsequestrin-1 OS=Rattus norvegicus OX=10116 GN=Casq1 PE=1 SV=2 - [CASQ1_RAT]	1.09706	-0.309576	-0.745883	0.0252492	-3.01598	-3.4946	-2.66091	-0.50584	0.22268	0.17724	0.952399	1.4272	1.37954	-1.22935	-1.72208	-0.955984	3.68538	3.28279	2.3331	4.88219	4.47388	3.40178	0.788378	0.305055	-0.569246	1.64144	1.71872	2.292
O35186	Cathepsin K OS=Rattus norvegicus OX=10116 GN=Ctsk PE=2 SV=1 - [CATK_RAT]	0.0850848	-2.3694	-0.306734	-0.861942	-1.4224	0.860826	0.100164	-0.572678	1.43834	0.876258	-0.749451	1.2965	0.732198	-1.91829	0.0879543	-0.472291	2.1055	4.20188	3.51688	3.30354	5.3942	4.70071	-1.40136	0.351411	-0.135453	1.14493	1.71686	2.48134
D3ZCV0	Actinin alpha 2 OS=Rattus norvegicus OX=10116 GN=Actn2 PE=1 SV=1 - [D3ZCV0_RAT]	-0.758629	-0.028002	-0.095738	-0.104102	-0.0635415	-0.140945	-0.265117	0.301272	-0.434894	0.0825131	0.600903	0.0434996	0.804143	0.115919	-0.20245	-0.346779	3.53127	3.14329	4.07051	4.60652	3.91842	1.52845	-0.392102	-0.229247	-0.0718985	0.340874	1.71233	1.99254
P29457	Serpin H1 OS=Rattus norvegicus OX=10116 GN=Serpinh1 PE=1 SV=1 - [SERPH_RAT]	-0.414348	-0.617019	0.191188	0.233	-0.0433051	1.16574	0.72658	-0.284788	1.07573	1.25179	0.336365	1.43337	1.25451	-0.51179	0.707923	0.94036	1.82494	3.13486	2.66161	2.99631	4.48122	3.70722	-1.15648	0.198361	0.421192	0.699098	1.68659	1.74532
Q66H94	Peptidyl-prolyl cis-trans isomerase FKBP9 OS=Rattus norvegicus OX=10116 GN=Fkbp9 PE=2 SV=1 - [FKBP9_RAT]	-0.348984	-1.19295	0.152272	0.0417115	-0.479879	0.774839	0.307543	-0.330497	0.914882	0.802965	0.325406	1.60572	1.20167	-0.179779	1.06083	0.926984	1.69051	3.02126	2.47451	2.83597	4.161	3.64755	-0.926695	0.323321	0.214419	0.751883	1.68643	1.56862
A0A096MKD4	LIM domain-binding 3 OS=Rattus norvegicus OX=10116 GN=Ldb3 PE=1 SV=1 - [A0A096MKD4_RAT]	-0.196894	-0.111341	0.326822	-0.837303	0.579737	-0.20808	-1.65133	0.913403	0.455092	-0.475902	-0.485238	-0.0316336	-0.559061	-0.0724667	-0.164773	-0.849476	3.31709	3.42901	2.70678	4.69565	4.54425	2.32436	0.254838	0.292527	-0.143556	0.689031	1.65989	2.05258
F1LQ93	Collagen alpha-1(IX) chain OS=Rattus norvegicus OX=10116 GN=Col9a1 PE=4 SV=3 - [F1LQ93_RAT]	0.294316		-0.204732	0.488906		-1.9269	-1.1707		-0.833279	-0.14651		-1.07389	-0.389348		-1.23117	-0.542567		3.04841	3.61226		4.30505	4.86041		-0.420192	-0.5716	0.819958	1.65536	2.52742
P11530	Dystrophin OS=Rattus norvegicus OX=10116 GN=Dmd PE=1 SV=2 - [DMD_RAT]		0.737879	0.357746		0.70635	0.283903					-0.0349503	-0.431801					1.99998	1.65357		2.63485	2.28271		0.881617	0.454468	0.269855	0.447822	1.6512	0.838147
F1M8F6	Myosin-8 OS=Rattus norvegicus OX=10116 GN=Myh8 PE=3 SV=3 - [F1M8F6_RAT]	0.232301	-0.35589	-0.0576964	-0.471161	-0.0695445	-0.121259	-0.48805	0.638842	0.164263	0.511101	0.566417	0.726589	0.356494	-0.218347	-0.686693	-0.410485	3.2049	2.82669	3.59955	4.15355	3.1068	3.86783	0.423643	-0.543951	0.106326	0.434124	1.64	1.95629
G3V7K1	Myomesin 2 OS=Rattus norvegicus OX=10116 GN=Myom2 PE=1 SV=1 - [G3V7K1_RAT]	-0.275328	-0.614079	0.194802	-0.348151	-1.27402	-0.507456	-0.352092	-0.527379	0.22985	0.23551	-0.095135	0.697029	0.0382279	-0.504313	0.24815	-0.528577	2.8666	3.70919	2.24356	3.99388	4.83076	3.34375	-0.838298	0.141248	-0.219704	0.515113	1.62868	2.06629
A0A0G2K5P5	Myomesin 1 OS=Rattus norvegicus OX=10116 GN=Myom1 PE=1 SV=1 - [A0A0G2K5P5_RAT]	0.178073	-0.614302	0.2777	0.070959	-0.374916	-0.405433	-0.30658	0.000146458	0.179919	0.130986	-0.129927	0.08478	0.128408	-0.512076	0.133968	-0.148432	2.32025	2.84625	2.84889	3.42501	4.01472	4.02424	0.107947	0.292355	-0.0757163	0.285237	1.62346	1.76924
Q5XI24	Matrilin 1 OS=Rattus norvegicus OX=10116 GN=Matn1 PE=2 SV=1 - [Q5XI24_RAT]	-0.925576	0.116171	0.759525	-0.0947974	-0.0626705	0.517941	-0.0757233	0.0905896	0.906354	0.348861	0.224	0.842799	-0.282858	-0.300153	0.887205	-0.1775	2.64752	3.36848	1.82049	3.86315	4.39858	3.54404	-0.75096	0.402876	0.220623	0.510059	1.61841	1.87776
A0A140TAF0	RCG62531, isoform CRA_g OS=Rattus norvegicus OX=10116 GN=Tpm3 PE=1 SV=1 - [A0A140TAF0_RAT]	-1.415	-0.132001	-0.427686	-1.11727	-0.0353575	-0.169315	-1.45978	0.740423	0.393086	-1.13461	0.76676	0.477095	-0.584171	0.178316	0.030253	-1.16436	3.78767	4.00843	1.13987	5.13128	5.34632	1.89121	-0.107637	-0.246298	-0.292805	0.819565	1.61757	2.34727
Q64578	Sarcoplasmic/endoplasmic reticulum calcium ATPase 1 OS=Rattus norvegicus OX=10116 GN=Atp2a1 PE=1 SV=1 - [AT2A1_RAT]	0.702817	-0.367596	-0.0609544	0.0272516	0.130893	0.395222	0.545986	0.411419	0.666408	0.747745	-0.0604189	0.229505	0.30862	0.409202	0.659426	0.742594	1.96029	2.30065	2.25906	3.0511	3.38573	3.33566	0.334115	0.593741	0.28069	0.355264	1.61168	1.23144
D3Z9E1	Elastin microfibril interfacer 1 OS=Rattus norvegicus OX=10116 GN=Emilin1 PE=1 SV=1 - [D3Z9E1_RAT]	-0.0555652	-2.03602	1.02141	-0.00516183	-0.319458	1.54907	1.50225	-0.555182	1.60814	1.43973	-0.151927	2.15193	1.4968	-0.909958	1.25571	1.32493	1.26398	3.04629	2.60447	2.47487	4.37389	3.58811	-1.65226	0.382139	0.512435	1.22178	1.60408	1.76303
Q6AYF2	LIM and cysteine-rich domains 1 OS=Rattus norvegicus OX=10116 GN=Lmcd1 PE=1 SV=1 - [Q6AYF2_RAT]	-0.630784	0.184921	0.766539	-0.422062	0.573338	1.11264	-0.0133997	0.487415	1.01738	-0.178089	0.650626	1.21553	0.0178348	0.25841	0.78361	-0.410029	2.53182	3.14715	1.82876	3.54418	4.1538	2.82692	0.00234565	0.536949	0.397005	0.608911	1.60181	1.59013
B2RZ77	Dermatopontin OS=Rattus norvegicus OX=10116 GN=Dpt PE=1 SV=1 - [B2RZ77_RAT]	-0.06758		-1.27032	-0.304111		-1.19568	-0.166904		-0.684101	0.275245		-1.24777	-0.290643					1.78759	2.62401		2.85185	3.67978		-1.05466	-0.582652	0.603925	1.59965	1.87607
D3ZHA7	Similar to Myosin light chain 1 slow a (Predicted) OS=Rattus norvegicus OX=10116 GN=RGD1560334_predicted PE=4 SV=1 - [D3ZHA7_RAT]	-1.01556	1.1256	0.655017	-0.485687	1.00069	0.487789	-0.590357	1.24127	0.719029	-0.428544	1.19671	0.7094	-0.440395	1.1907	0.663697	-0.482045	3.04546	2.60858	1.33809	4.15949	3.71689	2.43791	0.621878	0.104274	0.384613	0.795027	1.58038	1.58519
G3V9M6	Fibrillin 1 OS=Rattus norvegicus OX=10116 GN=Fbn1 PE=1 SV=1 - [G3V9M6_RAT]	-1.10566	-2.10512	0.62093	-0.414694	-0.917935	1.99105	0.663892	-0.198406	2.00153	1.19489	0.212739	2.75348	1.75837	-1.55285	0.123329	-0.271684	1.65344	4.17391	3.24779	3.0473	4.95776	4.62744	-2.30425	-0.659291	0.391392	1.4372	1.56677	2.48379
M0RA08	Perilipin OS=Rattus norvegicus OX=10116 GN=Plin3 PE=1 SV=1 - [M0RA08_RAT]		-1.12079	-0.516098		0.012304	0.574682		-0.560795	-0.00775584		-0.384052	0.203921		-0.621923	-0.0736496		1.554	2.19241		2.84275	3.47543				-0.224823	0.528097	1.5615	1.62135
M0R6K0	Laminin subunit beta-2 OS=Rattus norvegicus OX=10116 GN=Lamb2 PE=1 SV=1 - [M0R6K0_RAT]	4.01534	-1.41296	-0.248628	3.36574	-0.391799	0.73022	4.40715	-0.51238	0.6003	4.2078	-0.19187	0.955744	4.56102	-1.19858	-0.0906622	3.51867	0.3482	1.54625	5.03083	1.26401	2.45634		-0.737219	0.380097	1.29372	2.10655	1.55263	2.10362
A0A0G2JSP8	Creatine kinase M-type OS=Rattus norvegicus OX=10116 GN=Ckm PE=1 SV=1 - [A0A0G2JSP8_RAT]	0.678168	0.0518313	-0.109697	0.217034	0.0893035	-0.217575	0.20782	0.0696695	-0.158024	0.186429	0.34603	0.225248	0.405669	0.00764082	-0.291112	-0.237696	3.79533	3.33622	1.91252	2.87633	3.47749	2.68555	0.35065	0.175926	0.132186	0.242265	1.54121	1.61602
Q38PG1	AHNAK 1 (Fragment) OS=Rattus norvegicus OX=10116 PE=2 SV=1 - [Q38PG1_RAT]	-1.14224	-1.31921	1.34844	-0.256681	-0.197955	2.42739	0.884824	0.382548	2.99855	1.38656	0.522672	3.17361	1.5594	-0.569617	2.04162	0.43146	1.10139	3.80276	2.06785	2.0256	4.72125	2.97785	-2.17862	0.442016	0.850709	1.48826	1.53525	1.88244
Q4PP99	Cardiac troponin C OS=Rattus norvegicus OX=10116 GN=Tnnc1 PE=2 SV=1 - [Q4PP99_RAT]	-0.429908	-1.37083	-0.0462385	-1.07248	-0.0555727	1.73253	-0.0956064	0.594483	2.37325	0.475683	0.0628011	1.12794	0.0926024	-1.08429	0.0846598	-0.946624	1.74208	3.48467	2.38941	3.13103	4.73409	3.69724	-0.343483	1.43992	0.274671	1.07927	1.53511	1.97189
G3V9N7	Protein kinase C and casein kinase substrate in neurons 3 OS=Rattus norvegicus OX=10116 GN=Pacsin3 PE=1 SV=3 - [G3V9N7_RAT]		-0.674972	-0.456352			0.556552			0.0536376		0.83185	0.580268			0.4455		1.82774	1.90508		2.62868	2.90572		0.785256	0.215423	0.148497	0.612021	1.53049	1.06364
P51886	Lumican OS=Rattus norvegicus OX=10116 GN=Lum PE=1 SV=1 - [LUM_RAT]	-0.625315	0.0639856	-0.143166	-0.690502	0.0493696	0.681462	-0.00822904	0.348805	0.555118	0.73405	0.577811	0.927141	0.474159	0.311402	0.603474	0.172102	2.02424	2.42574	2.70981	3.20175	3.59753	3.90249	-0.687412	-0.586816	0.205878	0.523344	1.51237	1.64684
F1LND0	Collagen type XVI alpha 1 chain OS=Rattus norvegicus OX=10116 GN=Col16a1 PE=1 SV=2 - [F1LND0_RAT]					-0.579228			-0.901925			-0.370482			-1.04485			1.99611			3.58379					-0.617212	0.26775	1.51168	2.35204
Q8R4A2	Caveolin 1 (Fragment) OS=Rattus norvegicus OX=10116 PE=4 SV=1 - [Q8R4A2_RAT]			0.902343	-0.52007					1.17974	-0.249538		1.90935	0.47785					2.0341	0.481894		3.04283	1.48214			0.644367	1.01345	1.50376	1.0894
G3V6E1	Myosin-4 OS=Rattus norvegicus OX=10116 GN=Myh2 PE=1 SV=3 - [G3V6E1_RAT]	0.301273	-0.34137	0.245994	0.181041	-0.14727	0.414368	0.512513	-0.157558	0.239737	0.306332	-0.217695	0.187446	0.336687	-0.534776	-0.0151711	0.697588	1.71914	2.54962	2.62266	3.41885	3.67148	3.4937	-0.243705	0.313231	0.127067	0.273289	1.50244	1.58586
D3ZK14	Tenascin N OS=Rattus norvegicus OX=10116 GN=Tnn PE=4 SV=2 - [D3ZK14_RAT]		-0.796481	0.438371		0.0553839	1.13672		-0.702252	0.369747		0.0635766	1.28171		-0.810919	0.478714		1.44346	2.71203		2.87302	4.13587		-0.0150504	1.17279	0.230847	0.753291	1.49874	1.65145
Q07936	Annexin A2 OS=Rattus norvegicus OX=10116 GN=Anxa2 PE=1 SV=2 - [ANXA2_RAT]	0.49352	-1.87468	-0.269017	0.279816	-0.218037	0.997071	1.71205	-0.506319	1.02681	1.37726	0.218169	1.74081	2.19476	-0.741675	0.66389	1.15198	1.12147	2.82524	2.95108	2.38366	3.81106	3.66091	-2.08826	-0.0686223	0.414787	1.04891	1.48879	1.82057
D3ZZT9	Collagen type XIV alpha 1 chain OS=Rattus norvegicus OX=10116 GN=Col14a1 PE=1 SV=3 - [D3ZZT9_RAT]	-0.683451	-0.635413	0.0225662	-0.700276	-0.36721	0.253131	-0.577347	0.308619	0.530935	-0.508391	0.0610294	0.41155	-0.108986	0.0140117	0.00860911	-0.610782	2.5518	3.07928	1.664	3.91734	4.24001	3.11679	-0.168053	0.101552	-0.157021	0.467763	1.4838	1.80414
F6T0B3	Collagen type XI alpha 2 chain OS=Rattus norvegicus OX=10116 GN=Col11a2 PE=4 SV=1 - [F6T0B3_RAT]	-0.303382	0.189529	-0.0575283	-0.382876	0.359253	0.069883	0.212518	0.551691	0.252982	0.264216	0.635936	0.372162	-0.188956	0.245486	-0.0579888	-0.371572	2.81794	2.6046	2.24693	3.91907	3.70001	3.36794	-0.184012	-0.478085	0.180365	0.308617	1.46845	1.77839
C0JPT7	Filamin A OS=Rattus norvegicus OX=10116 GN=Flna PE=1 SV=1 - [C0JPT7_RAT]	0.31789	-0.665898	0.492794	0.702307	-0.156368	0.983204	1.12621	0.00611683	1.06681	1.29746	0.798359	1.72978	2.17919	0.207501	1.29273	1.47259	0.922477	2.08477	2.00548	1.92329	3.18543	3.20054	-1.02762	0.089656	0.641555	0.677694	1.46134	1.25692
Q91VC0	dCTP pyrophosphatase 1 OS=Rattus norvegicus OX=10116 GN=Dctpp1 PE=2 SV=1 - [DCTP1_RAT]			1.5891	-0.388249			0.0477224											1.59769			1.21447			1.47374	0.41619	1.03889	1.42863	0.195551
P31232	Transgelin OS=Rattus norvegicus OX=10116 GN=Tagln PE=1 SV=2 - [TAGL_RAT]	-0.0934734	-1.58481	-0.277547	-0.335488	0.121535	1.38649	1.39111	0.470065	1.72568	1.66087	0.372566	1.66311	1.59608	-0.538331	0.712517	0.649538	1.3506	2.69158	2.50385	2.35856	3.69382	3.4976	-1.31665	-0.0564023	0.541675	1.04113	1.42856	1.58952
Q6P6R6	Transglutaminase 2, C polypeptide OS=Rattus norvegicus OX=10116 GN=Tgm2 PE=2 SV=1 - [Q6P6R6_RAT]	0.840091	-1.37879	0.574456	0.727849	-0.462284	1.82369	2.66258	-0.734885	1.47822	2.31499	0.0836046	2.4492	3.16241	-0.643758	1.65628	2.3994	-0.221863	2.39755	2.78668	0.895632	3.33884	3.74173	-2.42683	-0.0786835	0.864894	1.32146	1.41728	1.91218
D3ZEH1	FAT atypical cadherin 4 OS=Rattus norvegicus OX=10116 GN=Fat4 PE=1 SV=3 - [D3ZEH1_RAT]	1.1167	-0.73504	0.252393	-0.101912	0.0453059	0.939803	1.60274	-0.169727	0.715431	1.12889	0.0148803	0.469194	1.48657	-0.174003	0.304073	1.32551	0.596462	1.56699	3.2664	1.80371	2.76852	4.58547	-0.638473	0.069363	0.439888	0.676141	1.41338	1.53609
Q9EQP5	Prolargin OS=Rattus norvegicus OX=10116 GN=Prelp PE=2 SV=1 - [PRELP_RAT]					-1.38844						0.305216						0.746783			2.07471					-0.541614	1.1976	1.41075	0.938987
A0A0H2UHM3	Haptoglobin OS=Rattus norvegicus OX=10116 GN=Hp PE=1 SV=1 - [A0A0H2UHM3_RAT]	1.03954	0.166957	-1.28589	-0.189231	0.11147	-1.35755	-0.224472	0.341792	-1.1627	-0.0729166	0.895181	-0.979701	0.513185	2.58365	0.69449	2.16601	2.39148	0.630362	1.93922	2.52815	0.637981	2.06168	1.42187	-0.648008	-0.226461	0.815941	1.41001	1.02793
D3Z874	Uncharacterized protein OS=Rattus norvegicus OX=10116 PE=1 SV=1 - [D3Z874_RAT]			0.401605			0.267766			-0.491306			0.160862			-0.116994			2.21682			3.82416			-0.285644	0.0847319	0.396453	1.40958	1.97366
F1LWG8	Sarcalumenin OS=Rattus norvegicus OX=10116 GN=Srl PE=1 SV=3 - [F1LWG8_RAT]	-0.884711	0.660834	0.0997898	-0.493412	0.679424	0.0760665	-0.454577	1.03191	0.419216	-0.180854	0.677455	0.0996934	-0.502599	0.846209	0.228746	-0.369493	2.2816	2.18441	1.71587	3.70356	3.60065	3.09699	0.295681	-0.312379	0.144236	0.5752	1.39744	1.56967
G3V8S6	Histidine rich calcium binding protein, isoform CRA_b OS=Rattus norvegicus OX=10116 GN=Hrc PE=1 SV=1 - [G3V8S6_RAT]		0.322019	-0.4654								0.782764	-0.0213723		0.00109768	-0.842739		2.54968	1.79598		3.76276	3.00333		0.828068	-0.0063664	0.154503	0.528515	1.38648	1.64413
Q5XID8	Peptidylprolyl isomerase OS=Rattus norvegicus OX=10116 GN=Fkbp14 PE=2 SV=1 - [Q5XID8_RAT]	0.6814	-0.18301	0.106022	0.456737	-0.638251	-0.006424	0.406849	0.0502285	0.491784	0.835631	0.245478	0.676002	1.01763	-0.121355	0.027503	0.37318	1.76165	1.95951	2.18043	2.87761	2.94188	3.15432	0.129672	0.309816	0.260204	0.41974	1.38432	1.23911
A0A0G2JUF6	Isocitrate dehydrogenase [NADP] OS=Rattus norvegicus OX=10116 GN=Idh2 PE=1 SV=1 - [A0A0G2JUF6_RAT]	0.27268	-0.537597	-0.207778	0.524244	-0.0927151	0.819835	1.51342	0.0282458	0.206537	1.03478	0.501141	0.830573	1.96095	-0.658716	-0.45493	0.109337	1.45182	2.28805	2.92818	2.49111	3.45693	3.97986	-0.841215	-0.108747	0.40778	0.580934	1.38355	1.70985
M0R7U6	RCG63233 OS=Rattus norvegicus OX=10116 GN=Sowahc PE=1 SV=1 - [M0R7U6_RAT]	1.96362	0.353365	0.287345	1.24576	0.422794	0.314461	1.33543	0.385456	0.267783	1.21933	0.635528	0.552791	1.50211	0.782091	0.659653	1.61303	1.10122	1.06892	1.89754	1.70768	1.66965	2.48978	1.09738	0.984343	0.748638	0.55327	1.38112	0.526329
A0A0G2JUA5	AHNAK nucleoprotein OS=Rattus norvegicus OX=10116 GN=Ahnak PE=1 SV=1 - [A0A0G2JUA5_RAT]	-0.85443	-1.75791	0.530842	-0.669944	-0.0710986	2.17083	1.03216	0.20177	2.44505	1.29691	0.218769	2.36994	1.26878	-0.546145	1.57531	0.406771	0.984402	3.14658	1.90272	2.08623	4.2161	3.06791	-1.88559	0.196906	0.576075	1.33882	1.36833	1.6979
Q66H98	Caveolae-associated protein 2 OS=Rattus norvegicus OX=10116 GN=Cavin2 PE=1 SV=3 - [CAVN2_RAT]	0.0369991	-0.914659	0.907424	-0.382285	0.423106	2.38249	1.30957	0.0120748	1.96212	0.897302	0.483839	2.46882	1.5576	-0.274989	1.67029	0.44908	0.643172	2.67858	1.4944	1.37537	3.44709	2.41153	-0.828451	1.76841	0.7989	1.07463	1.36601	1.21829
F1LTJ5	Uncharacterized protein OS=Rattus norvegicus OX=10116 PE=1 SV=3 - [F1LTJ5_RAT]	0.134697	-0.728622	0.119807	0.578564	-0.101644	0.297513	1.24128	-0.183612	0.204496	1.13997	-0.225778	0.620636	1.5851	-0.671311	-0.0564283	0.819746	1.30913	2.03326	2.9665	2.41304	3.2573	3.38819	-0.780526	0.0746378	0.258109	0.568054	1.36155	1.49447
Q5U367	Procollagen-lysine,2-oxoglutarate 5-dioxygenase 3 OS=Rattus norvegicus OX=10116 GN=Plod3 PE=2 SV=1 - [PLOD3_RAT]	0.957618	0.514403	0.0040505	0.871337	1.15186	0.599197	1.52904	0.721332	0.159328	1.01975	0.803861	0.276792	1.13499	-0.00346665	-0.570237	0.292011	2.04564	1.56901	2.3065	3.00544	2.52309	3.25209	0.62683	0.0694624	0.71738	0.436666	1.35428	1.28022
Q9Z1Z9	PDZ and LIM domain protein 7 OS=Rattus norvegicus OX=10116 GN=Pdlim7 PE=1 SV=1 - [PDLI7_RAT]	1.99178	-0.78052	0.173023	1.13569	0.384175	0.950121	1.78745	-0.0998816	0.456725	1.33327	-0.107008	0.484533	1.64731	0.265251	0.817091	1.39385	0.580033	1.22201	1.97077	1.84253	2.47878	2.79747	0.313377	0.874619	0.642447	0.821915	1.35026	0.82341
P14668	Annexin A5 OS=Rattus norvegicus OX=10116 GN=Anxa5 PE=1 SV=3 - [ANXA5_RAT]	0.756611	-0.857362	-0.311699	0.409937	-0.586408	0.098893	0.682986	-0.619219	0.184339	0.706538	-0.0792165	0.604477	1.24086	-0.268614	0.137217	0.841612	1.33468	1.83741	2.54836	2.55625	3.16045	3.71429	-0.793474	-0.186377	0.0824897	0.572036	1.34356	1.45577
Q5U2V1	Peptidylprolyl isomerase OS=Rattus norvegicus OX=10116 GN=Fkbp10 PE=1 SV=1 - [Q5U2V1_RAT]	-0.550762	-1.23905	0.197643	-0.417262	-0.0963655	1.39973	0.500567	0.151295	1.46879	0.847011	0.266006	1.58084	0.528018	-0.1304	1.01328	-0.0111967	1.63167	2.80458	1.84208	2.88853	4.1006	3.09574	-1.4635	-0.176919	0.34237	0.870302	1.34354	1.6651
P04692	Tropomyosin alpha-1 chain OS=Rattus norvegicus OX=10116 GN=Tpm1 PE=1 SV=3 - [TPM1_RAT]		-0.0758388	0.00343896	-0.812973	-1.14447	-0.811964	-1.97873	-0.858485	-0.535318	-1.77151	0.0423219	0.104882	-0.775633	-0.216111	-0.144842	-1.3792	2.21475	2.44387	2.50508	3.24817	3.75895	3.57801	0.514098	0.250818	-0.712604	0.71693	1.33316	1.81424
Q80ZA3	Alpha-2 antiplasmin OS=Rattus norvegicus OX=10116 GN=Serpinf1 PE=1 SV=1 - [Q80ZA3_RAT]		-0.33318	-1.03025		-0.721077	-1.46046		-0.388135	-1.13685		-0.145205	-0.85899		-0.155679	-0.909164		2.44655	1.81672		3.83197	2.83633		0.861796	-0.130788	-0.759268	0.449672	1.32472	1.67274
Q9JI04	Alpha 4 type V collagen OS=Rattus norvegicus OX=10116 GN=Col5a3 PE=2 SV=1 - [Q9JI04_RAT]	-2.08978	0.0805665	1.75071	-1.06882				-0.243982	1.37451	-1.45189	-0.337855	1.31558	-1.51305	0.052897	1.66663	-1.15794	1.91353	3.61739	0.668074	3.46767	5.16582	2.20801	-0.914249	0.708883	-0.0745498	1.34316	1.32364	2.07811
A0A0G2JSH5	Serum albumin OS=Rattus norvegicus OX=10116 GN=Alb PE=1 SV=1 - [A0A0G2JSH5_RAT]	-0.0382157	-2.39293	0.00652806	-1.32089	-1.87499	1.9619	-0.218956	-1.81942	0.528389	-0.805893	-2.11883	1.38747	-1.07259	0.193706	3.19713	1.53358	0.343834	3.43477	1.59194	1.70268	3.57295	2.87802	-1.26208	-0.289401	-0.558819	1.40748	1.31871	1.73122
E2E1S0	Cyclin-dependent kinase-like 5 OS=Rattus norvegicus OX=10116 GN=Cdkl5 PE=1 SV=1 - [E2E1S0_RAT]	-0.228278	0.65246	1.1409	1.17665	-0.39475	0.0513725	0.149689	0.0494529	0.486236	0.515125	-0.446137	0.0255806	0.0522479	-0.0639052	0.368112	0.398832	1.80999	2.33215	2.23811	2.90808	3.42451	3.32199	-0.726325	-0.284906	0.264858	0.539946	1.31491	1.51076
Q64240	Protein AMBP OS=Rattus norvegicus OX=10116 GN=Ambp PE=1 SV=1 - [AMBP_RAT]	0.598062	0.66915	0.233676	0.896898	-0.461449	-0.939236	-0.213455	0.335915	-0.151212	0.505143	-1.06476	-1.51695	-0.86282	0.678167	0.186274	0.844459	1.9586	1.55684	2.09027	3.09913	2.69166	3.2166	0.39646	-0.0860302	-0.0923516	0.77039	1.31413	1.3218
P08721	Osteopontin OS=Rattus norvegicus OX=10116 GN=Spp1 PE=1 SV=2 - [OSTP_RAT]	-1.09998	-0.392506	-0.391001	-1.05356	-0.51243	-0.116577	-1.34292	0.312507	0.16993	-0.266998	0.0289335	0.39719	-0.235949	0.12651	-0.124503	-0.390014	2.30786	2.4189	1.97272	3.58973	3.63786	3.24037	-0.758485	-0.233651	-0.355618	0.56772	1.29595	1.71635
G3V916	Guanine nucleotide-binding protein G(s) subunit alpha isoforms short OS=Rattus norvegicus OX=10116 GN=Gnas PE=4 SV=1 - [G3V916_RAT]		-0.394628	-0.208469			0.894872		0.549451	0.221777			0.750135		0.227677	-0.0959315		2.32875	1.44922		3.41078	2.72068		0.524003	-0.241107	0.30219	0.522658	1.29051	1.39536
A0A0G2K1E2	Integrin alpha 5 (Mapped) OS=Rattus norvegicus OX=10116 GN=Itga5 PE=1 SV=1 - [A0A0G2K1E2_RAT]					-0.606877						-0.682335						1.37387			2.56163			-0.0921337		-0.644606	0.0533575	1.28112	1.32931
A0A096P6L8	Fibronectin OS=Rattus norvegicus OX=10116 GN=Fn1 PE=1 SV=2 - [A0A096P6L8_RAT]	-0.309015	-0.698254	0.155092	0.0617738	-0.0349735	0.797162	0.70291	0.0616203	1.03258	0.639786	-0.0428097	0.837872	0.780201	-0.11356	0.749378	0.694063	1.21177	2.13489	1.87603	2.49788	3.2339	3.12882	-0.873989	-0.21151	0.266978	0.528253	1.25899	1.33094
P15650	Long-chain specific acyl-CoA dehydrogenase, mitochondrial OS=Rattus norvegicus OX=10116 GN=Acadl PE=1 SV=1 - [ACADL_RAT]	2.82659	0.854793	-0.770279	2.31866	-1.25676	-2.33513	-0.0774529	-0.638019	-2.23379	0.959109	-0.30981	-1.65972	1.6486	-0.862969	-2.5155	0.995955	2.09831	0.656411	3.50687	3.02117	1.40035	3.40436	1.60529	0.0229303	-0.193483	1.66368	1.24848	1.77009
P04639	Apolipoprotein A-I OS=Rattus norvegicus OX=10116 GN=Apoa1 PE=1 SV=2 - [APOA1_RAT]	-0.489184	-0.355225	-0.245979	-0.834774	-0.412227	0.028238	-0.820171	0.909826	1.29506	0.122944	0.506794	0.690187	0.10291	0.7877	0.878562	0.419109	1.73497	1.84125	1.22069	2.70354	2.79479	1.98231	0.121346	0.283601	0.0329571	0.68798	1.23923	0.962258
B5DFK9	Gcn1l1 protein (Fragment) OS=Rattus norvegicus OX=10116 GN=Gcn1l1 PE=2 SV=1 - [B5DFK9_RAT]								-0.493625			-0.784381			-0.870638			1.68728			2.89462					-0.639003	0.205596	1.23709	1.92257
P48037	Annexin A6 OS=Rattus norvegicus OX=10116 GN=Anxa6 PE=1 SV=2 - [ANXA6_RAT]	0.466441	-0.84274	-0.29083	0.152559	-0.157352	0.517165	0.935923	-0.617177	-0.0625136	0.227086	0.509139	1.40165	1.68525	-0.547406	0.174535	0.591654	1.08009	1.90844	2.08372	2.14273	3.02088	3.25522	-0.622068	0.0480882	0.186613	0.635763	1.23509	1.31661
Q304F3	RCG32327 OS=Rattus norvegicus OX=10116 GN=Tnnc2 PE=1 SV=1 - [Q304F3_RAT]			-1.21994	-4.77587		-0.207654	-3.70102	-0.538691	1.16041	-1.53322	0.0157535	2.2225	-0.000644676	-0.471829	0.353343		1.45197	2.36728	2.77989	2.31314	3.22272	1.75846	-0.526052	0.308523	-0.953081	2.20198	1.23244	1.35204
F1LMP9	Disabled homolog 2 OS=Rattus norvegicus OX=10116 GN=Dab2 PE=1 SV=3 - [F1LMP9_RAT]	-0.566863	-2.91713	2.28603	-0.471721	-0.616372	4.3603	0.34446	-0.443477	4.353	1.97635	-0.674905	3.41383	1.31228	-0.275434	2.62244	0.618474	-0.595522	4.4399	0.871777	0.12743	1.73503	1.92236	-1.4813	3.43674	0.920291	2.31179	1.22785	1.71944
B5DFC6	Glucosamine-6-phosphate isomerase OS=Rattus norvegicus OX=10116 GN=Gnpda1 PE=2 SV=1 - [B5DFC6_RAT]	4.09593	1.43438	-0.641648	3.62292	-1.78133	-3.87985	0.392181	-0.396572	-2.52426	1.30614	-0.598943	-2.69169	1.39641	0.12352	-1.9891	2.21533	1.68297	-0.35935	3.73614	1.9051	-0.142933	3.99665	2.10434	-0.0187045	-0.138561	2.45617	1.22086	1.75591
Q5I0E7	Transmembrane emp24 domain-containing protein 9 OS=Rattus norvegicus OX=10116 GN=Tmed9 PE=1 SV=1 - [TMED9_RAT]	3.24601	-0.0144085	-0.0713862	2.8562	0.159199	0.0253283	3.05005	-0.225102	-0.368312	2.58699	0.253209	0.144935	3.09801	-0.547538	-0.684581	2.26162	0.340202	0.146331	3.11474	1.08111	1.03087	3.84144	0.401544	0.349514	0.970226	1.46773	1.20277	1.51452
F1LQQ8	Beta-glucuronidase OS=Rattus norvegicus OX=10116 GN=Gusb PE=1 SV=2 - [F1LQQ8_RAT]	2.53013	0.839998	0.0401216	2.547	-1.4699	-1.87508	0.45705	-1.18929	-1.7847	0.696508	-0.692141	-1.25262	1.22637	-0.690107	-1.53975	0.418972	1.73247	0.481677	3.62833	2.52595	1.2723	4.40081	0.895131	0.0482384	-0.0960771	1.55223	1.20003	1.70064
G3V7R1	Nuclear pore complex protein Nup50 OS=Rattus norvegicus OX=10116 GN=Nup50 PE=1 SV=1 - [G3V7R1_RAT]		-0.818036	1.06114		0.850302	2.68717		0.627144	2.45467		-0.0897673	1.77269		0.471712	2.29447		0.0322435	1.94514		1.05906	2.96623		-0.509889	1.32227	1.06817	1.20597	1.19766	1.17869
Q68FP1	Gelsolin OS=Rattus norvegicus OX=10116 GN=Gsn PE=1 SV=1 - [GELS_RAT]	0.95311	0.138129	-0.246584	0.876637	-0.641198	-0.715843	0.190313	-0.712287	-1.0216	0.0971625	-0.02928	-0.302257	0.506759	-0.147895	-0.673822	0.770377	1.71213	1.32951	2.20113	2.7722	2.42213	3.19727	0.286545	-0.1978	-0.117808	0.618114	1.18155	1.27967
G3V8L3	Lamin A, isoform CRA_b OS=Rattus norvegicus OX=10116 GN=Lmna PE=1 SV=1 - [G3V8L3_RAT]	0.0251445	-0.20553	0.0408678	-0.049758	0.0543309	0.203346	0.358499	-0.0926834	0.136108	0.240724	0.269936	0.554431	0.501037	0.213108	0.221915	0.27444	1.39633	1.81378	1.70633	2.63539	2.92659	2.69765	-0.192031	-0.0692244	0.127951	0.210779	1.17711	1.15893
Q5U362	Annexin OS=Rattus norvegicus OX=10116 GN=Anxa4 PE=1 SV=1 - [Q5U362_RAT]	0.335704	-0.891632	-0.297949	0.394645	-0.353549	0.197821	0.952973	-0.478336	0.0636946	0.74942	-0.0748807	0.502085	1.18559	-0.429436	0.107828	0.795385	1.0489	1.6763	2.2391	2.31286	2.93453	3.48885	-0.924426	-0.377759	0.0916663	0.537322	1.17148	1.40841
Q9Z2J4	Nexilin OS=Rattus norvegicus OX=10116 GN=Nexn PE=1 SV=1 - [NEXN_RAT]	-0.693679	-0.48129	0.487116	-1.03335	-0.322406	0.240844	-0.529911	-0.320539	0.196467	-0.643715	-0.906784	0.0935559	-1.1322	-0.760184	-0.243635	-1.5098	2.45058	2.9944	1.49422	3.80173	4.31436	3.02654	-0.403444	-0.00777009	-0.326141	0.483452	1.16873	2.07587
Q9WUH9	Fibrillin-2 OS=Rattus norvegicus OX=10116 GN=Fbn2 PE=2 SV=1 - [Q9WUH9_RAT]	-0.65815	-2.09181	0.461029	-0.54	-0.760371	1.77684	0.150101	-0.236871	2.04594	0.783066	-0.156256	2.03447	1.01325	-1.64725	0.659655	-0.199552	0.772259	3.18302	1.7794	2.01505	4.59543	2.80701	-1.36341	0.3366	0.233999	1.25887	1.16262	1.83201
Q5BJZ3	Nicotinamide nucleotide transhydrogenase OS=Rattus norvegicus OX=10116 GN=Nnt PE=1 SV=1 - [Q5BJZ3_RAT]	1.59187	-1.13581	-0.501545	1.32619	0.0748304	0.579864	2.44378	-0.450214	0.0501909	1.7587	0.338942	0.977437	2.77513	-1.73495	-1.1571	0.665593	0.866168	1.61069	3.23209	1.80715	2.47649	4.15887	-0.632385	-0.127343	0.587852	1.06044	1.1617	1.83899
P13941	Collagen alpha-1(III) chain OS=Rattus norvegicus OX=10116 GN=Col3a1 PE=2 SV=3 - [CO3A1_RAT]	-0.205678	-0.573091	0.865731	0.112645	-0.336269	1.10193	0.697165	0.227771	1.6153	0.991694	-0.226151	0.935321	0.443641	-0.390078	0.6935	0.378429	1.19047	2.52076	1.34502	2.50389	3.82846	2.58378	-1.27452	-0.0149396	0.433864	0.691371	1.1507	1.47375
D4ABA9	Xin actin-binding repeat containing 1 OS=Rattus norvegicus OX=10116 GN=Xirp1 PE=1 SV=2 - [D4ABA9_RAT]		-0.263201		-2.16786	0.00617029		-1.87825				0.424582		-1.50589	0.176197		-1.78992	3.12228		1.12154	4.47065		2.45571			-0.775711	1.16923	1.15008	2.35469
D4A4P1	Myc box-dependent-interacting protein 1 OS=Rattus norvegicus OX=10116 GN=Bin1 PE=1 SV=3 - [D4A4P1_RAT]	-0.667776	1.2134	-0.145878	-0.171126				1.711	0.300071	0.267955	2.01373	0.637736	0.603398	0.169328	-1.24637	-1.27665	2.94355	1.61799	1.46295	4.07033	2.73905	2.57553	0.742892	-0.663399	0.573234	0.905719	1.14488	1.73113
D3ZUL3	Collagen type VI alpha 1 chain OS=Rattus norvegicus OX=10116 GN=Col6a1 PE=1 SV=1 - [D3ZUL3_RAT]	-1.19728	-0.718521	0.690927	-1.03787	0.0739022	1.44104	-0.240331	-0.632685	0.725112	-0.365678	0.220144	1.61288	0.0928529	-1.11434	0.238694	-1.33824	1.96183	3.40499	1.01446	3.2318	4.66925	2.27615	-0.827979	0.0349925	0.0476367	0.920795	1.13704	1.95796
A0A0G2K9R5	Apolipoprotein C-I OS=Rattus norvegicus OX=10116 GN=Apoc1 PE=4 SV=1 - [A0A0G2K9R5_RAT]	-1.10361	-1.65095	-1.59001	-1.93829	-0.799603	-0.780984	-1.0667	-0.00146099	0.00781856	-0.347328	-0.434948	-0.390733	-0.748102	0.548603	0.553117	0.199801	2.01108	2.10573	1.62766	3.03533	3.12426	2.6377	-0.790118	-0.776202	-0.8414	0.645471	1.12741	1.48447
P54001	Prolyl 4-hydroxylase subunit alpha-1 OS=Rattus norvegicus OX=10116 GN=P4ha1 PE=2 SV=2 - [P4HA1_RAT]	0.0729055	-0.544304	-0.0992026	0.197938	-0.145519	0.201656	0.522506	-0.3537	0.0544444	0.314776	0.283114	0.714226	0.984303	-0.53007	-0.337096	-0.0838426	1.3902	1.86901	2.1619	2.4759	2.949	3.23339	-0.494047	-0.252341	0.10157	0.354078	1.11386	1.41971
P14669	Annexin A3 OS=Rattus norvegicus OX=10116 GN=Anxa3 PE=1 SV=4 - [ANXA3_RAT]	4.28353	-0.267328	-0.659891	2.59652	-0.500831	-0.902298	2.58443	-1.73778	-2.14858	1.26872	-0.237797	-0.647077	3.00873	-1.02967	-1.47865	2.09616	0.821203	0.462356	3.6438	0.532632	0.168065	3.53617	0.89429	0.454711	0.302635	1.95318	1.09248	1.6613
B5DEY8	Sorting nexin OS=Rattus norvegicus OX=10116 GN=Snx6 PE=1 SV=1 - [B5DEY8_RAT]	2.03239	0.39576	-0.159034	2.06088	0.667312	0.0702055	2.35268	0.587909	-0.0185378	2.19451	0.863618	0.292107	2.50293	0.749796	0.138584	2.35346	0.4657	-0.0553777	2.03474	1.21023	0.683427	2.76506	0.393421	-0.208389	0.944982	0.944946	1.08613	1.0602
D4A5Y6	Mak3 homolog (S. cerevisiae) (Predicted) OS=Rattus norvegicus OX=10116 GN=Naa50 PE=1 SV=1 - [D4A5Y6_RAT]	0.635503	1.08762	0.695743	0.792669	0.966461	0.532269	0.691753	1.18117	0.737642	0.827699	1.50057	1.09197	1.17981	1.43576	0.98746	1.07935	1.29197	0.93381	0.900946	1.5054	1.14152	1.10017	0.956603	0.517707	0.895089	0.277866	1.08587	0.262782
B5DFG5	RCG53214, isoform CRA_d OS=Rattus norvegicus OX=10116 GN=Sept6 PE=1 SV=1 - [B5DFG5_RAT]			0.400505																					1.08526	0.400505		1.08526	#DIV/0!
Q5PQX1	Torsin-1A-interacting protein 1 OS=Rattus norvegicus OX=10116 GN=Tor1aip1 PE=1 SV=1 - [TOIP1_RAT]															0.494011			1.27175			1.47682						1.08086	0.518466
F1LM84	Nidogen-1 OS=Rattus norvegicus OX=10116 GN=Nid1 PE=1 SV=1 - [F1LM84_RAT]	1.18933	-0.674366	0.161099	0.418624	-0.505569	0.402186	1.02383	-0.459322	0.362215	0.765134	-0.151253	0.716875	0.83093	-0.637007	0.26903	0.677798	0.944552	1.6131	1.92035	1.68398	2.52765	2.9992	-0.423965	0.510512	0.270732	0.612069	1.07634	1.11062
G3V8L9	Caveolae-associated protein 1 OS=Rattus norvegicus OX=10116 GN=Cavin1 PE=1 SV=1 - [G3V8L9_RAT]	-1.15743	-1.29871	0.986904	-0.552467	-0.330126	1.95491	0.655291	0.421447	2.2346	1.71119	0.454784	2.26008	1.27989	-0.696448	1.12877	-0.0212396	0.510228	2.58824	1.58614	1.64278	3.69971	2.77955	-1.86795	0.245117	0.611706	1.26453	1.0729	1.55859
D3ZEM6	Transcriptional repressor GATA-binding 1 OS=Rattus norvegicus OX=10116 GN=Trps1 PE=1 SV=1 - [D3ZEM6_RAT]			0.101507												1.05136										0.101507		1.05136	#DIV/0!
D3ZD31	Mannose receptor, C type 1 OS=Rattus norvegicus OX=10116 GN=Mrc1 PE=1 SV=3 - [D3ZD31_RAT]	0.54814	-0.96356	0.572825	0.931615	-0.528984	0.965088	1.3061	-0.299581	1.18515	1.32143	0.0265268	1.54619	1.69758	-0.683497	0.796469	1.12015	0.357962	1.92806	2.00919	1.13152	2.6959	2.78191	-1.36068	0.128693	0.550912	0.816418	1.05027	1.28058
F1MAA7	Laminin subunit gamma 1 OS=Rattus norvegicus OX=10116 GN=Lamc1 PE=1 SV=1 - [F1MAA7_RAT]	0.25796	-1.0143	0.388842	0.313297	-0.154394	1.09798	0.999288	-0.206246	1.13366	0.906555	0.325658	1.63685	1.43456	-0.534329	0.618504	0.380965	0.486495	1.88225	1.6428	1.63305	3.16879	2.66915	-0.954597	0.142416	0.473762	0.727022	1.0475	1.2412
B5DFC9	Nidogen-2 OS=Rattus norvegicus OX=10116 GN=Nid2 PE=2 SV=1 - [NID2_RAT]	-0.346451	-0.396241	0.462843	0.409922	-0.279873	1.23513	1.50842	-0.519311	0.616526	0.424966	0.140939	0.8225	1.45127	-0.829739	0.0609985	0.338649	1.01158	1.92981	1.7248	1.88893	3.17184	2.97599	-1.25775	0.0647178	0.339947	0.652163	1.04426	1.40198
A0A0G2K0X8	Alkaline phosphatase OS=Rattus norvegicus OX=10116 GN=Alpl PE=1 SV=1 - [A0A0G2K0X8_RAT]	0.326166	-0.0522148	-0.843594	-0.245211	0.293403	-0.888495	0.0792575	-0.315761	-1.15271	-0.0660355	0.484745	-0.234583	0.595599	0.115943	-0.925717	0.185932	1.66448	0.947175	1.63259	2.97359	2.02896	2.91961	0.662036	-0.299325	-0.217919	0.514837	1.04174	1.22775
P29411	GTP:AMP phosphotransferase AK3, mitochondrial OS=Rattus norvegicus OX=10116 GN=Ak3 PE=2 SV=2 - [KAD3_RAT]	2.04899	0.00436217	0.710714	1.38387	-0.65849	0.00554956	1.78199	-0.382314	0.272386	1.20234	0.491141	1.18078	2.11451	0.250915	0.900849	1.49797	0.00967449	0.749743	1.76027	0.667525	1.40187	2.52003	-0.0508782	0.608458	0.67011	0.860264	1.03591	0.826117
D4AE49	Mtr4 exosome RNA helicase OS=Rattus norvegicus OX=10116 GN=Mtrex PE=1 SV=3 - [D4AE49_RAT]	1.35601	0.46758	0.205992	1.24396	0.223113	-0.0807882	1.01974	0.772444	0.459203	1.4903	1.16632	0.888013	1.91689	0.43314	0.115133	1.14806				1.45094	1.21734	2.11703	0.605784	0.29718	0.767657	0.508944	1.0335	0.716286
F1LR02	Collagen type XVIII alpha 1 chain OS=Rattus norvegicus OX=10116 GN=Col18a1 PE=1 SV=2 - [F1LR02_RAT]	0.102343	-1.89401	0.611096	-0.257196	-0.962517	1.50028	0.694542	-0.822185	1.63127	0.756108	-0.881287	2.16523	1.28785	-0.90358	1.47339	0.600058	-0.0311007	2.39338	1.3953	1.07555	3.28056	2.27399	-1.50832	0.949765	0.220306	1.22431	1.0239	1.36077
P02680	Fibrinogen gamma chain OS=Rattus norvegicus OX=10116 GN=Fgg PE=1 SV=3 - [FIBG_RAT]	-0.247175	-0.355084	0.166105	0.397639	-0.0706892	0.702754	1.11568	-0.164753	0.15561	0.391135	0.289404	0.80859	0.703257	0.244945	0.560542	0.819957	0.690689	1.20891	1.31065	2.05645	2.35327	2.44653	-0.260056	0.0649437	0.265768	0.448311	1.01667	0.885137
D4A8D5	Filamin B OS=Rattus norvegicus OX=10116 GN=Flnb PE=1 SV=1 - [D4A8D5_RAT]	0.392	-0.72165	0.479679	0.578719	0.0265818	1.07125	1.28559	-0.0414022	1.1367	1.17289	0.3619	1.63134	1.34184	-0.534187	0.44248	0.485728	0.655255	1.88838	1.73629	1.52277	2.69012	2.57289	-0.88079	0.233412	0.614466	0.672266	1.01285	1.1371
D3ZDA6	Sidekick cell adhesion molecule 2 OS=Rattus norvegicus OX=10116 GN=Sdk2 PE=4 SV=1 - [D3ZDA6_RAT]	0.803915	-0.0282502	-0.729946	0.905446	-0.469121	-1.21313	0.48482	-0.471545	-1.22489	0.40363	0.827416	0.109003	1.7353	-0.413328	-1.17144	0.458912	1.62291	0.954927	2.46053	2.43108	1.75738	3.2545	-0.103635	-0.852347	-0.0502213	0.767428	1.01123	1.42769
P04961	Proliferating cell nuclear antigen OS=Rattus norvegicus OX=10116 GN=Pcna PE=1 SV=1 - [PCNA_RAT]	1.21017	0.396241	-0.121914	0.564072	-0.0728406	-0.633308	0.213727	-0.131488	-0.701295	0.621396	0.444724	-0.0901478	0.668147	0.0690769	-0.505496	0.734936	1.28668	0.80224	1.4048	2.01107	1.52091	2.18633	1.2598	0.694634	0.141611	0.544987	1.01109	0.766273
P11517	Hemoglobin subunit beta-2 OS=Rattus norvegicus OX=10116 PE=1 SV=2 - [HBB2_RAT]	2.17335	1.5707	-0.168126	1.54575	-1.16025	-2.94139	-1.16496	-0.403077	-2.19356	-0.486547	0.562747	-1.1928	0.51199	0.761159	-1.03409	0.674754	1.74077	0.0356592	1.61975	2.24147	0.530644	2.10624	2.22445	0.438606	-0.321513	1.55719	0.987617	1.00901
D4A2F6	NHL repeat-containing 3 OS=Rattus norvegicus OX=10116 GN=Nhlrc3 PE=1 SV=2 - [D4A2F6_RAT]	3.13374	0.0155246	-0.23294	2.44054	-0.574185	-0.864962	2.03991	-1.30831	-1.55031	1.4817	-0.733673	-0.998855	1.80307	-0.0643289	-0.369212	2.20083	0.401381	0.186632	2.75646	0.617797	0.397328	2.86173	0.66512	0.369639	0.237348	1.60229	0.985537	1.11526
G3V852	RCG55135, isoform CRA_b OS=Rattus norvegicus OX=10116 GN=Tln1 PE=1 SV=1 - [G3V852_RAT]	0.20799	-0.38776	0.343256	0.851082	0.192035	0.847655	1.25678	-0.168979	0.59148	0.72365	0.239926	1.10834	1.35984	-0.448142	0.453575	1.00842	0.371113	1.18682	2.01727	1.39353	2.24013	2.83064	-0.669954	-0.0810278	0.483788	0.500011	0.971851	1.08638
P36972	Adenine phosphoribosyltransferase OS=Rattus norvegicus OX=10116 GN=Aprt PE=1 SV=1 - [APT_RAT]	2.84762	1.74595	0.075782	3.02193	-1.49044	-3.0296	-0.443355	-0.505341	-2.05384	0.462976	-0.0385292	-1.72541	0.709581	-0.680586	-2.40717	0.565545	1.73016	0.0937111	2.89483	2.28053	0.638361	3.34205	2.07931	0.362133	-0.094355	1.8938	0.967371	1.60867
D4A565	NADH dehydrogenase (Ubiquinone) 1 beta subcomplex, 5 (Predicted), isoform CRA_b OS=Rattus norvegicus OX=10116 GN=Ndufb5 PE=1 SV=1 - [D4A565_RAT]	1.15432	0.39815	0.634787	0.937601	0.124152	0.318477	0.888014	0.205271	0.390256	0.537016	0.759635	0.979554	1.27158	0.164107	0.344326	0.591142	0.848366	1.11872	1.21715	1.42891	1.69355	1.75066	0.491261	0.680883	0.610603	0.333549	0.966721	0.524804
Q68FY4	Group specific component OS=Rattus norvegicus OX=10116 GN=Gc PE=1 SV=1 - [Q68FY4_RAT]	1.49755	0.380874	-0.80682	1.12544	-1.20359	-2.74575	-0.0784288	-0.0900368	-1.62179		-1.38198	-2.51445	-1.68818	0.284409	-0.989096	0.769516	1.70453	0.6225	2.26012	2.72485	1.50082	3.08802	1.20915	-0.113041	-0.676271	1.38344	0.9478	1.44003
D4A617	Ectonucleoside triphosphate diphosphohydrolase 1 OS=Rattus norvegicus OX=10116 GN=LOC103689954 PE=3 SV=2 - [D4A617_RAT]	0.391769	-0.55688	0.381779	0.269557	0.395422	1.26293	1.2421	0.02826	0.802392	0.796176	0.66149	1.52157	1.46212	-0.113479	0.721223	0.92927	0.407994	1.41831	1.13836	1.20332	2.15717	1.91947	-0.408521	0.5285	0.599714	0.579308	0.946978	0.767465
D4A3E1	Heterogeneous nuclear ribonucleoprotein L-like OS=Rattus norvegicus OX=10116 GN=Hnrnpll PE=1 SV=1 - [D4A3E1_RAT]	0.0844718	0.215947	0.118003	-0.0134481	0.37564	0.515868	0.521066	0.229746	0.110454	0.422464	0.23292	0.176672	0.487189	0.631989	0.428285	0.557965	0.930163	1.01064	1.39319	1.78685	1.7702	2.14426	0.208727	0.0114309	0.24915	0.173368	0.946741	0.68565
P14480	Fibrinogen beta chain OS=Rattus norvegicus OX=10116 GN=Fgb PE=1 SV=4 - [FIBB_RAT]	0.758766	-0.587054	-0.15319	0.716117	-0.351661	0.0221539	0.891191	-0.139512	0.226323	0.832342	0.0722043	0.536922	1.54147	-0.201442	0.158267	0.97773	0.387172	0.909341	1.67644	1.50984	1.95396	2.63808	-0.292077	0.0783945	0.235384	0.501556	0.944766	0.935294
P16975	SPARC OS=Rattus norvegicus OX=10116 GN=Sparc PE=1 SV=4 - [SPRC_RAT]	0.563707	0.0432321	-0.0293693	0.367391	0.270102	0.155188	0.614506	0.0230459	-0.101208	0.288684	0.288524	0.199205	0.586874	0.244377	0.115357	0.50708	1.28557	1.24669	1.51366	1.75112	1.70651	1.96499	0.265695	0.146077	0.223584	0.223056	0.944499	0.700611
Q6P6R2	Dihydrolipoyl dehydrogenase, mitochondrial OS=Rattus norvegicus OX=10116 GN=Dld PE=1 SV=1 - [DLDH_RAT]	1.57271	-0.941839	-0.29321	1.82695	-2.17215	-1.39222	0.71616	-1.2205	-0.586334	1.29897	-1.57246	-0.928433	0.753574	0.302899	0.86159	2.84695	-0.00984208	0.888735	2.56792	0.374129	1.0153	3.02314	-1.13493	-0.220079	-0.307696	1.33732	0.939116	1.27759
P07633	Propionyl-CoA carboxylase beta chain, mitochondrial OS=Rattus norvegicus OX=10116 GN=Pccb PE=2 SV=1 - [PCCB_RAT]						0.255184						0.937662						0.984195			1.67464			0.157651	0.596423	0.482584	0.938827	0.759509
Q64057	Alpha-aminoadipic semialdehyde dehydrogenase OS=Rattus norvegicus OX=10116 GN=Aldh7a1 PE=1 SV=2 - [AL7A1_RAT]		-0.0100294	0.582678		0.739077	1.47096		0.331862	0.900539		0.000223237	0.199018		0.469364	1.31188		0.599142	1.11404		1.27837	2.3894		-0.639985		0.526792	0.505713	0.931743	0.932506
Q64428	Trifunctional enzyme subunit alpha, mitochondrial OS=Rattus norvegicus OX=10116 GN=Hadha PE=1 SV=2 - [ECHA_RAT]	1.02999	-0.736739	-0.108644	0.819638	0.0678208	0.742982	1.83072	-0.361083	0.186302	0.95845	0.584748	0.791974	2.13758	-1.03416	-0.535479	0.657515	0.642622	1.19692	2.12861	1.5131	2.09518	3.03954	-0.502844	-0.157855	0.483847	0.703175	0.931727	1.2973
Q6MGA9	Bromodomain-containing protein 2 OS=Rattus norvegicus OX=10116 GN=Brd2 PE=1 SV=1 - [BRD2_RAT]	1.6185	-0.0624298	-1.16361	0.324122	-0.165229	-1.30873	0.241568	0.166957	-0.985879	0.494988	-0.0338606	-1.15176	0.326883	0.590845	-0.566757	0.915941	1.56878	0.501315	1.85926	1.79949	0.7263	2.07576	1.2581	0.109898	-0.16878	0.858732	0.930484	0.801423
Q9JHU5	Arfaptin-1 OS=Rattus norvegicus OX=10116 GN=Arfip1 PE=1 SV=1 - [ARFP1_RAT]	0.447483	0.957949	-0.462628	0.680094	0.0214941	-0.727552	-0.236115	0.485425	-0.594096	0.14905	0.808428	-0.302239	0.504765	1.10492	-0.303071	0.765609	1.86148	-0.0990698	1.48755	2.40297	1.04827	2.01483	0.751484	-0.394047	0.102274	0.572887	0.928807	0.911634
P63255	Cysteine-rich protein 1 OS=Rattus norvegicus OX=10116 GN=Crip1 PE=1 SV=2 - [CRIP1_RAT]	-1.61079	-0.529674	0.111344	-1.02291	-0.0923012	0.31144	-0.723835	0.510234	0.702165	-0.402537	0.208265	0.817725	-0.265835	0.458357	0.721604	-0.507857	1.71412	2.12264	0.93438	2.55508	3.11444	1.87833	-1.09141	-0.497405	-0.143407	0.735099	0.928038	1.35634
Q5BJT7	Coiled-coil domain-containing protein 93 OS=Rattus norvegicus OX=10116 GN=Ccdc93 PE=1 SV=1 - [CCD93_RAT]	2.93284	-0.339783	0.0517298	3.08269	-0.312576	0.0366236	3.13014	-0.447085	-0.107225	2.91687	-0.153568	0.221227	3.2431	-0.151056	0.184038	3.20996	-0.356613	0.068616	2.96979	-0.398571	0.0209374	2.91362	-0.463484	-0.118988	0.917658	1.56107	0.926779	1.60681
Q9R1J8	Prolyl 3-hydroxylase 1 OS=Rattus norvegicus OX=10116 GN=P3h1 PE=1 SV=1 - [P3H1_RAT]					-0.356951						-1.42831			-0.994817			1.17728			2.55881					-0.892629	0.757563	0.913758	1.79141
D3ZMY7	5'-nucleotidase, cytosolic II OS=Rattus norvegicus OX=10116 GN=Nt5c2 PE=1 SV=3 - [D3ZMY7_RAT]	2.95424	1.08012	0.22386	2.33633	-0.771978	-1.67055	0.504472	-1.1859	-2.23416	1.36736	-0.332294	-1.20527	0.898102	-0.365411	-1.27809	0.829338	0.98297	0.160424	2.1431	1.57006	0.741798	2.71599	1.72418	0.820906	0.088852	1.61751	0.911947	1.08314
Q6S3A0	Plectin OS=Rattus norvegicus OX=10116 GN=Plec PE=1 SV=1 - [Q6S3A0_RAT]	0.585996	-0.531916	-0.0821496	0.437625	-0.304558	0.0502604	0.682837	-0.449897	0.00970164	0.339751	0.0222112	0.483086	0.947449	-0.853001	-0.393593	0.0870483	0.869413	1.42699	1.77153	2.01105	2.5205	2.88371	-0.461237	0.0770546	0.103579	0.405552	0.907243	1.23483
D3ZH41	Cytoskeleton-associated protein 4 OS=Rattus norvegicus OX=10116 GN=Ckap4 PE=1 SV=2 - [D3ZH41_RAT]	-0.293525	-0.160416	0.259804	-0.166703	0.217761	0.528563	0.317511	0.535936	0.824401	0.414223	0.624443	0.96801	0.573841	0.574978	0.892452	0.458793	1.0083	1.44125	0.76738	1.66488	2.10165	1.56344	-0.22178	0.0089684	0.339167	0.395405	0.902846	0.690875
Q6AYQ4	Transmembrane protein 109 OS=Rattus norvegicus OX=10116 GN=Tmem109 PE=2 SV=1 - [TM109_RAT]	-0.100638	-0.0766918	0.326355	-0.114644	0.312034	0.672768	0.294327	0.456702	0.808096	0.360228	0.482511	0.86884	0.41875	0.0359266	0.382555	-0.063482	1.00986	1.44662	0.87583	2.02575	2.45679	1.87751	-0.0365386	0.319492	0.357491	0.332721	0.895755	0.871051
Q5XFX7	RAD23 homolog A (S. cerevisiae) OS=Rattus norvegicus OX=10116 GN=Rad23a PE=1 SV=1 - [Q5XFX7_RAT]		0.496444	1.86197											0.488789	1.7979		0.319952	1.55599		0.0526525	1.28297		0.139137	1.45765	1.17921	0.965576	0.886881	0.706629
B3SVE6	Neuroprotective protein 9 (Fragment) OS=Rattus norvegicus OX=10116 PE=2 SV=1 - [B3SVE6_RAT]	0.806572	0.379145	0.0207848	0.576285	0.407779	0.354436	0.625165	0.803186	0.393173	0.941805	0.96301	0.621718	1.13434	1.27954	0.864756	1.41522	0.879554	0.554909	0.98062	0.906881	0.576516	0.993738	0.635579	0.350914	0.574422	0.27809	0.881047	0.312212
Q5FVG5	Similar to tropomyosin 1, embryonic fibroblast-rat, isoform CRA_c OS=Rattus norvegicus OX=10116 GN=Tpm2 PE=2 SV=1 - [Q5FVG5_RAT]	-0.640711	-1.14892	0.463663	-0.302321	0.245613	1.81588	1.11246	0.326709	1.88764	1.11479	0.300728	1.8966	1.12152	-0.48395	1.07222	0.301194	0.439173	2.08547	1.1897	1.27403	2.91461	2.01035	-1.46117	0.104403	0.589344	1.00293	0.88063	1.19428
Q60587	Trifunctional enzyme subunit beta, mitochondrial OS=Rattus norvegicus OX=10116 GN=Hadhb PE=1 SV=1 - [ECHB_RAT]	0.924035	-0.467162	0.177005	1.38677	0.0491309	0.262583	1.66883	-0.361826	-0.175849	0.290466	0.192962	0.518188	1.92539	-0.075173	-0.0796261	1.17094	0.429871	0.618905	2.05857	0.938138	1.52982	2.87754	-0.670454	-0.201905	0.372095	0.658747	0.876834	1.07283
Q5XFW8	Protein SEC13 homolog OS=Rattus norvegicus OX=10116 GN=Sec13 PE=1 SV=1 - [SEC13_RAT]												-0.198229						0.957278			0.795438				-0.198229		0.876358	0.114439
P46413	Glutathione synthetase OS=Rattus norvegicus OX=10116 GN=Gss PE=1 SV=1 - [GSHB_RAT]	2.96668	0.177919	0.243294	3.32092	-2.21844	-1.76459	1.10918	-1.67207	-1.21107	1.56245	-2.30802	-1.4257	0.918005	0.0350698	0.0482919	3.28099	-0.249145	0.0279182	2.89092	0.0118193	0.229104	3.1379	-0.0316909	0.193073	-0.10162	1.98003	0.874355	1.37493
Q6P3V9	60S ribosomal protein L4 OS=Rattus norvegicus OX=10116 GN=Rpl4 PE=1 SV=1 - [Q6P3V9_RAT]	1.48136	0.103695	0.0494062	1.51372	0.535045	0.438443	1.96531	0.163397	0.0574562	1.5149	0.848875	0.777868	2.23309	-0.329973	-0.44068	1.01859	0.36183	0.341257	1.67578	1.42109	1.39479	2.72082	0.0974838	-0.00382081	0.787456	0.677525	0.874188	1.02646
P05370	Glucose-6-phosphate 1-dehydrogenase OS=Rattus norvegicus OX=10116 GN=G6pdx PE=1 SV=3 - [G6PD_RAT]	0.585904	-0.00310843	0.547168	1.37205	0.262834	0.210015	1.32811	0.186241	0.1592	0.990032	1.06281	1.39568	2.33886	0.543283	0.511476	1.2854	0.235981	0.535924	1.51506	0.907585	0.870123	1.84233	-0.206045	0.0937715	0.674744	0.527135	0.872813	0.750893
Q4AEF8	Coatomer subunit gamma-1 OS=Rattus norvegicus OX=10116 GN=Copg1 PE=2 SV=1 - [COPG1_RAT]	0.633207	-0.219785	0.0115051	0.982531	0.315737	0.615493	1.44163	0.154178	0.242353	0.986637	0.262577	0.45966	1.77591	-0.265438	-0.00535788	0.978185	0.644323	0.889575	1.67459	1.26723	1.47207	2.23679	-0.229013	-0.0326202	0.490477	0.469134	0.867187	0.852663
Q71SA3	Thrombospondin 1 OS=Rattus norvegicus OX=10116 GN=Thbs1 PE=2 SV=1 - [Q71SA3_RAT]	-0.0573232	-0.18362	-0.114817	-0.229189	0.0286293	-0.0180591	0.0764849	-0.154081	-0.307492	0.0837588	0.245533	0.0939055	-0.169131	-0.590598	0.0664512	0.105396	0.51277	1.75825	1.73262	1.99079	2.60071	3.13578	-0.378955	-0.362295	-0.0446893	0.159589	0.866815	1.29922
G3V9E4	Acylamino-acid-releasing enzyme OS=Rattus norvegicus OX=10116 GN=Apeh PE=1 SV=1 - [G3V9E4_RAT]	4.67147	0.332657	-1.58774	2.80871	-0.421164	-2.38388	2.19813	-0.314716	-1.93612	1.69086	-0.0359412	-1.89888	2.27883	-0.0850356	-1.33013	1.85431	1.11809	-0.681559	3.34973	0.22857	-1.52119	2.56039	2.24114	0.315451	0.260283	2.1854	0.860716	1.60956
P50442	Glycine amidinotransferase, mitochondrial OS=Rattus norvegicus OX=10116 GN=Gatm PE=1 SV=1 - [GATM_RAT]	0.707358	-0.319688	-0.193886	0.674669	-0.496011	-0.412522	0.518592	-1.02818	-0.954027	-0.0923399	0.432208	0.541292	1.40076	-0.0320731	0.171014	0.442414	0.6908	0.850317	1.53192	1.59926	1.75306	2.35469	-0.260853	-0.182067	-0.0518776	0.618194	0.859936	0.86012
Q6MG61	Chloride intracellular channel protein 1 OS=Rattus norvegicus OX=10116 GN=Clic1 PE=1 SV=1 - [CLIC1_RAT]	2.0831	0.343051	-0.938414	0.658094	0.119827	-1.20395	0.455116	0.627831	-0.705286	0.884354	0.553357	-0.744825	0.842592	0.179048	-1.15883	0.432636	1.48651	0.430422	1.62094	1.717	0.765117	1.7273	1.7942	0.465723	0.177688	0.934075	0.858556	0.873981
Q499Q4	Phosphoglucomutase 1 OS=Rattus norvegicus OX=10116 GN=Pgm1 PE=1 SV=2 - [Q499Q4_RAT]	1.738	-0.109274	-0.489154	0.579639	0.204547	-0.0608796	0.824285	-0.437372	-0.733561	0.273291	0.498604	0.178832	1.24608	-0.282096	-0.71027	0.200868	0.912345	0.713966	1.75694	1.38212	1.17702	2.30154	1.00533	0.595224	0.20558	0.668129	0.858256	0.837993
A0A096MK15	Nebulin OS=Rattus norvegicus OX=10116 GN=Neb PE=1 SV=1 - [A0A096MK15_RAT]	0.50992	0.141597	-0.554434	-0.0419276	0.216709	-0.879933	0.0534298	0.378188	-0.883383	0.136142	0.569732	-0.715273	0.360398	-0.471263	-0.836274	-0.217247	3.25997	0.164323	2.98037	1.6523	1.3717	1.85749	0.220594	-0.135015	-0.0891027	0.530539	0.850612	1.35116
G3V843	Prothrombin OS=Rattus norvegicus OX=10116 GN=F2 PE=1 SV=1 - [G3V843_RAT]	-0.529218	-1.50883	-1.0892	-0.844489	-1.50339	-1.12606	-0.818798	-0.436377	-0.0683903	0.169447	-0.28535	0.117572	0.353187	-1.21456	-0.851334	-0.611666	1.56447	2.01782	2.13274	2.57466	3.0223	3.12872	-1.16742	-0.794794	-0.660257	0.583296	0.846178	1.72471
A0A0G2K261	Isoleucyl-tRNA synthetase 2, mitochondrial OS=Rattus norvegicus OX=10116 GN=Iars2 PE=1 SV=1 - [A0A0G2K261_RAT]	3.21334	1.52721	-0.652082	2.31179	-0.666475	-2.38865	0.213979	-0.0628941	-2.34902	0.719455	-0.217216	-2.5712	0.618752	-0.361923	-2.14606	0.196153	1.86647	-0.234936	2.54344	2.18444	0.0667125	2.64075	2.57421	0.181808	-0.076813	1.84021	0.844151	1.50828
G3V8D4	Apolipoprotein C-II (Predicted) OS=Rattus norvegicus OX=10116 GN=Apoc2 PE=1 SV=1 - [G3V8D4_RAT]	-1.50581	0.0516335	-1.05731	-1.98458	-1.1651	-2.31636	-3.18107	0.80587	-0.354729	-1.28887	0.886436	-0.239228	-1.17559	1.15789	-0.00747479	-0.939782	2.45721	1.42043	0.324916	3.328	2.39469	1.1815	0.556553	-0.599409	-0.94576	1.23269	0.841578	1.41881
P62282	40S ribosomal protein S11 OS=Rattus norvegicus OX=10116 GN=Rps11 PE=1 SV=3 - [RS11_RAT]	0.439063	0.27977	0.84038	1.0144	0.757556	1.27585	1.51243	0.271323	0.780281	0.947434	0.947402	1.49129	1.65622	-0.0990294	0.405162	0.574146	0.505756	1.10008	1.14431	1.19519	1.78379	1.81953	-0.269422	0.244171	0.879766	0.41661	0.838326	0.716171
D3ZQN7	Laminin subunit beta 1 OS=Rattus norvegicus OX=10116 GN=Lamb1 PE=1 SV=3 - [D3ZQN7_RAT]	0.264924	-0.748968	0.0239307	-0.104743	0.0214673	0.798715	0.803011	0.0391322	0.803525	0.687647	0.302237	1.30733	0.802883	-0.30091	0.420061	0.131888	0.529647	1.62	1.1329	1.58342	2.44837	2.18942	-0.598122	0.0943941	0.349851	0.55413	0.83783	0.97028
P26644	Beta-2-glycoprotein 1 OS=Rattus norvegicus OX=10116 GN=Apoh PE=2 SV=2 - [APOH_RAT]	-0.619251	-0.42595	-0.427058	-0.866656	-0.111568	-0.154989	-0.532029	0.454847	0.402087	-0.0443796	-0.35118	-0.369005	-0.817694	0.593277	0.535751	0.0911149	1.38047	1.41308	0.843694	2.27986	2.30675	1.72887	-0.152399	-0.200523	-0.253761	0.390243	0.833521	1.00745
A0A140TAA4	Programmed cell death 6-interacting protein OS=Rattus norvegicus OX=10116 GN=Pdcd6ip PE=1 SV=1 - [A0A140TAA4_RAT]	0.726252	0.298817	0.507381	1.465	0.537549	0.314526	0.752783	0.248413	0.0826395	0.641628	1.0316	0.439333	1.30569	0.298019	0.60396	1.77726	0.067968	0.464044	1.35892	0.583699	1.22087	2.13986	0.423567	-0.252239	0.58716	0.378432	0.832636	0.720958
P09456	cAMP-dependent protein kinase type I-alpha regulatory subunit OS=Rattus norvegicus OX=10116 GN=Prkar1a PE=1 SV=2 - [KAP0_RAT]	1.02641	0.54076	-0.187546	1.26615	0.465166	0.570876	1.2108	0.757992	0.156007	1.42486	0.594968	0.262737	1.29455	0.326304	0.417909	0.990235	0.719524	0.179004	1.34884	1.52588	0.596984	2.14099	0.327168	0.0358429	0.674098	0.485404	0.825269	0.640362
A0A0G2K542	UTP--glucose-1-phosphate uridylyltransferase OS=Rattus norvegicus OX=10116 GN=Ugp2 PE=1 SV=1 - [A0A0G2K542_RAT]	1.54489	0.543431	-0.109119	1.42492	0.620318	0.0828739	1.42937	0.0970691	-0.577807	0.418439	0.658031	0.311847	0.957149	0.0337013	-0.204435	1.07447	0.880122	0.21826	1.26363	1.4731	1.09788	2.24354	0.738139	0.093329	0.537022	0.65692	0.822407	0.699267
F1M229	Uncharacterized protein OS=Rattus norvegicus OX=10116 PE=1 SV=3 - [F1M229_RAT]	1.9365	-0.323187	-0.339807	1.40674	-0.934148	-0.993082	-0.0548802	-0.561537	-0.62981	0.79642	-1.60368	-1.63702	0.0246495	-0.232381	-0.30542	1.03581	0.528017	0.545113	1.9918	1.38369	1.39506	2.63878	0.461108	0.397472	-0.244791	1.11557	0.821975	0.897009
A0A0G2JZM2	Sec23 homolog A, coat complex II component OS=Rattus norvegicus OX=10116 GN=Sec23a PE=1 SV=1 - [A0A0G2JZM2_RAT]	1.74003	-0.514679	-0.935756	0.598826	-0.319985	-0.783376	0.813765	-0.0199989	-0.492729	1.03499	0.460802	0.0230064	1.5485	-0.437129	-0.944844	1.36725	0.894466	0.507104	1.9119	1.18146	0.788374	2.18468	0.652672	0.184578	0.133741	0.810035	0.819916	0.916846
B1WBX7	Coatomer protein complex, subunit epsilon (Predicted), isoform CRA_a OS=Rattus norvegicus OX=10116 GN=Cope PE=2 SV=1 - [B1WBX7_RAT]	1.39507	-0.559343	-0.456897	1.19606	-0.60853	-0.548396	1.16712	-0.10517	-0.0543764	1.59172	-0.243656	-0.157927	1.48594	0.221418	0.267445	1.91537	0.0564553	0.192617	1.71579	0.933439	1.06388	2.57856	-0.334192	-0.278762	0.217973	0.852449	0.818164	0.94341
G3V8Q8	RCG40648, isoform CRA_b OS=Rattus norvegicus OX=10116 GN=Sec23ip PE=1 SV=1 - [G3V8Q8_RAT]	-0.151341	-0.077183	0.394091	1.07123	0.669924	1.09888	1.83858	0.055864	0.475485	1.14576	0.415411	0.869967	1.53802	0.706621	1.12148	1.79358	0.814384	1.31937	1.86672	0.67008	0.37161	1.70821	-1.27361	-0.849351	0.650556	0.58474	0.815593	1.00428
Q63362	NADH dehydrogenase [ubiquinone] 1 alpha subcomplex subunit 5 OS=Rattus norvegicus OX=10116 GN=Ndufa5 PE=1 SV=3 - [NDUA5_RAT]	1.62827	0.499535	-0.210581	1.35689	-0.468605	-1.22103	0.409	0.145837	-0.615932	0.944676	0.0408754	-0.685958	0.872426	0.938296	0.171762	1.7342	0.942662	0.266262	1.70395	0.750319	0.0681986	1.4974	0.797057	0.039925	0.151915	0.860889	0.815204	0.604035
D3ZQ25	Fibulin-1 OS=Rattus norvegicus OX=10116 GN=Fbln1 PE=1 SV=1 - [D3ZQ25_RAT]	0.72362	0.126961	0.282334	0.928585	-0.651499	-0.345368	0.135549	-0.116631	0.0265744	0.69923	-0.535976	0.0441333	0.627432	-0.430637	-0.384374	0.290113	0.668866	1.25067	1.29459	1.95577	2.50536	2.41051	-0.515372	0.0645712	0.109793	0.494665	0.811459	1.07784
Q9ESS6	Basal cell adhesion molecule OS=Rattus norvegicus OX=10116 GN=Bcam PE=2 SV=1 - [BCAM_RAT]	-0.101695	0.602658	0.290653	1.31888	1.02054	0.25567	1.75701	0.346682	-0.016976	1.00438	0.89289	0.291296	1.5833	0.435903	0.0674791	1.09067	1.43107	1.15278	-0.0173976	2.01798	1.21972	0.740968	0.183356	-0.175665	0.638499	0.56493	0.810847	0.710437
Q62920	PDZ and LIM domain protein 5 OS=Rattus norvegicus OX=10116 GN=Pdlim5 PE=1 SV=2 - [PDLI5_RAT]	-0.499186	-0.815578	-0.0518056	-1.07334	-0.170995	0.0719437	-0.759359	0.208877	0.204983	-0.695747	-0.31852	0.172225	-0.730728	-0.234044	0.251866	-0.631585	1.13574	1.96965	0.838649	2.49561	2.90763	1.87164	-0.171876	0.00217821	-0.310542	0.44962	0.808726	1.25373
P00507	Aspartate aminotransferase, mitochondrial OS=Rattus norvegicus OX=10116 GN=Got2 PE=1 SV=2 - [AATM_RAT]	3.05267	1.3592	-0.956264	2.24303	-1.5629	-3.91143	-0.645843	-0.955062	-3.28352	-0.246889	-0.293042	-2.74253	0.437286	-0.300502	-2.9392	0.218021	1.88714	-0.355953	2.80765	2.41661	0.119115	3.13574	2.33333	-0.0824611	-0.661881	2.11866	0.806398	1.75483
A0A0G2K0J0	Transcription elongation factor spt6 OS=Rattus norvegicus OX=10116 GN=Supt6h PE=1 SV=1 - [A0A0G2K0J0_RAT]		0.590709	2.8608		0.560731	2.78851		0.692772	2.91121		0.309192	2.56257		0.43086	2.64454		-1.12292	1.18089		0.0976694	2.39576		-0.701827	1.52125	1.65956	1.20757	0.805776	1.37303
P62963	Profilin-1 OS=Rattus norvegicus OX=10116 GN=Pfn1 PE=1 SV=2 - [PROF1_RAT]	0.954549	0.267945	-0.612908	-0.245899	-0.00742646	-0.930592	0.749001	0.438305	-0.4942	1.16808	0.448512	-0.449058	0.149522	0.338271	-0.599	1.20601	1.51038	0.663244	-0.111307	1.28053	0.427669	2.08478	1.81714	0.889274	0.107192	0.668229	0.80471	0.807615
D3ZFP4	DNA helicase OS=Rattus norvegicus OX=10116 GN=Mcm3 PE=1 SV=3 - [D3ZFP4_RAT]	1.7877	-0.0209457	-0.169562	1.6895	-0.212727	-0.112443	1.63434	-0.416063	0.12002	1.38737	-0.233234	-0.363623	2.21032	-0.013629	0.210194	1.99674	-0.175626	0.149628	1.70406	0.48426	0.803793	2.34974	-0.161918	0.0826042	0.424194	0.901921	0.803347	0.98
A0A0G2K7A5	Collagen type X alpha 1 chain OS=Rattus norvegicus OX=10116 GN=Col10a1 PE=4 SV=1 - [A0A0G2K7A5_RAT]																		0.307871			1.29245						0.800161	0.696203
Q01177	Plasminogen OS=Rattus norvegicus OX=10116 GN=Plg PE=2 SV=2 - [PLMN_RAT]	1.87541	0.139017	-0.939265	1.22597	-1.25229	-1.83937	-0.0665511	-0.558512	-1.71589	0.197274	-0.357163	-1.62137	0.840786	-0.58467	-1.71223	0.4927	1.38029	0.514059	2.05353	2.27006	1.0904	2.68417	0.959468	-0.410726	-0.409395	1.16455	0.798153	1.26496
P85972	Vinculin OS=Rattus norvegicus OX=10116 GN=Vcl PE=1 SV=1 - [VINC_RAT]	0.386467	-0.192736	-0.15522	0.282773	-0.214691	-0.130741	0.155353	-0.174582	-0.163817	0.432203	0.243188	0.37022	0.769154	-0.114924	-0.0207822	0.266784	0.91376	0.976041	1.47917	1.59765	1.73144	2.27171	-0.20387	-0.122727	0.0698679	0.262785	0.795285	0.843689
A0A0G2JSV6	Globin c2 OS=Rattus norvegicus OX=10116 GN=Hba-a2 PE=1 SV=1 - [A0A0G2JSV6_RAT]	2.18622	0.765575	-0.528626	1.79111	-0.637446	-2.00179	0.558709	-0.784978	-2.04761	0.162119	0.156527	-1.30335	1.1124	0.251567	-1.10159	1.12218	1.19013	-0.12104	1.91047	1.52829	0.249116	2.50122	1.08432	-0.217835	-0.140295	1.34506	0.792435	1.00887
P07150	Annexin A1 OS=Rattus norvegicus OX=10116 GN=Anxa1 PE=1 SV=2 - [ANXA1_RAT]		-0.925577	-0.461253		-1.04787	-0.610843		0.00453087	0.583098		0.237574	0.42393		-1.16713	-0.0656341		1.37694	1.70407		2.94485	3.12498		-0.943496	-0.646123	-0.224551	0.622599	0.791056	1.72815
Q6GMN8	Actn1 protein OS=Rattus norvegicus OX=10116 GN=Actn1 PE=1 SV=1 - [Q6GMN8_RAT]	1.91625	-0.000727029	-0.722767	0.457216	-0.108691	-0.873044	0.369498	0.0444172	-0.729275	0.443839	0.44983	-0.288928	0.881964	-0.208428	-0.986886	0.188059	1.19459	0.50627	1.55646	1.49808	0.80404	1.84574	1.48446	0.7154	0.0798018	0.754033	0.78998	0.823553
Q9Z0V5	Peroxiredoxin-4 OS=Rattus norvegicus OX=10116 GN=Prdx4 PE=2 SV=1 - [PRDX4_RAT]	1.47966	-0.317033	0.0559563	1.76102	-0.897476	-1.17345	0.76793	-0.728259	-1.13205	0.581905	-1.22652	-1.36932	0.290375	-0.471162	-0.358289	1.33736	0.321069	0.446758	2.14534	1.28648	1.39736	2.96969	-0.123203	0.212934	-0.183137	1.09933	0.787892	1.05168
Q4FZT0	Stomatin-like protein 2, mitochondrial OS=Rattus norvegicus OX=10116 GN=Stoml2 PE=1 SV=1 - [STML2_RAT]	1.58431	-0.13906	0.13907	1.44154	0.269212	0.606813	1.15135	0.196525	0.716611	1.25896	0.374438	0.606444	1.7858	0.0189397	0.206316	1.14854	0.339504	0.975531	1.41807	0.548192	1.21975	1.80774	-0.105866	0.0882957	0.683852	0.55811	0.787568	0.691578
B5DF63	Sarcolemmal membrane-associated protein OS=Rattus norvegicus OX=10116 GN=Slmap PE=1 SV=1 - [B5DF63_RAT]	-0.623688	-0.154186	1.19933	0.915245	-0.334174	0.977033	0.755502	-1.47923	-0.177364	-0.468322	-0.0727847	1.26402	0.970837	-1.00608	0.291026	0.00189876	0.467475	1.85471	1.44083	1.70007	3.08159	2.65922	-1.66697	-0.360468	0.150115	0.857979	0.786178	1.43728
A0A1W2Q6F8	NADH dehydrogenase [ubiquinone] 1 alpha subcomplex subunit 10, mitochondrial OS=Rattus norvegicus OX=10116 GN=Ndufa10l1 PE=3 SV=1 - [A0A1W2Q6F8_RAT]	0.458674	-0.705958	-0.376549	0.602424	0.0769562	0.390707	1.52106	-0.547859	0.0714252	0.621968	0.600973	0.648559	1.83634	0.028147	0.420194	1.18108	0.0414546	0.95558	1.1371	0.848018	1.20718	2.02682	-0.337544	0.0810435	0.280198	0.619195	0.785451	0.747968
E9PT90	Spartin OS=Rattus norvegicus OX=10116 GN=Spart PE=1 SV=3 - [E9PT90_RAT]		-0.0979927	-0.536786		0.464274	-0.0168322					-0.161209	-0.61672		-0.0228797	-0.518092		0.870418	0.46534		2.59397	2.18317		0.591101	0.105292	-0.160878	0.391055	0.783539	1.08147
Q63190	Emerin OS=Rattus norvegicus OX=10116 GN=Emd PE=1 SV=1 - [EMD_RAT]	-0.480768	-0.073233	0.794631	0.11867	-0.198265	0.627287	0.0138838	-0.588344	0.227868	-0.454962	0.598971	1.45012	0.765065	0.88292	1.69437	1.01337	0.262545	1.16412	0.358374	0.899774	1.79563	0.981394	-0.646525	0.174323	0.169655	0.605752	0.77878	0.673028
Q6AY18	SAR1 gene homolog A (S. cerevisiae), isoform CRA_b OS=Rattus norvegicus OX=10116 GN=Sar1a PE=1 SV=1 - [Q6AY18_RAT]	1.92133	-0.267199	0.0220578	1.62637	0.154149	0.401093	2.06797	-0.255937	-0.0183324	1.57912	-0.123284	0.149256	1.74448	-0.756244	-0.523405	1.07587	0.330893	0.653867	2.12839	0.740536	1.05779	2.52383	0.0538997	0.296141	0.604716	0.908463	0.777171	0.999698
A0A1W2Q620	DNA-directed RNA polymerases I, II, and III subunit RPABC1 (Fragment) OS=Rattus norvegicus OX=10116 GN=Polr2e PE=1 SV=1 - [A0A1W2Q620_RAT]	1.78229	1.12683	-0.00637007	1.50899	0.373332	-0.802179	0.972888	0.443702	-0.741148	0.800146	0.369666	-0.780249	0.263121	0.947283	-0.242333	1.82972	0.938609	-0.160873	1.25533	1.34661	0.241404	1.71103	1.18026	4.74682e-05	0.420657	0.877039	0.775851	0.727689
A0A096MK75	Ras homolog family member G (Fragment) OS=Rattus norvegicus OX=10116 GN=Rhog PE=1 SV=1 - [A0A096MK75_RAT]		-0.757317	0.119606		-0.187272	0.647339		-0.492032	0.333239		0.27406	1.13427					0.272155	1.18279		0.943476	1.8484		-0.214197	0.615711	0.133986	0.610988	0.774722	0.721609
P45953	Very long-chain specific acyl-CoA dehydrogenase, mitochondrial OS=Rattus norvegicus OX=10116 GN=Acadvl PE=1 SV=1 - [ACADV_RAT]	1.58347	-0.301859	-0.134224	1.03498	-0.317075	-0.384712	1.0728	-0.250662	-0.327639	1.06045	0.300279	0.258237	1.6441	-0.941267	-1.02301	0.366909	-0.201902	1.20225	1.89211	1.20684	1.89832	3.0103	0.0451817	0.177412	0.299504	0.704678	0.773104	1.23655
Q5U2X0	CDKN2A-interacting protein OS=Rattus norvegicus OX=10116 GN=Cdkn2aip PE=1 SV=1 - [CARF_RAT]			0.508784			-0.00806266									0.514124			0.952819						0.837171	0.250361	0.365466	0.768038	0.227372
Q5XHZ0	Heat shock protein 75 kDa, mitochondrial OS=Rattus norvegicus OX=10116 GN=Trap1 PE=1 SV=1 - [TRAP1_RAT]	1.3701	-0.134727	0.465752	1.5768	0.488051	1.04609	2.38004	-0.274793	0.103126	1.13489	0.0828658	0.973524	1.96397	-0.898991	-0.016503	0.920294	-0.123327	0.793592	1.60946	0.803077	1.43142	2.47516	-0.232281	0.475427	0.767643	0.789306	0.766775	0.990542
P20070	NADH-cytochrome b5 reductase 3 OS=Rattus norvegicus OX=10116 GN=Cyb5r3 PE=1 SV=2 - [NB5R3_RAT]	2.72489	-0.116638	-0.68953	1.57844	0.380807	-0.793274	1.58841	-0.34559	-1.0931	1.12445	0.748093	-0.0954806	2.21456	-0.471698	-1.39531	0.918784	1.04312	0.0828438	2.27218	0.835247	0.0190792	2.19993	1.27229	0.188915	0.417623	1.15827	0.764995	1.14197
G3V8C3	Vimentin OS=Rattus norvegicus OX=10116 GN=Vim PE=1 SV=1 - [G3V8C3_RAT]	0.0468949	-0.968465	0.345898	-0.0808227	-0.318751	0.931866	0.723474	-0.10622	1.17429	0.949137	-0.0682787	1.13553	0.857629	-0.174686	0.896053	0.676869	0.128576	1.44074	1.12237	0.851516	2.23592	1.88299	-1.01577	0.206617	0.313713	0.671762	0.759068	0.894904
A0A0G2K013	Alpha-actinin-4 OS=Rattus norvegicus OX=10116 GN=Actn4 PE=1 SV=1 - [A0A0G2K013_RAT]	2.35977	0.0364158	-0.57657	1.25359	-0.207374	-0.883404	1.27361	-0.321922	-0.964378	0.620153	-0.12668	-0.655996	1.47652	-0.00626053	-0.53032	1.37605	0.469336	-0.0442125	1.75962	0.769309	0.362481	2.04308	0.989557	0.443526	0.150601	1.023	0.759057	0.788135
D3ZZQ4	Adipogenesis-associated, Mth938 domain-containing OS=Rattus norvegicus OX=10116 GN=Aamdc PE=1 SV=1 - [D3ZZQ4_RAT]		0.761616	1.01325	0.594133				-0.291143	-0.0911612	-0.517146	0.289475	0.524392	0.0961841	0.500031	0.695247	0.271092	1.01079	1.29614	0.74723	0.958517	1.23815	0.680752			0.285427	0.538155	0.749412	0.390889
M0R4V3	Synaptosomal-associated protein OS=Rattus norvegicus OX=10116 PE=3 SV=2 - [M0R4V3_RAT]		-1.01326	0.32131		0.210346	1.536		-0.154357	1.27267		0.240538	1.16552		-0.215776	1.05401		0.099221	1.41276		1.21286	2.89284		-0.900363	0.422936	0.447345	0.844506	0.74731	1.16647
Q5XI78	2-oxoglutarate dehydrogenase, mitochondrial OS=Rattus norvegicus OX=10116 GN=Ogdh PE=1 SV=1 - [ODO1_RAT]	1.43499	-0.244762	-0.220964	0.870538	0.067399	-0.0334277	1.31489	-0.609061	-0.362907	0.747658	-0.0544253	0.143232	1.28537	-0.294528	-0.316809	0.552834	0.489968	0.59029	1.61421	1.16394	1.24381	2.22297	0.0267584	0.370305	0.25443	0.672085	0.745759	0.777317
Q5EAJ6	Inhibitor of nuclear factor kappa-B kinase-interacting protein OS=Rattus norvegicus OX=10116 GN=Ikbip PE=2 SV=1 - [IKIP_RAT]	-0.61134	-0.764	-0.0231992	-0.205668	-0.3795	0.318988	0.327951	0.223159	0.912308	0.730044	-0.233265	0.490819	0.702265	-0.785883	-0.101501	-0.482903	0.580049	1.35457	1.36852	1.93722	2.70602	2.8843	-0.957886	-0.264101	0.0655247	0.523316	0.745055	1.31837
P05065	Fructose-bisphosphate aldolase A OS=Rattus norvegicus OX=10116 GN=Aldoa PE=1 SV=2 - [ALDOA_RAT]	1.89627	0.835307	-1.09978	1.44367	-1.0114	-2.77082	-0.43923	-0.925913	-2.94123	-0.418389	-0.155177	-1.78712	0.636924	-0.407427	-2.14389	0.416278	1.56765	-0.0941766	2.33056	2.29832	0.313921	2.59923	1.58113	-0.157984	-0.614485	1.50304	0.745046	1.38956
P23514	Coatomer subunit beta OS=Rattus norvegicus OX=10116 GN=Copb1 PE=1 SV=1 - [COPB_RAT]	1.47558	-0.267888	0.128683	1.52109	0.378842	0.770215	2.18604	-0.319039	-0.119088	1.43583	0.368608	0.826726	2.15826	-0.867572	-0.455589	0.88	0.265859	0.606009	1.84619	1.28327	1.47264	2.697	-0.605039	-0.374852	0.6988	0.810833	0.742181	1.17647
F1LPV0	Asparaginyl-tRNA synthetase OS=Rattus norvegicus OX=10116 GN=Nars PE=1 SV=2 - [F1LPV0_RAT]	0.975253	0.580338	0.79401	1.51524	0.353576	0.524935	1.30872	-0.154627	0.00739222	0.721751	0.449285	0.646239	1.35838	0.381786	0.53904	1.25523	0.289577	0.536965	1.1284	0.680599	0.922266	1.50521	0.0665003	0.233156	0.643509	0.478895	0.741426	0.480935
Q5BK48	Tetratricopeptide repeat protein 5 OS=Rattus norvegicus OX=10116 GN=Ttc5 PE=2 SV=1 - [TTC5_RAT]	1.54903	1.25363	-0.146729	1.79535	1.33633	-0.140365	1.8983	0.315737	-0.70121	0.798942	0.992533	0.010521	1.50845	0.300143	-0.527955	0.780413	1.08405	0.152469	1.5297	1.19526	0.262899	1.62671	1.03345	-0.0616801	0.74684	0.860583	0.740326	0.702622
B4F7C9	STT3A, catalytic subunit of the oligosaccharyltransferase complex OS=Rattus norvegicus OX=10116 GN=Stt3a PE=1 SV=1 - [B4F7C9_RAT]			-0.18339									0.246435						0.50372			1.71238			0.00455758	0.0315228	0.303932	0.74022	0.878132
M0R3V4	Myeloid-derived growth factor OS=Rattus norvegicus OX=10116 GN=Mydgf PE=1 SV=2 - [M0R3V4_RAT]	2.46239	1.08301	-0.483931	1.33271	0.122691	-1.55869	0.392637	-0.191181	-1.77016	0	0.484732	-1.36501	0.708625	0.78224	-1.11199	0.970486	1.57403	-0.254089	1.72766	1.00935	-0.504336	1.14877	2.23884	0.589229	0.0424337	1.24652	0.739902	0.963059
Q8CG43	MASP-3 protein (Fragment) OS=Rattus norvegicus OX=10116 GN=masp1-3 PE=3 SV=1 - [Q8CG43_RAT]						0.0670864						-0.149754												0.739663	-0.041334	0.15333	0.739663	#DIV/0!
P19945	60S acidic ribosomal protein P0 OS=Rattus norvegicus OX=10116 GN=Rplp0 PE=1 SV=2 - [RLA0_RAT]	0.640393	0.10896	0.0885088	0.987167	-0.0449505	0.465971	1.33436	-0.518674	0.00925654	0.96838	0.505142	0.940221	1.47798	0.0059433	0.273832	0.930832	0.101593	0.583501	1.35219	0.980324	1.33447	2.0891	-0.300362	0.0362823	0.457061	0.542985	0.738808	0.735638
P04642	L-lactate dehydrogenase A chain OS=Rattus norvegicus OX=10116 GN=Ldha PE=1 SV=1 - [LDHA_RAT]	3.10357	0.474708	-1.94015	0.681497	-0.0528872	-2.64366	0.264316	-0.115451	-2.82174	0.169806	0.389686	-2.17017	0.797415	-0.00268307	-2.47276	0.0539239	2.20443	-0.410351	2.40147	1.78585	-0.67968	2.11911	2.93363	0.0869755	-0.388373	1.71102	0.734778	1.59046
Q4V7D7	Pre-mRNA-splicing factor RBM22 OS=Rattus norvegicus OX=10116 GN=Rbm22 PE=2 SV=1 - [RBM22_RAT]	0.998939	1.34428	0.584918	1.33211	0.890667	0.088995	0.903849	0.57123	-0.239782	0.676409	0.294964	-0.481113	-0.0477056	1.14103	0.325251	1.03999	1.10926	0.383616	0.798948	1.2251	0.493739	0.778776	1.17627	0.369892	0.580455	0.576543	0.732847	0.419341
Q99N27	Sorting nexin-1 OS=Rattus norvegicus OX=10116 GN=Snx1 PE=1 SV=1 - [SNX1_RAT]	1.62986	0.131336	0.14186	1.4801	0.129829	0.0980396	1.49883	0.254607	0.213478	1.54485	-0.132006	-0.138199	1.19095	0.749945	0.704051	2.03725	0.286154	0.330394	1.53884	0.00969279	0.105284	1.24817	0.307244	0.270752	0.571048	0.724743	0.73156	0.639642
B0K017	ADP-ribosylhydrolase like 2 (Predicted) OS=Rattus norvegicus OX=10116 GN=Adprhl2 PE=1 SV=1 - [B0K017_RAT]	4.44541	0.188258	-1.73039	2.38948	-0.919528	-3.02473	1.15577	-0.80037	-2.91491	1.33266	0.191103	-1.8885	0.894705	-0.309781	-1.98197	1.85436	1.15738	-0.644529	3.28691	0.59142	-1.21847	2.70674	2.27033	0.160422	-0.131312	2.21853	0.730626	1.61688
B2GV06	Succinyl-CoA:3-ketoacid coenzyme A transferase 1, mitochondrial OS=Rattus norvegicus OX=10116 GN=Oxct1 PE=1 SV=1 - [SCOT1_RAT]	2.13027	0.229219	-0.240641	0.901089	0.0626286	-0.548216	0.91145	0.0470673	-0.323003	0.703324	0.504045	-0.194862	1.34614	0.259068	-0.562596	1.02742	0.85971	0.400432	1.46014	0.600647	0.260465	1.24845	1.29246	0.532608	0.348531	0.740468	0.727079	0.593941
D4A2D7	Importin 4 OS=Rattus norvegicus OX=10116 GN=Ipo4 PE=1 SV=2 - [D4A2D7_RAT]	1.07552	-0.437965	0.0842539	1.0907	0.0610762	0.350272	1.78972	-0.738226	0.149085	1.5191	0.226757	0.485466	1.85326	-0.867861	-0.207851	1.01205	0.107508	0.427827	1.67492	0.946049	1.19175	2.43035	0.0936748	0.0482052	0.471313	0.761047	0.725824	0.961359
P21807	Peripherin OS=Rattus norvegicus OX=10116 GN=Prph PE=1 SV=1 - [PERI_RAT]	0.321002	-0.110885	-1.49041	-0.0533159	-0.221915	-1.50631	-0.227649	-0.144381	-1.32858	0.0131343	1.05669	-0.0628263	1.2648	1.34499	0.0698156	1.68484	1.06634	-0.0461425	1.23228	1.38857	0.452253	1.57544	-0.0464871	-1.31408	-0.312955	0.765206	0.722719	0.903818
D4A830	Pyrophosphatase (inorganic) 2 OS=Rattus norvegicus OX=10116 GN=Ppa2 PE=1 SV=2 - [D4A830_RAT]	2.45915	0.827853	-0.0597929	2.86807	-0.18715	-1.11711	1.71726	0.293325	-0.645973	1.25265	0.23368	0.21441	2.02082	0.723356	-0.220708	2.01958	0.378927	-0.475002	2.11091	0.270172	-0.589478	1.31426	1.02621	0.0915483	0.654697	1.21444	0.722549	0.977187
Q9R0T3	DnaJ homolog subfamily C member 3 OS=Rattus norvegicus OX=10116 GN=Dnajc3 PE=1 SV=3 - [DNJC3_RAT]	0.386009	0.243328	-0.166514	0.104555	0.789822	0.337667	0.671295	-0.0617754	-0.52327	-0.259069	0.442859	0.0162997	0.278278	0.580168	0.113907	0.379939	0.983857	0.607731	0.749011	1.62412	1.24227	1.37506	0.550928	0.0940697	0.165101	0.387226	0.714945	0.497275
Q5M7U6	Actin-related protein 2 OS=Rattus norvegicus OX=10116 GN=Actr2 PE=2 SV=1 - [ARP2_RAT]	2.39476	-0.188748	0.463176	2.62623	-0.224074	0.72584	2.61115	-0.264229	0.642359	2.49223	-0.127871	0.319072	2.6613	-0.867998	-0.0728192	1.88552	-0.363163	-0.106784	2.35574	0.0601483	0.85927	2.76484	-0.394074	-0.218427	0.955824	1.21078	0.71363	1.33373
Q5XFX0	Transgelin-2 OS=Rattus norvegicus OX=10116 GN=Tagln2 PE=1 SV=1 - [TAGL2_RAT]	0.493589	0.0798384	-0.376772	-0.184058	0.328831	-0.0908213	-0.0138411	0.623707	-0.0850198	0.151805	0.328254	-0.227858	-0.0210257	0.120309	-0.0362501	0.173215	1.2808	0.701813	0.846409	1.98009	1.42989	1.29557	0.603763	0.18821	0.0856378	0.306499	0.713566	0.662592
A0A0G2JSK5	Integrin beta OS=Rattus norvegicus OX=10116 GN=Itgb1 PE=1 SV=1 - [A0A0G2JSK5_RAT]	0.877995	-0.446163	0.192145	0.384102	0.0285645	0.624559	0.866023	-0.406083	0.129181	0.559636	-0.182558	0.426099	1.1587	-0.69347	-0.111581	0.243479	0.346121	1.04176	1.19051	1.12138	1.78768	2.17701	-0.120099	0.419802	0.254458	0.450046	0.713441	0.841694
D3ZWZ6	Insulin-like growth factor 2 mRNA-binding protein 2 OS=Rattus norvegicus OX=10116 GN=Igf2bp2 PE=1 SV=3 - [D3ZWZ6_RAT]			0.166657			0.318771						0.846254			0.26587			0.516194			1.35599				0.443894	0.356658	0.712686	0.571008
P35427	60S ribosomal protein L13a OS=Rattus norvegicus OX=10116 GN=Rpl13a PE=1 SV=2 - [RL13A_RAT]	0.879072	0.252054	0.110946	1.24537	0.645186	0.461765	1.65874	0.0101194	-0.182641	0.94491	0.79528	0.637454	1.76278	-0.328793	-0.526319	0.603063	0.586523	0.479131	1.48376	1.34782	1.2347	2.23084	-0.088093	-0.276217	0.621521	0.531732	0.7091	0.904498
P04636	Malate dehydrogenase, mitochondrial OS=Rattus norvegicus OX=10116 GN=Mdh2 PE=1 SV=2 - [MDHM_RAT]	3.05174	1.5357	-0.670028	2.38822	-0.952666	-3.03166	-0.376355	-0.617649	-3.01376	0.27186	-0.47309	-2.78791	0.315616	-0.343976	-2.73811	0.3605	1.82648	-0.450717	2.44581	2.25446	-0.00536861	2.82581	2.12412	-0.15555	-0.389632	1.99492	0.704923	1.62389
Q9WVK7	Hydroxyacyl-coenzyme A dehydrogenase, mitochondrial OS=Rattus norvegicus OX=10116 GN=Hadh PE=2 SV=1 - [HCDH_RAT]	0.632237	-0.248087	-0.371904	0.282665	-0.202682	-0.0335134	0.438896	-0.242853	-0.300921	-0.130752	0.431396	0.554425	1.00942	-0.497466	-0.5603	-0.0679614	0.8481	1.02057	1.42475	1.50743	1.58199	1.95439	-0.0554262	0.273226	0.0674088	0.371717	0.703226	0.858845
D4A1U8	Similar to RIKEN cDNA 5830475I06 OS=Rattus norvegicus OX=10116 GN=RGD1311744 PE=1 SV=3 - [D4A1U8_RAT]	-0.519618	-0.218983	-0.405811	-0.118974	0.200028	-0.375094	-0.304735	-0.301597	-0.895063	-1.14436	-0.177168	-0.187364	0.129207	0.485533	0.432745	0.360659	0.938451	0.280175	0.948032	1.68973	1.32378	1.36017	0.0502315	0.431105	-0.370728	0.35538	0.702484	0.535292
D3ZBC7	Dehydrogenase/reductase 13 OS=Rattus norvegicus OX=10116 GN=Dhrs13 PE=1 SV=3 - [D3ZBC7_RAT]		-0.590198	0.752966		-0.0930624	1.20779		-0.535324	0.756188					-0.581632	0.705115		0.355578	1.73246		1.40436	2.77552		-1.04702	0.249126	0.249726	0.757221	0.699189	1.24708
A0A0H2UHL6	Pro-cathepsin H OS=Rattus norvegicus OX=10116 GN=Ctsh PE=1 SV=1 - [A0A0H2UHL6_RAT]	0.631146	0.397663	0.179371	0.450682	-0.787886	-1.04849	-0.531608	-0.967182	-1.07405	-0.269814	-0.268349	-0.503358	-0.107567	-0.337688	-0.612398	0.376106	1.11511	0.930533	1.47647	1.58605	1.39575	1.9476	0.419364	0.154057	-0.315989	0.609283	0.695282	0.830488
G3V7T3	Pantothenate kinase 4 OS=Rattus norvegicus OX=10116 GN=Pank4 PE=1 SV=1 - [G3V7T3_RAT]		-0.182756	1.39509		0.174634	1.71017					-0.37882	1.18231		-1.34838	0.173048		0.324219	1.93578		0.357554	1.9634		0.31156	1.84239	0.650105	0.887739	0.694946	1.15332
Q6P6V0	Glucose-6-phosphate isomerase OS=Rattus norvegicus OX=10116 GN=Gpi PE=1 SV=1 - [G6PI_RAT]	3.30624	0.183038	-2.26212	0.852707	-0.0961892	-2.57698	0.661383	-0.180125	-2.6822	0.20681	0.465528	-2.04782	1.19535	0.00407083	-2.38111	0.646681	1.93389	-0.380788	2.48827	1.1048	-1.40396	1.75612	2.89781	0.473976	-0.347478	1.76139	0.694592	1.55801
Q499P2	Leukotriene A(4) hydrolase OS=Rattus norvegicus OX=10116 GN=Lta4h PE=1 SV=1 - [Q499P2_RAT]	2.21659	0.131823	-0.856918	1.00775	0.120304	-1.25449	0.507136	0.213873	-1.13833	0.719767	0.178479	-0.816686	0.837939	0.0639563	-1.0014	0.501146	1.0627	0.0900935	1.76789	1.24647	0.189887	1.97109	1.30026	0.27946	0.0857751	0.999821	0.692459	0.837357
P18163	Long-chain-fatty-acid--CoA ligase 1 OS=Rattus norvegicus OX=10116 GN=Acsl1 PE=1 SV=1 - [ACSL1_RAT]	-0.202287	-0.858086	0.0204122	-0.080567	0.07552	0.911705	0.873284	0.253435	1.08028	0.972432	0.410458	1.27224	1.16217	-1.04551	-0.223427	-0.329444	0.851091	1.76331	1.53254	1.3615	2.26799	2.02873	-0.95366	-0.122178	0.394069	0.638472	0.691093	1.17128
F1M9Q8	Alkylglycerone-phosphate synthase OS=Rattus norvegicus OX=10116 GN=Agps PE=1 SV=3 - [F1M9Q8_RAT]	1.04404	-0.0719808	0.245457	0.94843	0.156914	0.432039	1.19757	-0.317861	-0.0520749	0.644029	0.269283	0.570004	1.26389	0.0759468	0.336967	1.0349	0.150549	0.501704	1.07489	0.742456	1.08789	1.65258	0.0497725	0.320195	0.422154	0.474609	0.690978	0.527332
B0BN93	26S proteasome non-ATPase regulatory subunit 13 OS=Rattus norvegicus OX=10116 GN=Psmd13 PE=1 SV=1 - [PSD13_RAT]	1.43113	0.0665	0.357586	1.79401	-0.0693467	0.308094	1.82658	-0.288564	-0.124026	1.56581	0.156976	0.493955	2.18335	-0.0351024	-0.0482247	1.64708	0.163816	0.154194	1.63445	0.616409	0.519597	2.09952	-0.602826	-0.0491467	0.626559	0.794479	0.690259	0.949244
P47875	Cysteine and glycine-rich protein 1 OS=Rattus norvegicus OX=10116 GN=Csrp1 PE=1 SV=2 - [CSRP1_RAT]	-1.04165	-0.306844	0.176203	-0.863628	-0.426247	0.0144875	-1.03605	0.650064	1.08146	-0.183505	0.448482	0.914811	-0.432616	0.307346	0.733975	-0.529157	1.19201	1.70878	-0.0110281	1.97389	2.48493	0.837673	-0.223323	0.212708	-0.0477013	0.729128	0.687933	0.983049
Q5BJQ0	Atypical kinase COQ8A, mitochondrial OS=Rattus norvegicus OX=10116 GN=Coq8a PE=2 SV=1 - [COQ8A_RAT]	-0.391812	-0.760447	-1.06293	-0.731366	-0.188528	-0.53332	-0.139203	0.638225	0.284094	0.608784	-0.111648	-0.430844	-0.108376	0.424686	0.0657894	0.392311	0.756948	0.488185	0.689955	2.3364	2.06192	2.2552	-0.394746	-0.74424	-0.234916	0.53346	0.685336	1.0228
P21913	Succinate dehydrogenase [ubiquinone] iron-sulfur subunit, mitochondrial OS=Rattus norvegicus OX=10116 GN=Sdhb PE=2 SV=2 - [SDHB_RAT]	2.89027	0.16866	-1.19458	1.34969	-0.224033	-1.61241	0.963603	-0.273096	-1.9902	0.841938	0.271767	-1.3117	1.27341	-0.142176	-1.51931	0.963758	1.12413	-0.178051	2.26858	0.875152	-0.381445	1.93226	1.73282	0.259454	-0.010007	1.40606	0.684048	1.10457
A0A0G2JY31	Alpha-1-antiproteinase OS=Rattus norvegicus OX=10116 GN=Serpina1 PE=1 SV=1 - [A0A0G2JY31_RAT]	0.740318	0.270944	-0.912334	-0.196243	-0.132137	-1.50697	-0.57291	0.145146	-1.00023	-0.234181	-0.0631365	-1.15639	-0.385364	0.817647	-0.176229	0.620758	1.39884	0.318285	0.899148	1.66199	0.681471	1.39723	1.00311	-0.0628486	-0.384844	0.657083	0.68117	0.655127
D4ABI7	Very-long-chain (3R)-3-hydroxyacyl-CoA dehydratase OS=Rattus norvegicus OX=10116 GN=Hacd3 PE=1 SV=2 - [D4ABI7_RAT]	1.16953	0.526553	0.244427	1.16495	0.490822	0.166384	1.14946	0.0483498	-0.285428	0.628224	1.01048	0.711641	1.62307	0.695669	0.357125	1.27261	0.49135	0.24294	1.03367	0.455855	0.201725	0.983967	0.557279	0.228137	0.585449	0.480977	0.678616	0.456006
Q6P3V8	Eukaryotic translation initiation factor 4A1 OS=Rattus norvegicus OX=10116 GN=Eif4a1 PE=1 SV=1 - [Q6P3V8_RAT]	0.382866	0.383649	0.520823	1.14522	-0.690536	-0.595675	1.32603	-0.332073	-0.246552	0.883885	-0.146748	-0.0262918	1.23868	0.182689	0.263445	1.0481	0.387787	0.558677	1.0541	1.18578	1.35095	1.53597	-0.37911	-0.288952	0.217049	0.665773	0.678177	0.647213
A0A0A0MP77	Rap guanine nucleotide exchange factor 2 OS=Rattus norvegicus OX=10116 GN=Rapgef2 PE=1 SV=1 - [A0A0A0MP77_RAT]		0.71584	0.598208		-0.962868	-0.236043		-0.225386	-0.39467		-0.0352744	-0.169624		0.450553	0.276502		1.07851	0.407211		1.5744	1.48477		0.2761	-0.124178	-0.0887271	0.53808	0.677983	0.621759
B0BNC0	Ckmt2 protein OS=Rattus norvegicus OX=10116 GN=Ckmt2 PE=2 SV=1 - [B0BNC0_RAT]	1.02466	-0.00157893	-0.0872626	1.19612	-2.53469	-2.66269	-1.31675	-1.37323	-0.862051	0.593223	-2.25594	-2.35834	-1.08405	-0.160114	-0.302215	0.976129	0.742014	0.690047	1.84364	1.60776	1.55007	2.69518	-0.146888	-0.279587	-0.886543	1.41219	0.677666	1.10829
D4A228	Myomesin 3 OS=Rattus norvegicus OX=10116 GN=Myom3 PE=4 SV=3 - [D4A228_RAT]	-1.40175	0.200798	0.573584	-0.0029934	-0.00148416	0.328988	-0.18503	-1.34671	-1.02558	-1.60902	0.190153	0.546221	-0.0394467	-0.357053	-0.0406857	-0.622301	1.88703	1.40162	0.695252	3.37176	2.28044	1.56559	-1.17181	-0.846043	-0.311069	0.803653	0.677029	1.41856
D3ZZC1	RCG43947 OS=Rattus norvegicus OX=10116 GN=Txndc5 PE=1 SV=1 - [D3ZZC1_RAT]	-0.167706	-0.22209	0.0191743	0.00884806	-0.187025	-0.0684967	-0.0603176	0.490685	0.499704	0.440362	0.25885	0.178813	0.28119	0.580835	0.57022	0.590062	0.736187	0.852032	0.822336	1.41698	1.50857	1.22961	-0.268786	-0.214653	0.0992334	0.267379	0.675381	0.561986
A0A0G2JXC1	Protein ERGIC-53 OS=Rattus norvegicus OX=10116 GN=Lman1 PE=1 SV=1 - [A0A0G2JXC1_RAT]	0.601873	-0.93787	-0.371878	0.198917	0.00304903	0.526728	1.16008	-0.113111	0.401228	0.965155	0.268593	0.817868	1.37957	-1.36238	-0.852805	-0.287047	0.451046	1.05075	1.49176	1.69543	2.28942	2.72193	-0.508768	0.0102087	0.293386	0.5921	0.67326	1.29496
P63245	Receptor of activated protein C kinase 1 OS=Rattus norvegicus OX=10116 GN=Rack1 PE=1 SV=3 - [RACK1_RAT]	1.47593	-0.171421	0.196351	1.28338	0.0104814	0.246537	1.60407	-0.458604	-0.139558	0.684479	0.237876	0.177123	1.87545	-0.623052	-0.588648	0.720254	0.136612	0.446899	1.76368	0.835062	1.04371	2.02052	0.17927	0.269143	0.428888	0.681326	0.673241	0.885971
P17764	Acetyl-CoA acetyltransferase, mitochondrial OS=Rattus norvegicus OX=10116 GN=Acat1 PE=1 SV=1 - [THIL_RAT]	0.318481	-0.247891	-0.0629532	0.431895	-0.227927	-0.108953	0.428338	-0.148659	-0.0294779	0.576888	0.0780262	0.216781	0.932498	0.460885	0.5357	1.06842	0.401858	0.598806	1.034	0.825888	1.03556	1.54671	-0.310259	-0.0694371	0.102046	0.283575	0.67172	0.516375
P83883	60S ribosomal protein L36a OS=Rattus norvegicus OX=10116 GN=Rpl36a PE=1 SV=2 - [RL36A_RAT]		-1.27987	1.15661	-0.626967	-0.491378	1.90279	0.181771	-0.15322	2.23161	0.441163	-0.293708	2.12605	0.333386				-0.639128	1.83107	-0.0822979	0.0752832	2.53976	0.617903			0.472259	1.20893	0.667996	1.12498
B0BN83	Armadillo repeat-containing protein 1 OS=Rattus norvegicus OX=10116 GN=Armc1 PE=1 SV=1 - [B0BN83_RAT]	0.630934	0.728394	0.136162	1.14863	0.605252	-0.0292924	1.04574	0.610341	-0.0335436	0.972059	0.872481	0.263532	1.26691	0.705765	0.0571148	1.06455	0.740815	0.182299	1.06498	1.11188	0.547641	1.42183	0.23684	-0.402407	0.579224	0.410155	0.666518	0.556023
G3V7G9	Eukaryotic translation initiation factor 3, subunit 6 interacting protein OS=Rattus norvegicus OX=10116 GN=Eif3l PE=1 SV=2 - [G3V7G9_RAT]	0.437896	0.591328	0.00252261	1.6254	0.442562	-0.443692	1.49687	0.537752	-0.230478	1.5133	1.13416	0.524253	2.14242	0.246095	0.179777	1.21871	0.616805	-0.371835	1.5548	1.04743	0.398216	1.97121	-0.570025	-0.441645	0.63599	0.684666	0.665996	0.926524
P16617	Phosphoglycerate kinase 1 OS=Rattus norvegicus OX=10116 GN=Pgk1 PE=1 SV=2 - [PGK1_RAT]	2.20065	0.437758	-0.642397	0.711359	0.320836	-0.74417	0.613992	0.213478	-0.749559	0.448344	0.523988	-0.453014	0.822429	0.367691	-0.667642	0.760379	1.24464	0.240144	1.50047	0.616952	-0.229722	1.02619	1.65209	0.648933	0.240106	0.830297	0.665213	0.675588
D4ACM9	Inositol hexakisphosphate and diphosphoinositol-pentakisphosphate kinase 1 OS=Rattus norvegicus OX=10116 GN=Mfap1a PE=1 SV=1 - [D4ACM9_RAT]			1.24937			0.433946												0.260767						1.06221	0.841657	0.576591	0.661486	0.566703
F1LSS1	Structural maintenance of chromosomes protein OS=Rattus norvegicus OX=10116 GN=Smc1a PE=1 SV=3 - [F1LSS1_RAT]	0.381158	-0.33957	0.626556	1.13847	-0.227654	0.696159	0.605768	0.375255	1.28973	1.28631	0.218829	1.16824	1.39423	-0.621818	0.28789	-0.0246579	0.192027	1.19187	1.41494	0.769669	1.76379	1.6618	-0.508066	0.411044	0.601605	0.554408	0.66106	0.826906
P52944	PDZ and LIM domain protein 1 OS=Rattus norvegicus OX=10116 GN=Pdlim1 PE=1 SV=4 - [PDLI1_RAT]	1.15355	0.199349	0.0571717	0.544861	0.0301351	-0.154355	0.395893	-0.02017	-0.214	0.266821	0.284453	0.125558	0.604157	0.28125	0.0826544	0.565306	0.585275	0.476814	0.834714	0.955436	0.841254	1.19067	0.834185	0.644991	0.222439	0.365855	0.658058	0.30012
X1WI37	40S ribosomal protein S4 OS=Rattus norvegicus OX=10116 GN=Rps4x PE=3 SV=1 - [X1WI37_RAT]	0.293254	-0.101507	0.315192	0.849184	0.412294	1.39891	1.44505	-0.0117515	0.28721	0.934099	0.345144	1.1717	1.23044	-0.238578	0.0906342	0.526018	0.435819	0.756794	1.18862	1.05265	1.60005	1.87072	-0.506651	-0.160396	0.611564	0.530085	0.653842	0.759868
P17220	Proteasome subunit alpha type-2 OS=Rattus norvegicus OX=10116 GN=Psma2 PE=1 SV=3 - [PSA2_RAT]	3.55642	0.980279	-1.41255	1.92578	-1.05	-3.70172	-0.431662	-0.395216	-3.04631	0.538473	-0.287614	-2.67317	0.959743	-0.330016	-2.87375	0.235396	1.71615	-0.731011	2.91186	1.65027	-0.834553	2.76486	2.48521	-0.120297	-0.499774	2.09463	0.652822	1.74365
G3V7K3	Ceruloplasmin OS=Rattus norvegicus OX=10116 GN=Cp PE=1 SV=1 - [G3V7K3_RAT]	2.47914	-0.402066	-0.484758	1.52002	-0.575713	-0.969871	1.3532	-0.662206	-0.796551	1.20136	-0.144028	-0.512591	1.28978	-0.621687	-1.02995	1.05694	0.48325	0.165121	1.80131	0.969283	0.645434	2.44097	0.510568	0.111707	0.167162	1.14499	0.651894	0.963963
Q6AYT3	tRNA-splicing ligase RtcB homolog OS=Rattus norvegicus OX=10116 GN=Rtcb PE=2 SV=1 - [RTCB_RAT]	0.576263	0.229559	0.908966	0.777334	0.34595	0.983045	0.968989	0.13686	0.764615	0.71764	0.294791	0.772727	0.990561	0.195731	0.631658	0.708112	0.190246	0.804262	0.711988	0.599468	1.30687	1.14947	0.00566998	0.496804	0.623062	0.299113	0.649237	0.391639
A0A0G2JT68	Uveal autoantigen with coiled-coil domains and ankyrin repeats OS=Rattus norvegicus OX=10116 GN=Uaca PE=1 SV=1 - [A0A0G2JT68_RAT]		-0.570352	-0.338362		-0.191894	-0.00221618		0.564378	0.744716		1.14152	1.35679		0.545445	0.721017		0.524492	0.790199		1.27511	1.5351		-0.204337	-0.0193625	0.338072	0.715076	0.645958	0.585949
Q5I0K5	Mycophenolic acid acyl-glucuronide esterase, mitochondrial OS=Rattus norvegicus OX=10116 GN=Abhd10 PE=1 SV=2 - [ABHDA_RAT]	4.34187	0.00458196	-0.389532	4.07775	-2.28476	-2.77401	1.32314	-2.62279	-3.41865	1.04177	-1.30861	-2.06953	2.38866	-1.20947	-1.76875	2.46234	-0.48964	-0.605598	3.8429	-0.459122	-0.829059	3.49994	0.64494	0.260936	-0.339897	2.60346	0.644839	1.91588
Q3KRD8	Eukaryotic translation initiation factor 6 OS=Rattus norvegicus OX=10116 GN=Eif6 PE=1 SV=1 - [IF6_RAT]	1.96409	0.72088	-0.403372	1.1896	0.23569	-0.872642	0.724654	-0.0292291	-0.847664	0.380969	0.262423	-0.660688	0.705334	0.643505	-0.600679	1.05077	0.763727	-0.355306	1.13637	1.15775	0.0179641	1.51618	1.52151	0.178552	0.222059	0.856818	0.64464	0.699159
D3ZZN4	Uncharacterized protein OS=Rattus norvegicus OX=10116 PE=3 SV=1 - [D3ZZN4_RAT]	1.11882	-0.0489143	0.424494	0.962263	0.334214	0.9079	1.26766	-0.022173	0.319711	0.822943	0.289853	-0.00385984	0.88645	-0.513318	-0.123243	0.311596	0.40371	0.883919	1.10902	1.0309	1.45895	1.98691	0.125113	0.156318	0.531076	0.465414	0.643028	0.710517
P50398	Rab GDP dissociation inhibitor alpha OS=Rattus norvegicus OX=10116 GN=Gdi1 PE=1 SV=1 - [GDIA_RAT]	1.88201	-0.316083	-0.681419	0.223333	-0.119644	-0.804482	0.43726	-0.412822	-1.12151	0.095858	0.583639	-0.0445855	1.10607	0.724455	0.121287	1.26215	0.609841	0.123468	1.16486	0.338007	-0.339977	0.686237	1.29293	0.623098	-0.0232034	0.785224	0.642702	0.5138
P04762	Catalase OS=Rattus norvegicus OX=10116 GN=Cat PE=1 SV=3 - [CATA_RAT]	1.78684	-0.229793	-0.307604	0.829012	-0.299372	-0.521663	1.1013	-0.381483	-0.431762	0.480577	-0.0282434	-0.0803118	1.14681	0.366979	-0.0877581	1.4314	0.329539	0.232981	1.21334	0.514072	0.530073	1.48005	0.484442	0.0448961	0.159791	0.730246	0.640569	0.538524
G3V6D0	Alpha-fetoprotein OS=Rattus norvegicus OX=10116 GN=Afp PE=4 SV=1 - [G3V6D0_RAT]	0.426496	0.455977	-0.238241	0.251626	-0.0956729	-0.803637	-0.223223	0.998759	0.259421	0.677736	-0.369501	-1.06115	-0.551418	0.593319	-0.0484537	0.438478	1.10782	0.4598	0.900168	1.73923	1.06548	1.46233	0.595485	-0.078604	0.0232158	0.602642	0.640302	0.663269
O35567	Bifunctional purine biosynthesis protein PURH OS=Rattus norvegicus OX=10116 GN=Atic PE=1 SV=2 - [PUR9_RAT]	3.03491	-0.0599824	-0.902907	0.748153	-0.0365555	-0.974567	0.974617	-0.254854	-1.18136	0.633254	0.129193	-0.640728	1.22143	-0.170798	-1.10814	0.439671	0.866967	0.25429	2.06554	0.192274	-0.4573	1.04387	2.15881	1.16963	0.122431	1.15204	0.639686	0.976029
H1UBM5	Copine 6 protein OS=Rattus norvegicus OX=10116 GN=Cpne6 PE=2 SV=1 - [H1UBM5_RAT]	4.60141	-1.74973	-1.60334	2.39018	-1.50189	-1.39782	2.15803	-1.42084	-1.3261	2.37805	-1.4488	-1.31912	2.33865	-0.777813	-0.687842	3.06793	-0.580709	-0.400604	3.73236	-1.16138	-0.986999	2.62056	0.20633	0.305704	-0.0199984	2.22897	0.639682	1.77876
D3ZMA5	Aromatic-L-amino-acid decarboxylase OS=Rattus norvegicus OX=10116 GN=Ddc PE=1 SV=2 - [D3ZMA5_RAT]	2.71297	0.333873	-1.21163	1.30719	-0.16332	-1.75113	0.830247	0.0641003	-1.53305	0.978901	0.352273	-1.20994	1.29979	0.217665	-1.38425	1.12953	0.942914	-0.831839	1.82016	1.02161	-0.495889	1.88465	1.76579	0.30341	0.0592067	1.32423	0.639462	1.08575
A0A0G2K174	LIM domain 7 OS=Rattus norvegicus OX=10116 GN=Lmo7 PE=1 SV=1 - [A0A0G2K174_RAT]	-0.946114	0.18465	0.791445	-0.71204	0.0962482	0.660731	-1.09593	0.729115	1.28426	-0.561356	0.121336	0.711414	-0.995122	0.58225	1.13263	-0.423024	0.585617	1.22613	0.131089	1.58771	2.2225	0.988046	0.0347295	0.594509	0.105313	0.774203	0.638922	0.881484
G3V796	Acetyl-Coenzyme A dehydrogenase, medium chain OS=Rattus norvegicus OX=10116 GN=Acadm PE=1 SV=1 - [G3V796_RAT]	1.42094	-0.945263	-1.73748	0.37277	0.319763	-0.209278	1.30163	-0.931744	-0.998908	0.285988	0.891729	0.358585	1.65784	-1.1436	-1.12636	0.0711986	0.675291	0.265615	1.42759	1.81195	1.07087	2.42197	0.51755	0.0158836	0.0107275	0.989987	0.638816	1.11035
Q5XIL4	Sorbin and SH3 domain containing 3, isoform CRA_b OS=Rattus norvegicus OX=10116 GN=Sorbs3 PE=1 SV=1 - [Q5XIL4_RAT]	0.167077	-0.653557	0.469	0.203177	-0.12029	0.959954	0.75669	-0.477034	0.593871	0.321179	-0.674993	0.682995	0.408082	-0.158565	0.907574	0.636713	-0.0379761	1.1813	0.785684	0.794111	1.93434	1.53024	-0.732994	0.41203	0.185672	0.55732	0.638378	0.736431
Q63002	Mannose 6-phosphate/insulin-like growth factor II receptor OS=Rattus norvegicus OX=10116 GN=M6P/IGF2r PE=2 SV=1 - [Q63002_RAT]	0.0178654	-0.241679	0.4617	-0.258887	-0.105241	0.502662	-0.090448	-0.588189	-0.0726631	-0.287746	-0.434657	0.439263	-0.0343943	-0.393	0.14469	-0.449652	0.558619	1.57429	0.655702	1.73417	2.64215	1.6958	-0.630213	0.140874	-0.054835	0.355564	0.636587	1.04522
P14408	Fumarate hydratase, mitochondrial OS=Rattus norvegicus OX=10116 GN=Fh PE=1 SV=1 - [FUMH_RAT]	3.57599	0.531486	-2.2529	1.14343	-0.57633	-3.23202	0.473364	-0.104523	-2.86575	0.486283	0.557661	-2.2436	1.07861	0.0141692	-2.63767	0.991862	1.88633	-0.505009	2.48169	1.00999	-1.43098	1.4116	2.96433	0.279799	-0.375575	1.96717	0.628727	1.60281
D4AAF8	RNA-binding protein Nova-1 OS=Rattus norvegicus OX=10116 GN=Nova1 PE=4 SV=2 - [D4AAF8_RAT]	2.11422	0.63064	0.22625	2.03173	-0.150352	-0.597055	1.27099	0.393756	-0.062287	1.73633	-0.598853	-1.01996	0.776431	0.690293	0.229484	2.02993	0.448029	0.0773545	1.75305	-0.135168	-0.511563	1.15564	0.739278	0.287872	0.497951	1.07189	0.628386	0.740943
F1LQ14	60S ribosomal protein L34 OS=Rattus norvegicus OX=10116 GN=Rpl34 PE=4 SV=1 - [F1LQ14_RAT]	0.396946	0.100868	0.149555	0.718352	0.506518	0.512893	1.28373	-0.0963743	-0.037309	0.643472	0.812487	0.844457	1.63366	-0.339513	-0.285213	0.686643	0.523441	0.667875	1.28933	1.07406	1.21278	2.1561	-0.566319	-0.517978	0.4863	0.408306	0.627905	0.896985
F1LMZ8	26S proteasome non-ATPase regulatory subunit 11 OS=Rattus norvegicus OX=10116 GN=Psmd11 PE=1 SV=2 - [PSD11_RAT]	1.44204	0.170759	0.266905	1.61529	0.170991	0.0470785	1.63576	-0.172207	0.00153525	1.2138	0.195947	0.408146	1.61467	0.160611	0.141394	1.54368	0.107844	-0.0510866	1.4563	0.333295	0.537243	1.66754	0.0236629	-0.0191975	0.583004	0.682604	0.626329	0.716354
Q6AYK6	Calcyclin-binding protein OS=Rattus norvegicus OX=10116 GN=Cacybp PE=1 SV=1 - [CYBP_RAT]	1.67928	0.539045	0.71005	2.12665	-0.77666	-0.790248	0.90744	-0.36823	-0.414313	1.30952	-0.971848	-0.824843	0.824831	0.597563	0.56092	2.27238	0.244732	0.256699	1.72317	-0.205722	-0.107575	1.48722	-0.0308455	-0.128746	0.260486	1.088	0.624552	0.809787
F1LQJ7	Phosphoenolpyruvate carboxykinase [GTP], mitochondrial OS=Rattus norvegicus OX=10116 GN=Pck2 PE=1 SV=2 - [F1LQJ7_RAT]		-0.872423	-1.70652		1.00735	0.489892		1.1312	0.245454		0.771751	0.292184		0.562789	-0.327727		0.62998	0.303382		1.68348	1.49521		0.421809	0.220298	0.169862	0.979658	0.623653	0.665232
D3ZJE2	Uncharacterized protein OS=Rattus norvegicus OX=10116 PE=3 SV=1 - [D3ZJE2_RAT]	0.0957747	0.308968	0.603816	0.443351	0.17037	0.422905	0.324999	0.348471	0.591667	0.424334	0.616314	0.894445	0.724889	0.305949	0.544378	0.378876	0.530282	0.858846	0.568592	0.990955	1.3138	1.01506	-0.0124626	0.23537	0.437118	0.216975	0.621211	0.377093
D3ZTT7	Sad1 and UNC84 domain-containing 2 OS=Rattus norvegicus OX=10116 GN=Sun2 PE=1 SV=1 - [D3ZTT7_RAT]		-0.529607		0.401045	-1.35869		-0.407789	0.571917		1.44405	-0.398184		0.50666	-0.330207		0.538989	0.107531		0.942109	0.877626		1.69799			-0.0396078	0.914109	0.6201	0.647704
F1M614	Laminin subunit alpha 2 OS=Rattus norvegicus OX=10116 GN=Lama2 PE=1 SV=3 - [F1M614_RAT]	-0.58633	-1.3614	-0.437311	-1.01874	-0.495998	0.385782	-0.133087	-0.432559	0.439882	-0.148414	-0.174933	0.732443	0.141925	0.00937308	-0.660288	-1.24675	1.20891	1.24933	1.54894	1.60393	1.99575	2.51819	-0.90285	-0.0257722	-0.269222	0.598389	0.620058	1.2259
Q4V8B7	Inactive hydroxysteroid dehydrogenase-like protein 1 OS=Rattus norvegicus OX=10116 GN=Hsdl1 PE=2 SV=1 - [HSDL1_RAT]	2.66474	0.333714	0.13653	2.93825	-0.0667638	-0.306261	2.5506	-0.675736	-0.924572	1.50074	0.626218	0.412316	3.17882	-1.02332	-1.27692	1.4065	-0.267722	-0.43119	2.19267	0.103621	-0.065568	2.98906	0.437077	0.192877	0.765814	1.33335	0.619658	1.48924
P62250	40S ribosomal protein S16 OS=Rattus norvegicus OX=10116 GN=Rps16 PE=1 SV=2 - [RS16_RAT]	0.711588	-0.173421	0.388688	1.00556	0.168451	0.695996	1.2604	0.126201	0.624765	0.983745	0.385388	0.869736	1.47992	-0.491407	0.0778613	0.355633	0.143932	0.82257	1.31728	0.820781	1.52794	1.68085	-0.399613	0.0905235	0.587258	0.420018	0.618855	0.762911
F1LR10	Epithelial protein lost in neoplasm OS=Rattus norvegicus OX=10116 GN=Lima1 PE=1 SV=2 - [F1LR10_RAT]	-0.82387	-0.188644	0.467127	-0.44494	-0.0117369	1.04913	-0.0832699	0.74527	1.74602	0.780898	-0.128411	0.711939	-0.227553	0.0697157	0.92889	-0.157038	0.519821	1.56046	0.167452	1.53843	2.32441	1.38549	-0.755067	0.0697854	0.318293	0.72361	0.618732	0.92184
F1LND7	Farnesyl pyrophosphate synthase OS=Rattus norvegicus OX=10116 GN=Fdps PE=1 SV=3 - [F1LND7_RAT]	0.900333	0.320005	0.479141	1.60858	0.515006	0.334917	1.60508	-0.282867	0.0540193	0.93523	0.500543	0.722787	1.78354	-0.0269206	0.36035	1.23692	0.0614976	0.32592	1.14384	0.417989	0.660729	1.54947	-0.0305522	-0.0585933	0.641065	0.562687	0.618683	0.652494
B2RYI0	WD repeat-containing protein 91 OS=Rattus norvegicus OX=10116 GN=Wdr91 PE=2 SV=1 - [WDR91_RAT]			1.34738			0.193028												0.700041			0.438605			0.708234	0.770206	0.816254	0.615626	0.15336
Q9EPB1	Dipeptidyl peptidase 2 OS=Rattus norvegicus OX=10116 GN=Dpp7 PE=1 SV=1 - [DPP2_RAT]		-0.407614	-0.349206		-0.441375	-0.425281		0.19346	0.200215		0.525098	0.566788		0.509622	0.511611		0.821169	0.913293		1.09388	1.18028		-0.071505	-0.0601135	-0.0172393	0.436853	0.61228	0.482428
P19511	ATP synthase F(0) complex subunit B1, mitochondrial OS=Rattus norvegicus OX=10116 GN=Atp5f1 PE=1 SV=1 - [AT5F1_RAT]	2.00146	0.0376007	-0.347509	1.13388	0.160401	-0.449931	1.65095	-0.612154	-1.0633	0.799629	0.373627	-0.217259	1.4441	-1.0507	-1.35023	0.358151	0.77073	0.395103	1.77093	1.12215	0.527619	2.10814	0.931326	0.311548	0.288949	0.938913	0.611573	1.02181
A1L114	Fga protein OS=Rattus norvegicus OX=10116 GN=Fga PE=2 SV=1 - [A1L114_RAT]	-0.738354	-0.614492	-0.0542839	-0.52176	0.357842	0.523686	0.146886	0.15138	0.476342	-0.020118	0.851891	1.28267	0.702075	0.182136	0.748374	0.421991	0.777751	0.913567	0.513572	1.26207	1.48832	1.08802	-0.58333	-0.182713	0.153474	0.600027	0.610986	0.591853
Q4FZT8	SPRY domain-containing protein 4 OS=Rattus norvegicus OX=10116 GN=Spryd4 PE=2 SV=1 - [SPRY4_RAT]	1.11182	0.0782821	0.0237646	1.54117	-1.30287	-1.39971	0.180261	0.133419	0.0272495	1.53779	0.699831	0.628596	2.13691	0.0534591	-0.0574767	1.45489	-0.0464795	-0.0672808	1.32034	0.649354	0.622832	2.00196	-0.324925	-0.426459	0.271633	0.938568	0.609761	0.908666
A0A0G2K0X9	Protein transport protein Sec31A OS=Rattus norvegicus OX=10116 GN=Sec31a PE=1 SV=1 - [A0A0G2K0X9_RAT]	0.955903	-0.0546944	-0.149847	0.973973	-0.0260908	-0.494311	0.977218	-0.369221	-0.543811	0.415481	0.063285	-0.268835	0.925823	-0.244495	-0.213169	0.665385	0.476974	0.357001	1.31127	1.17078	0.958938	1.94594	0.084751	-0.128416	0.123254	0.571	0.609232	0.682654
B1WC40	Nuclear cap-binding protein subunit 2 OS=Rattus norvegicus OX=10116 GN=Ncbp2 PE=1 SV=1 - [NCBP2_RAT]	1.40427	0.215009	-0.0422654	1.21532	0.206336	-0.0932512	1.22689	-0.773928	-1.08285	0.167858	0.0252906	-0.248701	0.999789	0.797218	0.483525	1.73607	0.45148	0.227921	1.35571	0.0132579	-0.216021	0.903281	0.430114	0.125823	0.184998	0.769004	0.609014	0.571236
P05197	Elongation factor 2 OS=Rattus norvegicus OX=10116 GN=Eef2 PE=1 SV=4 - [EF2_RAT]	1.24498	0.203642	-0.382103	0.392517	0.217267	-0.509342	0.460236	0.0306761	-0.716075	0.168447	0.706529	0.0436629	0.840791	0.0280228	-0.452533	0.176288	0.968451	0.339737	1.17082	1.04467	0.466211	1.04857	1.14094	0.510462	0.155036	0.536377	0.606869	0.515111
F1LTF8	Laminin subunit alpha 4 OS=Rattus norvegicus OX=10116 GN=Lama4 PE=1 SV=3 - [F1LTF8_RAT]	0.158615	-0.147369	0.0191835	0.0701654	0.111938	0.231752	0.629182	0.0961891	0.49911	0.649509	0.322862	0.604209	0.899977	-0.205331	0.0770666	0.455946	0.600269	0.93205	0.733764	1.50928	1.8761	0.921878	-0.611441	0.0767607	0.270445	0.26733	0.605526	0.704578
Q5I0D7	Xaa-Pro dipeptidase OS=Rattus norvegicus OX=10116 GN=Pepd PE=2 SV=1 - [PEPD_RAT]	3.71813	0.629131	-0.264746	3.4997	-2.6596	-3.59391	0.862319	-2.98742	-4.04179	0.587593	-1.75995	-2.67373	1.64087	-1.56073	-2.61813	1.83879	0.237171	-0.683049	3.62933	0.359501	-0.468145	3.94392	0.974517	-0.0347936	-0.72369	2.64299	0.604937	1.94285
P21670	Proteasome subunit alpha type-4 OS=Rattus norvegicus OX=10116 GN=Psma4 PE=1 SV=1 - [PSA4_RAT]	2.67007	0.998649	-1.07257	1.50718	-0.422225	-2.42346	0.0165938	-0.622725	-2.7677	-0.0272853	-0.297145	-2.28178	0.357348	0.102441	-2.26388	0.165074	1.53361	-0.424805	2.24857	1.5896	-0.387607	2.18163	2.17444	-0.0194101	-0.393534	1.62608	0.60475	1.37032
P24473	Glutathione S-transferase kappa 1 OS=Rattus norvegicus OX=10116 GN=Gstk1 PE=1 SV=3 - [GSTK1_RAT]	1.09234	-0.219377	-0.723865	0.318418	0.180052	-0.366749	0.738092	0.368453	-0.187687	0.847727	0.689428	0.168223	1.20141	0.459643	-0.101263	0.935982	0.457612	-0.0131603	0.899333	0.945859	0.469366	1.37337	0.580695	0.0291913	0.242088	0.545091	0.60317	0.479844
Q6AXZ0	Polyadenylate-binding protein-interacting protein 2 OS=Rattus norvegicus OX=10116 GN=Paip2 PE=2 SV=1 - [PAIP2_RAT]	-0.406606	-0.129942	0.0359404	-0.474808	-0.234619	-0.0551462	-0.15802	0.336399	0.58583	0.156666	-0.273036	0.00659134	-0.218606	0.972736	1.35104	0.753644	0.506111	0.947749	0.225596	0.955323	1.16334	0.4327	0.0557169	0.0832726	-0.0508959	0.303976	0.602386	0.495564
Q5PQU1	Kininogen 1 OS=Rattus norvegicus OX=10116 GN=Kng2 PE=2 SV=1 - [Q5PQU1_RAT]	0.349186	0.0483636	-0.325302	0.632728	-0.511007	-0.695326	0.148599	0.229309	0.242566	0.452835	-0.244962	-0.859819	-0.107138	0.3658	-0.0911462	0.56667	0.639736	0.423308	1.005	1.3547	1.16618	1.70734	0.169533	0.00641819	-0.0444025	0.475704	0.600534	0.594252
A0A0H2UHA6	Transmembrane protein 33 OS=Rattus norvegicus OX=10116 GN=Tmem33 PE=1 SV=1 - [A0A0H2UHA6_RAT]	1.60061	-0.0307882	0.104028	1.64889	0.13426	0.0894187	1.69684	-0.265468	-0.182304	1.35569	-0.0627758	0.535591	2.07137	-0.520819	-0.376017	1.16381	-0.138069	0.249687	1.66476	0.267282	0.792289	2.19888	-0.204192	0.0348709	0.552	0.784731	0.600321	0.961203
D4ABS5	PITH domain-containing 1 OS=Rattus norvegicus OX=10116 GN=Pithd1 PE=1 SV=2 - [D4ABS5_RAT]	3.03744	0.209008	0.188978	2.99544	-2.27098	-2.21642	0.74887	-2.32352	-2.2783	0.617561	-2.42253	-2.34238	0.551261	-0.414063	0.372025	2.52408	-0.347805	-0.377457	2.39548	-0.0551279	-0.0952954	2.60165	-0.0813537	0.113845	-0.504735	2.0928	0.598937	1.18637
D4AAB5	Peptidase M20 domain-containing protein 2 OS=Rattus norvegicus OX=10116 GN=Pm20d2 PE=3 SV=1 - [D4AAB5_RAT]		2.26858	-0.756374		1.24551	-1.50998		1.79206	-0.972775		0.36852	-2.15464		1.84492	-1.21404		2.29256	-0.541698		1.92395	-0.891262		1.97595	-0.617907	0.035114	1.62464	0.59656	1.52886
B0BMU7	Elongator complex protein 5 OS=Rattus norvegicus OX=10116 GN=Elp5 PE=1 SV=1 - [B0BMU7_RAT]		0.722088			0.559075			0.836956			0.727944			0.286425			0.812673	0.31655		0.699643	-0.176021		1.62221		0.711516	0.114535	0.59358	0.613303
P12007	Isovaleryl-CoA dehydrogenase, mitochondrial OS=Rattus norvegicus OX=10116 GN=Ivd PE=1 SV=2 - [IVD_RAT]	2.10935	-0.420941	-1.37379	0.607061	-0.25415	-1.22639	0.85877	-0.651647	-1.3653	0.451443	0.225721	-1.03262	0.934498	-0.0865018	-1.26878	0.709629	0.691442	-0.0748622	1.77645	1.11822	0.184113	2.24701	0.834979	0.0513631	-0.172708	1.06346	0.59313	0.926633
Q8CGX0	Insulin-like growth factor 2 mRNA-binding protein 1 OS=Rattus norvegicus OX=10116 GN=Igf2bp1 PE=1 SV=1 - [IF2B1_RAT]	0.690588	0.0700627	0.0436184	1.10659	0.628076	0.283647	1.69879	0.541034	0.299925	1.53298	0.374589	0.0557552	1.39925	0.488931	0.406068	1.464	0.0773964	0.0846683	1.01785	0.462458	0.567737	1.17651	0.00752211	-0.0405868	0.610472	0.561907	0.592651	0.544525
Q9JLZ1	Glutaredoxin-3 OS=Rattus norvegicus OX=10116 GN=Glrx3 PE=1 SV=2 - [GLRX3_RAT]	2.28441	0.277089	0.182123	2.26113	-1.12134	-1.28899	0.542085	-1.19706	-1.69087	0.421069	-0.714278	-1.30215	0.590331	0.118947	0.131583	1.9966	0.192276	0.0797286	1.9616	-0.0682336	-0.191597	1.57122	0.439089	0.290209	-0.112232	1.35438	0.592646	0.787974
Q9ER34	Aconitate hydratase, mitochondrial OS=Rattus norvegicus OX=10116 GN=Aco2 PE=1 SV=2 - [ACON_RAT]	1.03189	-0.421889	-0.168475	0.585951	-0.259152	0.0755419	1.00804	-0.402345	-0.215064	0.733279	0.069447	0.240504	1.14638	-0.302349	-0.147663	1.04218	0.0522467	0.423889	1.34412	0.764872	0.984396	1.88437	-0.144199	0.0530246	0.18981	0.529122	0.591772	0.702515
F1LU48	Endoplasmic reticulum-golgi intermediate compartment 1 OS=Rattus norvegicus OX=10116 GN=Ergic1 PE=1 SV=2 - [F1LU48_RAT]	1.55645	-0.108624	0.173639	1.69458	0.242626	0.482576	2.06608	-0.605774	-0.375163	1.13891	0.206645	0.47219	1.98404	-0.528784	-0.302939	1.21296	0.0636439	0.379623	1.77078	0.230576	0.540834	1.9235	-0.220609	0.0146381	0.578678	0.850058	0.589022	0.904229
Q99NA5	Isocitrate dehydrogenase [NAD] subunit alpha, mitochondrial OS=Rattus norvegicus OX=10116 GN=Idh3a PE=1 SV=1 - [IDH3A_RAT]	1.30044	-0.0310334	-0.211562	1.44244	0.0846356	-0.482553	1.6162	-0.324434	-0.794339	1.09052	0.158309	-0.0914749	1.82595	-0.0545069	-0.412011	1.70111	0.276428	-0.0199836	1.74856	0.49583	0.275277	1.90361	-0.11914	-0.561518	0.313095	0.823084	0.5883	0.936946
Q66H91	G protein-coupled receptor kinase interacting ArfGAP 2 OS=Rattus norvegicus OX=10116 GN=Git2 PE=1 SV=1 - [Q66H91_RAT]	0.272549	0.536162	0.630434	0.790491	-0.17219	-0.120231	0.102384	0.420771	0.463391	0.616579	0.571124	0.648679	0.799644	0.303963	0.341817	0.496836	0.763651	0.891639	0.921906	0.70886	0.831128	0.852905	0.0443661	0.0916226	0.396679	0.311789	0.587362	0.318341
D3Z802	Nebulin-related-anchoring protein OS=Rattus norvegicus OX=10116 GN=Nrap PE=1 SV=1 - [D3Z802_RAT]												0.574688			0.586465										0.574688		0.586465	#DIV/0!
G3V8Y8	Huntingtin interacting protein 1, isoform CRA_a OS=Rattus norvegicus OX=10116 GN=Hip1 PE=1 SV=1 - [G3V8Y8_RAT]	0.960284	0.0546029	0.206189	1.35049	0.228072	-0.13281	1.00808	0.227118	0.145749	1.13105	0.374995	0.320964	1.33646	0.398842	0.0162256	1.48617	0.330147	0.252112	1.24079	0.533947	0.409254	1.25248	-0.10552	-0.115971	0.489565	0.485891	0.586244	0.586821
P38659	Protein disulfide-isomerase A4 OS=Rattus norvegicus OX=10116 GN=Pdia4 PE=1 SV=2 - [PDIA4_RAT]	0.221105	0.504852	0.103566	0.368583	0.526838	0.0593225	0.344173	0.563224	0.183261	0.469328	0.472403	-0.00286044	0.219637	0.631153	0.110762	0.247078	0.88449	0.532622	0.602681	1.27132	0.902174	1.00879	0.553096	0.0641269	0.317816	0.198182	0.58566	0.380312
A0A0G2K401	Propionyl-CoA carboxylase alpha chain, mitochondrial OS=Rattus norvegicus OX=10116 GN=Pcca PE=1 SV=1 - [A0A0G2K401_RAT]	0.14723	-0.161331	-0.10168	0.146499	0.0106262	0.0279645	0.338702	0.952106	0.960105	1.20142	0.529047	0.571981	0.811069	0.231483	0.234715	0.395759	0.807684	0.901051	0.604976	1.21885	1.30649	0.769588	-0.134454	-0.121819	0.385222	0.456581	0.585449	0.472716
Q6Q0N1	Cytosolic non-specific dipeptidase OS=Rattus norvegicus OX=10116 GN=Cndp2 PE=1 SV=1 - [CNDP2_RAT]	2.53338	-0.588437	-0.687638	1.58032	-0.078172	-0.219685	2.11083	-0.141361	-0.292214	1.96887	-0.127111	-0.243029	2.01584	-0.219381	-0.375	1.88792	-0.245797	-0.311281	1.82689	-0.0588702	-0.130075	1.9996	0.390772	0.244556	0.484646	1.1864	0.585431	1.01936
Q6AXW2	RCG25684, isoform CRA_a OS=Rattus norvegicus OX=10116 GN=Tmod3 PE=1 SV=1 - [Q6AXW2_RAT]	-0.731355	-0.413187	0.165314	-0.440646	0.659711	1.1959	0.460114	0.712988	1.23984	0.461073	-0.0429048	0.518879	0.406331	0.337411	0.859494	0.0659633	0.856885	1.4691	0.447814	0.755998	1.78329	0.92305	-0.713421	-0.181936	0.315477	0.628064	0.584165	0.68529
Q6XLI7	RCG37481, isoform CRA_a OS=Rattus norvegicus OX=10116 GN=Rbm12 PE=1 SV=1 - [Q6XLI7_RAT]	0.903344	-0.157819	-0.168555	1.36822	-0.023457	0.405111	1.49531	0.419206	0.838434	1.85921	-0.871331	-0.654426	1.00838	0.490925	0.905388	1.92799	-0.111962	0.392635	1.29049	-0.0910886	-0.6149	1.92859	-0.156005	0.0306024	0.451104	0.864602	0.58342	0.835211
Q63584	Transmembrane emp24 domain-containing protein 10 OS=Rattus norvegicus OX=10116 GN=Tmed10 PE=1 SV=2 - [TMEDA_RAT]	0.558341	0.112738	0.127361	0.639377	0.549545	0.521854	1.09643	0.232428	0.195398	0.700546	0.350848	0.348754	0.851679	0.0895393	0.0477437	0.554723	0.339546	0.387885	0.770112	1.12526	1.16787	1.54161	0.0578482	0.0254551	0.452802	0.284973	0.579939	0.511409
Q5PPL3	Sterol-4-alpha-carboxylate 3-dehydrogenase, decarboxylating OS=Rattus norvegicus OX=10116 GN=Nsdhl PE=2 SV=1 - [NSDHL_RAT]	0.525546	-0.377208	-0.359097	0.000876894	0.325623	0.301422	0.723954	0.156892	0.123351	0.476456	0.685158	0.686553	1.03744	-0.263182	-0.301488	0.0534476	0.504575	0.556403	0.786587	1.31397	1.36007	1.58177	0.173607	0.144703	0.272461	0.379623	0.578991	0.641645
F7FKI5	Pyruvate dehydrogenase E1 component subunit alpha OS=Rattus norvegicus OX=10116 GN=Pdha1 PE=1 SV=2 - [F7FKI5_RAT]	0.916231	-0.125729	-0.315666	0.959462	0.0129254	-0.102149	1.18738	-0.468272	-0.597771	0.736881	0.488251	0.235371	1.98463	-0.470237	-0.719869	0.362652	0.614666	0.485748	1.65381	0.7531	0.863062	1.89903	-0.168436	-0.311066	0.24391	0.60268	0.578925	0.913541
P35433	Amidophosphoribosyltransferase OS=Rattus norvegicus OX=10116 GN=Ppat PE=1 SV=1 - [PUR1_RAT]	1.80507	2.07309	-0.497192	1.27676	0.806029	-1.59044	0.0299441	0.122502	-1.03142	-0.61358	0.861075	-1.71787	0.0389365	0.331372	-2.28727	-0.526414	2.27526	-0.0848842	1.38286	2.19527	-0.20551	1.28866	2.62754	-0.10555	0.126998	1.26375	0.577523	1.41907
A0A0A0MY09	Endoplasmin OS=Rattus norvegicus OX=10116 GN=Hsp90b1 PE=1 SV=1 - [A0A0A0MY09_RAT]	0.781957	0.103876	-0.0768059	0.640228	0.212896	-0.0269542	0.793575	0.101248	-0.229203	0.513488	0.2942	0.174825	0.909121	0.344316	0.0259524	0.866001	0.560253	0.26317	0.891699	0.828109	0.729786	1.42665	0.165313	-0.0814706	0.273611	0.33832	0.577408	0.443211
P41499	Tyrosine-protein phosphatase non-receptor type 11 OS=Rattus norvegicus OX=10116 GN=Ptpn11 PE=1 SV=4 - [PTN11_RAT]	3.53323	-0.997206	-1.71506	1.89489	-0.356809	-1.24445	1.69897	-0.186859	-1.42552	1.59598	-0.241633	-1.15131	1.76809	-0.46713	-1.44301	1.50694	0.589841	-0.451163	2.5293	-0.0374545	-1.08418	1.88779	1.52385	0.604029	0.117019	1.66259	0.577242	1.28188
D3ZB30	Polypyrimidine tract binding protein 1, isoform CRA_c OS=Rattus norvegicus OX=10116 GN=Ptbp1 PE=1 SV=1 - [D3ZB30_RAT]	-0.0246317	-0.94159	-0.146793	-0.039817	-0.0837241	0.66876	0.838294	0.00660961	0.749754	0.849861	-0.166392	0.611687	0.709572	-0.579776	0.158603	0.260541	0.191561	1.02007	0.99726	1.19616	2.01895	1.98765	-0.900258	-0.152477	0.193502	0.548078	0.575655	0.920441
P16446	Phosphatidylinositol transfer protein alpha isoform OS=Rattus norvegicus OX=10116 GN=Pitpna PE=1 SV=2 - [PIPNA_RAT]	0.835382	0.629308	0.364278	0.735549	0.631498	0.324155	0.757985	0.625571	0.308888	0.673291	1.02653	0.744778	1.10696	0.315395	-0.0060532	0.360181	0.311666	0.0803517	0.321834	1.15232	0.915284	1.14828	0.755287	0.443241	0.638101	0.215001	0.575395	0.419941
Q5M7A7	CB1 cannabinoid receptor-interacting protein 1 OS=Rattus norvegicus OX=10116 GN=Cnrip1 PE=1 SV=1 - [CNRP1_RAT]	3.06485	1.82619	-0.40647	2.78276	-0.615038	-2.71339	0.407533	-0.378452	-2.66277	0.392125	0.563683	-1.6857	1.7194	-0.00885588	-2.29794	0.608465	1.5787	-0.62025	2.56302	0.756039	-1.44863	1.76257	2.30391	-0.0143819	0.0479446	1.88446	0.57517	1.51262
A0A0G2K8Q8	Ubiquinol-cytochrome c reductase, complex III subunit X OS=Rattus norvegicus OX=10116 GN=Uqcr10 PE=1 SV=1 - [A0A0G2K8Q8_RAT]	0.495112	0.149866	-0.112966	0.764717	0.198769	-0.347919	0.556494	-0.872724	-1.42875	-0.214455	0.198506	-0.682263	1.36227	0.332763	-0.565524	0.886158	0.582082	0.352967	1.10086	1.00038	0.31804	1.05744	0.760197	-0.318765	-0.107968	0.643101	0.572407	0.581122
P62142	Serine/threonine-protein phosphatase PP1-beta catalytic subunit OS=Rattus norvegicus OX=10116 GN=Ppp1cb PE=1 SV=3 - [PP1B_RAT]	2.76195	0.296615	0.283734	2.73884	-1.80109	-1.85629	0.661383	-1.72937	-1.7939	0.654343	-1.75282	-1.78242	0.663597	-0.487794	-0.557094	1.89298	0.0396129	0.0323406	2.38577	-0.0300467	-0.0149327	2.3019	0.345869	0.285972	-0.276585	1.76825	0.571514	1.03784
G3V743	Mannosyl-oligosaccharide glucosidase OS=Rattus norvegicus OX=10116 GN=Mogs PE=4 SV=2 - [G3V743_RAT]	0.964684	-0.144925	-0.0075206	0.726499	0.127644	0.222735	1.23084	-1.04624	-0.699971	0.500501	0.244597	0.708405	1.26793	-0.595208	-0.36637	0.477417	0.142417	0.650784	1.02981	0.94332	1.49278	1.70578	-0.00412348	0.086265	0.235604	0.659957	0.569233	0.737036
Q6AY24	Bone marrow stromal cell-derived ubiquitin-like protein OS=Rattus norvegicus OX=10116 GN=Ubl7 PE=1 SV=1 - [Q6AY24_RAT]	1.26343	0.276974	-0.442236	1.04366	-0.0423772	-0.8039	0.493918	0.381	-0.133802	0.956506	0.0315932	-0.704334	0.31434	1.35264	0.577007	1.4737	1.03231	0.346819	0.891174	0.254627	-0.436587	0.377346	0.697635	-0.0685903	0.193369	0.672588	0.567702	0.558824
B2RYN0	Phosphoacetylglucosamine mutase OS=Rattus norvegicus OX=10116 GN=Pgm3 PE=1 SV=1 - [B2RYN0_RAT]	1.39469	-0.546966	-0.544468	1.34594	-0.391856	-0.43167	1.5213	-0.567228	-0.616382	1.26716	0.10789	0.0936714	1.97499	-0.769466	-0.823386	1.06198	0.000110401	0.0363249	1.79694	0.902789	0.933283	2.68541	-0.472074	-0.516591	0.21934	0.89224	0.567527	1.16973
Q9EPI7	Putative MAGE-like protein OS=Rattus norvegicus OX=10116 GN=magel-D PE=2 SV=1 - [Q9EPI7_RAT]	0.140138	0.172767	0.200091	0.278789	0.153031	0.386202	0.347432	0.472457	0.317111	0.274512	0.409513	0.390454	0.663047	0.255748	0.480507	0.300314	0.599999	0.707726	0.627593	0.970787	1.4841	0.82192	-0.193971	0.0875456	0.295208	0.110388	0.56711	0.435611
M0RBJ7	Complement C3 OS=Rattus norvegicus OX=10116 GN=C3 PE=1 SV=1 - [M0RBJ7_RAT]	1.57375	-0.762353	-1.79795	-0.23808	-1.40496	-2.80733	-0.867724	-0.72125	-1.93222	-0.315676	-0.832523	-2.236	-0.448254	0.195011	-1.05781	0.857213	1.08371	-0.180816	1.65218	1.66415	0.378077	1.92922	0.98952	-0.257382	-1.02853	1.14045	0.567068	0.946303
Q66H80	Coatomer subunit delta OS=Rattus norvegicus OX=10116 GN=Arcn1 PE=2 SV=1 - [COPD_RAT]	0.86607	0.316767	-0.203917	0.921034	0.243409	-0.196018	0.966028	-0.0370483	-0.428405	0.727378	0.518603	0.0240388	1.02682	0.238392	-0.152649	0.672095	0.603714	0.204639	1.0642	0.764353	0.599064	1.42204	0.356038	0.00418352	0.309828	0.486431	0.566907	0.463244
P83941	Elongin-C OS=Rattus norvegicus OX=10116 GN=Eloc PE=1 SV=1 - [ELOC_RAT]	-0.270805	1.313	0.472551	0.694679	1.11924	0.328156	0.521159	0.770332	-0.341354	0.0758127	1.25763	0.180876	0.581612	1.36254	0.246085	0.803614	1.10168	0.0851201	0.406796	1.09925	0.339945	0.370643	0.755318	-0.351731	0.510106	0.551255	0.566739	0.48512
Q711G3	Isoamyl acetate-hydrolyzing esterase 1 homolog OS=Rattus norvegicus OX=10116 GN=Iah1 PE=2 SV=2 - [IAH1_RAT]	2.53945	0.355273	-2.10479	0.565074	-0.0284345	-2.53081	0.201612	0.571864	-1.93985	0.723144	0.408014	-2.06876	0.592007	0.472412	-2.04407	0.620757	1.65238	-0.916803	1.76611	1.59269	-0.839373	1.69221	2.35579	-0.151284	-0.275685	1.53499	0.566069	1.33687
Q68FU3	Electron transfer flavoprotein subunit beta OS=Rattus norvegicus OX=10116 GN=Etfb PE=1 SV=3 - [ETFB_RAT]	0.954322	-0.130169	-0.813436	0.126273	-0.227883	-0.873978	0.0809749	-0.191807	-0.951319	0.364152	-0.0412272	-0.61301	0.509414	-0.301012	-0.66804	0.421309	0.884204	0.314138	1.26825	1.13668	0.611953	1.65223	0.763651	0.158167	-0.193092	0.558577	0.562578	0.651534
P97532	3-mercaptopyruvate sulfurtransferase OS=Rattus norvegicus OX=10116 GN=Mpst PE=1 SV=3 - [THTM_RAT]	1.33338	-0.0708834	0.535416	1.12965	0.125973	0.596401	1.2532	-0.468046	0.0961751	0.683545	0.261916	0.610082	1.19523	-0.478104	0.26034	0.849541	-0.0317116	0.598752	1.0632	0.0520457	0.958078	1.41404	0.149418	0.718276	0.507235	0.55076	0.562425	0.572003
Q64232	Very-long-chain enoyl-CoA reductase OS=Rattus norvegicus OX=10116 GN=Tecr PE=1 SV=1 - [TECR_RAT]	0.693646	-0.339689	0.0441895	0.550114	-0.153692	0.187874	0.923955	-0.418302	-0.086076	0.458445	0.813415	1.18058	1.42782	-0.0156723	0.311788	0.600049	0.360298	0.777892	1.02235	0.417463	0.829337	1.14557	-0.236686	0.100177	0.321205	0.524284	0.561699	0.498243
B5DFK1	Coatomer subunit alpha OS=Rattus norvegicus OX=10116 GN=Copa PE=2 SV=1 - [B5DFK1_RAT]	0.313014	0.0385836	0.0351758	1.03543	0.166259	0.308761	0.887287	-0.188017	-0.164866	0.640298	0.557477	0.669931	1.41155	-0.674001	-0.498451	0.690497	0.443789	0.625247	1.11517	1.00741	1.31712	1.687	-0.331516	-0.0658093	0.358278	0.40168	0.560667	0.794366
Q4V8I6	60S ribosomal protein L11 OS=Rattus norvegicus OX=10116 GN=Rpl11 PE=1 SV=1 - [Q4V8I6_RAT]	-0.0918039	0.0595059	0.231664	0.653206	0.350448	0.480294	0.964393	0.34219	0.462696	0.877369	0.647187	0.802627	1.21508	0.234173	0.349913	0.766417	0.457408	0.663282	0.955034	0.863498	1.06365	1.34691	-0.659358	-0.534215	0.481648	0.324187	0.56015	0.635927
E9PU28	Inosine-5'-monophosphate dehydrogenase 2 OS=Rattus norvegicus OX=10116 GN=Impdh2 PE=1 SV=1 - [IMDH2_RAT]	2.83357	1.15239	-0.453112	2.1477	-1.24306	-2.62502	-0.386845	-0.683563	-2.23008	0.735201	-0.836021	-2.39785	0.179874	-0.354083	-2.19861	0.174924	1.07979	-0.437379	2.09701	1.66098	0.108013	2.46532	1.74642	0.196372	-0.332224	1.75463	0.559886	1.3126
P62198	26S proteasome regulatory subunit 8 OS=Rattus norvegicus OX=10116 GN=Psmc5 PE=1 SV=1 - [PRS8_RAT]	0.729173	-0.0877015	-0.124198	0.9007	0.446627	0.367818	1.45527	-0.0481599	-0.136309	0.881721	0.205399	0.152185	1.16799	-0.388314	-0.481229	0.538631	0.405482	0.402702	1.29781	1.15033	1.14183	2.02845	-0.233082	-0.316594	0.395211	0.505249	0.5595	0.808326
Q6PDV7	60S ribosomal protein L10 OS=Rattus norvegicus OX=10116 GN=Rpl10 PE=1 SV=3 - [RL10_RAT]	-0.00752051	0.0267355	0.373619	0.416328	0.435881	0.740451	0.845719	0.404728	0.699959	0.735799	0.118968	0.449133	0.482752	-0.180057	0.110408	0.14808	0.640466	1.02106	0.933984	1.11437	1.48925	1.39368	-0.370967	-0.0710993	0.43665	0.284486	0.559329	0.633549
P04182	Ornithine aminotransferase, mitochondrial OS=Rattus norvegicus OX=10116 GN=Oat PE=1 SV=1 - [OAT_RAT]	2.9924	0.952979	-1.37429	1.59974	-1.52707	-3.55725	-0.464798	-1.29499	-3.33452	-0.311492	0.305848	-2.17916	0.855036	-0.30482	-2.52831	0.617814	1.80986	-0.575274	2.37427	1.31703	-1.15103	1.92935	2.40945	-0.0903696	-0.682716	1.94596	0.555251	1.52963
F1M853	Ribosome-binding protein 1 OS=Rattus norvegicus OX=10116 GN=Rrbp1 PE=1 SV=3 - [F1M853_RAT]	-0.979024	-0.395889	0.176802	-0.543381	0.165429	0.670094	0.0482164	0.29476	0.879693	0.0554051	0.115773	0.680298	-0.143724	-0.279481	0.235106	-0.549432	0.781925	1.47469	0.445404	1.74325	2.40866	1.36766	-0.670642	-0.159739	0.0973481	0.534854	0.554472	0.997153
Q32PY7	Nudcd3 protein OS=Rattus norvegicus OX=10116 GN=Nudcd3 PE=2 SV=1 - [Q32PY7_RAT]	1.58553	0.645385	-0.220326	1.3911	0.143398	-0.764626	0.909353	0.20679	-0.710573	0.893979	0.473294	-0.409135	1.1932	0.851653	-0.0704756	1.53591	0.556378	-0.275617	1.20601	0.33692	-0.500795	0.972347	0.865967	-0.0467593	0.345347	0.777722	0.552061	0.657654
B2GV82	Nle1 protein OS=Rattus norvegicus OX=10116 GN=Nle1 PE=1 SV=1 - [B2GV82_RAT]	1.17714	0.421162	0.231609	1.74012	-0.0633499	-0.724723		-0.632541	-0.946671	1.3538	-1.31665	-1.74622	-1.26784	0.648508	0.552104	2.00573	0.168108	0.188931	1.6248	0.512791	0.629749	1.95527	-0.349477	-0.0532898	-0.0460293	1.14292	0.551282	0.954432
Q5BK05	LOC367586 protein OS=Rattus norvegicus OX=10116 GN=LOC367586 PE=2 SV=1 - [Q5BK05_RAT]	1.27233	-0.931699	-0.565973	0.429747	-2.70261	-2.52199	-1.63364	-1.06822	-0.636258	0.0623532	-1.22006	-0.871047	0.10571	-0.642709	-0.187121	0.599713	0.203346	0.671888	1.53782	0.969186	0.952476	1.75573	0.184812	0.459583	-0.865589	1.13343	0.55087	0.688186
F1M7J7	Centrosomal protein 250 OS=Rattus norvegicus OX=10116 GN=Cep250 PE=4 SV=3 - [F1M7J7_RAT]	0.858139	0.091382	-0.213097	0.516664	0.40092	0.0541282	0.846448	0.512884	0.156753	0.879645	-0.8598	-1.181	-0.460327	0.846949	0.486051	1.21077	0.322134	0.0513709	0.651342	0.962731	0.686247	1.27773	0.459004	0.107509	0.171922	0.65906	0.550126	0.502996
Q920L2	Succinate dehydrogenase [ubiquinone] flavoprotein subunit, mitochondrial OS=Rattus norvegicus OX=10116 GN=Sdha PE=1 SV=1 - [SDHA_RAT]	3.23644	0.200547	-1.86095	1.0684	-0.223879	-2.63225	0.384381	-0.482585	-2.7492	0.0348132	0.456385	-1.84036	1.0371	0.148554	-2.42599	0.613127	1.61568	-0.685715	2.35177	0.90523	-1.05828	1.53411	2.53027	0.0343104	-0.367354	1.70598	0.550014	1.44715
P07936	Neuromodulin OS=Rattus norvegicus OX=10116 GN=Gap43 PE=1 SV=1 - [NEUM_RAT]	-1.0655	0.124076	0.111254	-0.985755	0.139292	0.104769	-0.934503	0.150743	0.055489	-1.02853	0.134266	0.0697753	-0.967322	0.423121	0.26431	-0.760571	-0.113691	-0.077449	-1.25437	-1.00419	-0.952574	-2.19775	-0.00986153	0.0443631	-0.260385	0.550323	-0.550499	0.766741
M0R4G0	Immunoglobulin superfamily-containing leucine-rich repeat 2 OS=Rattus norvegicus OX=10116 GN=Islr2 PE=4 SV=2 - [M0R4G0_RAT]	-0.044999	0.241652	0.0716421	0.576262	-0.172484	-0.309748	0.0186305	-1.07557	-1.05274	-0.693691	-0.934042	-0.906552	-0.577505	-0.893918	-0.85044	-0.546104	-0.626641	-0.71692	-0.282313	-0.0971696	-0.60545	-0.032155	-0.840166	-0.537691	-0.356803	0.558941	-0.550539	0.282094
A0A0G2K7Q9	Kinesin-like protein KIF21B OS=Rattus norvegicus OX=10116 GN=Kif21b PE=1 SV=1 - [A0A0G2K7Q9_RAT]	0.0334103	-0.0165836	0.161159	0.575795	0.114623	-0.203281	0.502644	-0.296624	-0.119237	0.0679807	0.0435617	-0.218604	0.133361	-0.535136	-0.101247	0.08443	-0.790237	-0.713419	-0.57529	-1.20827	-1.18057	-1.05093	-0.594477	-0.0784437	0.053737	0.267628	-0.550852	0.473127
F1M4F3	Microtubule-associated serine/threonine kinase family member 4 OS=Rattus norvegicus OX=10116 GN=Mast4 PE=1 SV=3 - [F1M4F3_RAT]	-0.543502	-0.157158	0.0830561	-0.492191	-0.051044	0.122955	-0.595422	-0.160097	-0.0463532	-0.7122	-0.353122	-0.073162	-0.635221	-0.379337	-0.0999051	-0.823928	-0.645994	-0.315601	-0.820866	-0.754133	-0.586706	-1.38782	-0.221917	0.0580038	-0.248187	0.280809	-0.551119	0.39008
F1M907	Disks large homolog 2 OS=Rattus norvegicus OX=10116 GN=Dlg2 PE=1 SV=3 - [F1M907_RAT]	-0.225835	0.319815	0.261643	-0.0490898	0.411433	0.24698	0.131031	0.287174	0.159786	-0.0691064	0.264406	0.426435	-0.0620497	-0.257256	-0.185228	-0.619359	-0.0311598	-0.0995178	-0.759735	-1.40382	-1.47262	-2.15592	0.313675	0.108256	0.180389	0.201279	-0.552061	0.757759
M0RDT6	DM1 locus, WD repeat-containing OS=Rattus norvegicus OX=10116 GN=Dmwd PE=4 SV=1 - [M0RDT6_RAT]	0.640514	-0.426926	-0.104678	1.01529	-0.956564	-0.676629	0.5059	-0.551727	-0.28113	0.831972	-0.783368	-0.477837	0.633043	-1.38585	-1.12002	-0.00508331	-0.930374	-0.57441	0.415771	-1.35669	-1.00644	-0.0247516	-0.775559	-0.500326	-0.105432	0.677381	-0.552557	0.673276
A0A0G2JVS4	Arf-GAP with GTPase, ANK repeat and PH domain-containing protein 2 OS=Rattus norvegicus OX=10116 GN=Agap2 PE=4 SV=1 - [A0A0G2JVS4_RAT]	-0.869649	0.6517	0.148311	-0.734022	0.342245	0.213781	-0.605993	0.135694	-0.419347	-1.30855	0.393802	-0.126305	-1.01773	-0.0811375	-0.640945	-1.52832	0.183323	-0.28635	-1.29847	-0.180073	-0.655467	-1.67608	0.542219	-0.00818593	-0.181528	0.599547	-0.553934	0.705421
Q5RKG9	Eukaryotic translation initiation factor 4B OS=Rattus norvegicus OX=10116 GN=Eif4b PE=1 SV=1 - [Q5RKG9_RAT]	-1.15349	-0.199327	0.0593786	-1.20781	0.403712	0.384656	-0.75005	0.432489	0.574721	-0.74901	-0.0175793	0.185197	-1.32365	0.149654	0.184853	-0.996298	-0.215815	-0.120702	-1.55161	-0.516462	-0.334216	-1.72685	-0.147068	-0.0499078	-0.16976	0.637701	-0.554007	0.672267
M0RBF0	Scaffold attachment factor B1 OS=Rattus norvegicus OX=10116 GN=Safb PE=1 SV=1 - [M0RBF0_RAT]	-1.7827	0.320719	0.438089	-1.15859	0.743314	0.946243	-0.68585	0.929389	1.124	-0.507977	0.0911969	0.233924	-1.40024	0.32824	0.567832	-1.28134	-0.146787	0.0994483	-1.82529	-0.558458	-0.246997	-1.98994	-0.175599	-0.0323802	0.0576466	0.911629	-0.555125	0.856124
Q6PDV8	60S ribosomal protein L22 OS=Rattus norvegicus OX=10116 GN=LOC100360057 PE=1 SV=1 - [Q6PDV8_RAT]	-1.84607	-0.204162	0.212078	-1.60474	0.896247	0.900496	-0.434213	0.666007	0.97711	-0.881426	-0.20689	0.237425	-1.5435	-0.604879	0.0571507	-2.01704	-0.151272	0.285799	-1.66206	0.144074	0.514668	-1.69201	-0.199782	0.19941	-0.107345	0.953874	-0.555787	0.914948
D4A3R6	Zinc finger MYM-type-containing 2 OS=Rattus norvegicus OX=10116 GN=Zmym2 PE=1 SV=2 - [D4A3R6_RAT]				-0.363432	-0.532535						-0.480897									-0.556197					-0.458954	0.0866606	-0.556197	#DIV/0!
F1LMY3	Receptor-type tyrosine-protein phosphatase zeta OS=Rattus norvegicus OX=10116 GN=Ptprz1 PE=1 SV=3 - [F1LMY3_RAT]	-0.404898	0.00159806	-0.161214	-0.500277	-0.252264	-0.573213	-0.825116	-0.259889	-0.546614	-0.887429	0.00288225	-0.242679	-0.638986	0.152896	-0.131161	-0.638105	-0.138659	-0.402427	-0.916046	-1.03674	-1.23653	-1.70945	0.158606	-0.14911	-0.387426	0.289955	-0.557143	0.58192
A0A0G2JV77	Misshapen-like kinase 1 OS=Rattus norvegicus OX=10116 GN=Mink1 PE=1 SV=1 - [A0A0G2JV77_RAT]	-0.505621	-0.0806235	0.18257	0.0757162	-0.261066	-0.663136	-0.693216				-0.36018	0.306227	-0.0418277	-1.01913	-0.39242	-0.736421	-0.700497	0.016343	-0.45241	-0.503174	-0.436657	-1.15133	-0.633411	-0.641906	-0.222148	0.365553	-0.557736	0.341407
Q27W01	RNA-binding protein 8A OS=Rattus norvegicus OX=10116 GN=Rbm8a PE=1 SV=1 - [RBM8A_RAT]	-2.11245	0.200938	0.58615	-2.03529	1.27435	1.61725	-0.94163	1.48049	1.81405	-0.814261	-0.081145	0.287349	-2.1657	0.145168	0.473961	-2.15252	-0.00665624	0.338979	-1.96337	-0.0430344	0.370173	-2.38955	0.149923	0.488119	0.106317	1.3556	-0.562875	1.20025
A1A5P9	Melanoma-associated antigen E1 OS=Rattus norvegicus OX=10116 GN=Magee1 PE=2 SV=1 - [MAGE1_RAT]	-1.0787	0.153834	0.181636	-0.567391	0.122996	0.108485	-0.577983	0.0496681	0.0312035	-0.531883	-0.184802	-0.173718	-0.931835	-0.316593	-0.345209	-1.09927	-0.553626	-0.492108	-1.37092	-0.0655589	-0.00976134	-0.897067	-0.331333	-0.350547	-0.205555	0.398496	-0.563653	0.421421
G3V8Q9	Adenomatosis polyposis coli, isoform CRA_a OS=Rattus norvegicus OX=10116 GN=Apc PE=1 SV=1 - [G3V8Q9_RAT]	-0.651598	-0.0302751	0.0293265	-0.496808	-0.0420698	0.117856	-0.440431	0.0532644	0.087498	-0.444914	-0.282869	-0.115993	-0.625654	0.197568	0.161959	-0.538027	-0.627616	-0.434071	-1.11111	-0.952664	-0.934412	-1.72669	-0.196506	-0.00510901	-0.184751	0.265455	-0.566027	0.565621
D4AD33	Family with sequence similarity 103, member A1 OS=Rattus norvegicus OX=10116 GN=Rammet PE=1 SV=1 - [D4AD33_RAT]	-0.835072	0.237498	-0.0800295	-1.01268	-0.109688	0.136327	-0.675353	0.349846	0.369224	-0.573331	-0.333145	-0.117315	-0.989924	-0.199106	-0.144102	-0.697002	-0.454325	-0.0996061	-1.08499	-0.655757	-0.306758	-1.30063	-0.501671	-0.361048	-0.22031	0.467307	-0.566244	0.389629
P11030	Acyl-CoA-binding protein OS=Rattus norvegicus OX=10116 GN=Dbi PE=1 SV=3 - [ACBP_RAT]	-0.797224	-0.179039	-0.574976	-1.12595	-0.393055	-0.733749	-1.00198	0.240434	-0.421197	-0.890348	0.292442	-0.257884	-0.723686	0.350436	-0.341287	-0.79789	-0.270732	-0.957997	-1.25936	-0.57317	-0.976015	-1.50653	0.430721	-0.174729	-0.486877	0.457084	-0.566687	0.594665
P10824	Guanine nucleotide-binding protein G(i) subunit alpha-1 OS=Rattus norvegicus OX=10116 GN=Gnai1 PE=1 SV=3 - [GNAI1_RAT]	0.698857	0.30246	-0.679623	0.0192419	0.291039	-0.577499	0.183923	-0.741471	-1.62714	-0.888249	0.198453	-0.731958	-0.0421844	-0.612452	-1.08582	-0.824229	-0.16493	-0.486102	-0.34926	-1.15125	-1.67611	-1.11552	0.690951	0.0143611	-0.295997	0.67449	-0.566879	0.64816
A0A173DW41	Dynein cytoplasmic 1 intermediate chain 1D OS=Rattus norvegicus OX=10116 PE=2 SV=1 - [A0A173DW41_RAT]	0.867131	0.370673	-0.39126	0.551657	-0.998197	-1.86287	-0.810155	-1.08744	-1.75694	-0.862937	-0.65024	-1.40604	-0.393226	-0.33111	-1.1965	0.152304	-0.229102	-0.932406	-0.12859	-1.15986	-1.86105	-0.771632	0.477076	-0.444352	-0.669718	0.879114	-0.568204	0.647544
P47728	Calretinin OS=Rattus norvegicus OX=10116 GN=Calb2 PE=1 SV=1 - [CALB2_RAT]	-0.47033	0.165966	-0.252778	-0.592243	-0.208568	-0.565314	-0.876165	-0.319169	-0.80634	-1.05826	-0.298964	-0.731485	-1.02634	0.423582	-0.0302638	-0.41715	-0.22777	-0.590079	-1.0069	-0.982536	-1.2528	-1.82073	0.236694	-0.142164	-0.501137	0.340708	-0.569705	0.664219
P52164	Protein max OS=Rattus norvegicus OX=10116 GN=Max PE=1 SV=1 - [MAX_RAT]	-0.987781	0.722682	0.901108	-0.676251	0.730589	0.676423	-0.648099	0.952975	1.07975	-0.504479	-0.0916951	0.0704439	-1.43063	0.257101	0.379109	-1.11739	-0.323687	-0.11886	-1.4821	-0.688468	-0.482047	-2.00882	0.1007	0.0640887	0.185472	0.745149	-0.570916	0.778413
O88902	Tyrosine-protein phosphatase non-receptor type 23 (Fragment) OS=Rattus norvegicus OX=10116 GN=Ptpn23 PE=1 SV=2 - [PTN23_RAT]		-0.0413713			-0.100457	0.08801		-0.0319498	0.106033		-0.053823	0.488144		-0.467568	-1.03442		-1.00128	-0.655559		-0.403162	-0.33442		-0.129185		0.0649409	0.201442	-0.575085	0.340825
D3ZVJ9	WD repeat domain 20 OS=Rattus norvegicus OX=10116 GN=Wdr20 PE=1 SV=2 - [D3ZVJ9_RAT]	0.534253	0.256557	-0.273035	0.361331							-1.94304	-2.48935	-1.86408				-1.14738	-1.24678	-1.13868	0.210577	-0.729698	0.205067	0.455626	0.0755821	-0.592215	1.29802	-0.57553	0.828657
D3ZI16	COP9 (Constitutive photomorphogenic) homolog, subunit 6 (Arabidopsis thaliana) (Predicted), isoform CRA_a OS=Rattus norvegicus OX=10116 GN=Cops6 PE=1 SV=1 - [D3ZI16_RAT]			-0.337096			-0.138619			-0.164799									-0.810336			-0.340736				-0.213505	0.107831	-0.575536	0.332057
D3ZY47	Similar to RIKEN cDNA 2310022B05 OS=Rattus norvegicus OX=10116 GN=RGD1559896 PE=1 SV=1 - [D3ZY47_RAT]	-0.630609	-0.507792	-0.371741	-0.847228	-0.648354	-0.554616	-0.967545	-0.621866	-0.537468	-1.01982	-0.77657	-0.657237	-1.14182	-0.424937	-0.345304	-0.825829	-0.738143	-0.568376	-1.17365	-0.322244	-0.158197	-0.771963	-0.265027	-0.175992	-0.678404	0.19152	-0.575957	0.353708
B1WC33	CDC42 effector protein (Rho GTPase binding) 4 (Predicted), isoform CRA_a OS=Rattus norvegicus OX=10116 GN=Cdc42ep4 PE=1 SV=1 - [B1WC33_RAT]	-1.10685	-0.10195	-0.117145	-1.23312	0.618039	0.308318	-0.540715	0.638893	0.456687	-0.666903	-0.161997	-0.122158	-1.24635	0.165995	0.0696711	-0.933152	-0.0657064	-0.106687	-1.34117	-0.774078	-0.665231	-2.00413	0.0512525	-0.0762667	-0.169075	0.625144	-0.577154	0.696773
F8WFS9	Beta-adducin OS=Rattus norvegicus OX=10116 GN=Add2 PE=1 SV=1 - [F8WFS9_RAT]	-0.58254	-0.121906	0.197364	-0.409626	-0.188279	0.217235	-0.376029	-0.189368	0.153255	-0.65503	-0.667782	0.0346935	-0.627832	-0.672894	-0.093923	-0.749511	-0.591272	-0.140367	-0.967415	-1.03978	-0.443407	-0.689012	-0.631033	-0.283773	-0.215668	0.325073	-0.577518	0.29413
P63055	Calmodulin regulator protein PCP4 OS=Rattus norvegicus OX=10116 GN=Pcp4 PE=1 SV=2 - [PCP4_RAT]	-0.691805	-0.072364	-0.0729613	-0.822967	-0.210378	-0.0163353	-0.573271	0.179338	0.179808	-0.507433	-0.478583	-0.491658	-1.22075	0.255393	0.0815677	-0.466237	-0.439487	-0.338532	-1.40341	-1.24906	-0.952945	-1.76532	0.331676	0.230876	-0.298217	0.339135	-0.578018	0.725849
G3V927	Discs, large homolog-associated protein 4 (Drosophila) OS=Rattus norvegicus OX=10116 GN=Dlgap4 PE=1 SV=1 - [G3V927_RAT]	-0.749566	0.252818	0.508589	-0.36268	-0.0519915	0.518463	-0.424593	-0.0390745	0.568346	-0.209791	-0.112178	0.0932313	-0.731821	-0.0941428	0.104965	-0.873028	-0.411958	-0.135583	-1.05916	-1.012	-0.793175	-1.83897	-0.0796668	-0.0123814	-0.00070218	0.410939	-0.578077	0.57675
O35314	Secretogranin-1 OS=Rattus norvegicus OX=10116 GN=Chgb PE=1 SV=2 - [SCG1_RAT]	-0.47155	-0.272511	-0.504421	-1.04029	0.0566688	-0.388008	-0.872191	-0.123744	-0.579494	-1.22595	0.122463	-0.412663	-0.707958	0.116445	-0.313692	-0.750239	-0.0536853	-0.472599	-1.02519	-0.844712	-1.1421	-1.71189	0.218144	-0.262157	-0.475974	0.412145	-0.579137	0.563537
O35095	Neurochondrin OS=Rattus norvegicus OX=10116 GN=Ncdn PE=1 SV=2 - [NCDN_RAT]		-0.664073	-0.20811		0.24304	0.656691		-0.872117	-0.467806		0.761701	1.20095		-1.51499	-1.11545		-0.648619	-0.15894		-0.290319	0.19364		-0.757043	-0.348096	0.0812842	0.74868	-0.579978	0.549087
P61459	Pterin-4-alpha-carbinolamine dehydratase OS=Rattus norvegicus OX=10116 GN=Pcbd1 PE=1 SV=2 - [PHS_RAT]	-0.66095	-0.117099	-0.465504	-0.906855	-0.0273569	-0.455278	-0.980071	-0.192857	-0.629421	-1.05539	-0.091039	-0.435684	-1.02701	0.0946444	-0.304052	-0.730824	-0.226138	-0.57803	-1.09546	-0.598772	-0.87766	-1.54755	0.188034	-0.262718	-0.501459	0.354965	-0.580462	0.509941
P60905	DnaJ homolog subfamily C member 5 OS=Rattus norvegicus OX=10116 GN=Dnajc5 PE=1 SV=1 - [DNJC5_RAT]	-0.510675		-0.802499			0.312877	-0.443162		-0.465637			-0.114193	-0.398114			-0.840472		-0.942838	-0.889951		0.44577	-0.867358		-0.576297	-0.337215	0.386433	-0.581323	0.493867
Q6AXR6	Glutathione S-transferase omega 1, isoform CRA_b OS=Rattus norvegicus OX=10116 GN=Gsto1 PE=1 SV=1 - [Q6AXR6_RAT]		1.24205	-0.669513		-1.50265	-3.6277		-0.402116	-2.42602		-0.887678	-2.50535		-2.31196	-3.38825		1.00867	-0.851297		0.472667	-1.33197		1.80371	-0.0664698	-1.34737	1.51176	-0.58311	1.73628
P08592	Amyloid-beta A4 protein OS=Rattus norvegicus OX=10116 GN=App PE=1 SV=2 - [A4_RAT]	-0.711637	0.188003	0.0855527	-0.493199	0.282131	0.0372874	-0.432606	0.078499	-0.312133	-0.626881	-0.0842425	-0.467919	-0.904094	0.0980096	-0.197879	-0.745746	-0.160965	-0.216359	-0.973315	-0.93865	-1.14488	-1.77364	-0.00187065	-0.0489003	-0.204762	0.341115	-0.584024	0.579133
F1M547	Zinc finger homeobox 3 OS=Rattus norvegicus OX=10116 GN=Zfhx3 PE=4 SV=2 - [F1M547_RAT]		-0.983722	-0.3641		-0.150145	0.427164					-0.839162	-0.236258					-1.27897	-0.625634		-1.62858	-0.980963		0.212922	0.785527	-0.357704	0.509429	-0.58595	0.921316
Q5U4F3	Protein FAM107B OS=Rattus norvegicus OX=10116 GN=Fam107b PE=2 SV=1 - [F107B_RAT]	-2.12244	0.560571	0.409751	-1.24285	0.893254	0.54686	-1.04318	0.720917	1.11016	-0.549309	-0.4537	0.0453226	-1.61637	0.578657	0.621372	-1.03627	-0.00939621	0.162382	-1.62001	-0.474611	-0.483589	-2.27447	-0.390434	-0.490703	-0.0937202	0.994218	-0.58612	0.902595
Q63747	Small nuclear ribonucleoprotein-associated protein OS=Rattus norvegicus OX=10116 PE=3 SV=1 - [Q63747_RAT]		-0.43192	-0.675055		-0.823047	-1.10849		-0.326191	-0.620978		-0.231689	-0.491542		-0.963746	-1.2633		-0.577063	-0.786482		-0.290231	-0.50537		-0.0139878	-0.304139	-0.588615	0.283849	-0.58804	0.403961
M0RBD9	Zinc and ring finger 2 OS=Rattus norvegicus OX=10116 GN=Znrf2 PE=1 SV=1 - [M0RBD9_RAT]	-0.804407	0.215221	0.00550062	-0.53873	-0.322715	-0.691298	-0.913025	0.153021	-0.108352	-0.501086	-0.818875	-1.04531	-1.7027	0.406907	0.0242186	-0.265104	-0.195301	-0.487855	-0.901929	-0.502107	-0.683832	-2.0589	-0.167706	-0.540992	-0.447505	0.431241	-0.589608	0.696301
F1M4M5	G patch domain-containing 8 OS=Rattus norvegicus OX=10116 GN=Gpatch8 PE=1 SV=3 - [F1M4M5_RAT]	-2.11956		0.723357	-0.405742		0.711347	-0.355193		0.941246	-0.194721		0.743554	-0.394636		0.347868	-0.786268		-0.428225	-1.68711		0.244346	-1.02303		-1.01133	0.00553581	1.02044	-0.592299	0.681096
G3V964	Neurotrimin OS=Rattus norvegicus OX=10116 GN=Ntm PE=4 SV=2 - [G3V964_RAT]	-0.170455	0.454922	0.00752324	-0.171845	-0.532616	-0.409764	-1.00693	-0.424949	-0.924	-1.11024	-0.068216	-0.532332	-0.720792	0.163178	-0.34064	-0.525046	-0.370397	-0.384415	-0.848465	-1.17664	-1.19638	-1.94519	0.0896451	0.140867	-0.407408	0.4567	-0.592857	0.62903
F1M4R7	Chondroitin sulfate proteoglycan 5 OS=Rattus norvegicus OX=10116 GN=Cspg5 PE=4 SV=3 - [F1M4R7_RAT]	-0.594181	-0.0811714	-0.00177648	-0.752775	-0.309668	-0.62325	-1.14649	-0.531517	-1.26151	-1.4705	-0.790993	-0.681442	-1.13187	-0.0698327	-0.298911	-0.745282	-0.0538328	-0.557238	-1.05136	-0.806226	-0.965193	-1.81796	0.238812	0.123	-0.687105	0.44579	-0.594657	0.607893
Q80WF4	Transmembrane protein 132A OS=Rattus norvegicus OX=10116 GN=Tmem132a PE=1 SV=1 - [T132A_RAT]	0.77447	0.187831	0.147663	1.00638	-1.56866	-1.73405	-0.776033	-1.66184	-1.71686	-0.972666	-1.41569	-1.4725	-0.444162	-0.877566	-1.03426	-0.0384651	-0.679089	-0.753173	-0.00861963	-1.37293	-1.2434	-0.626433	0.0303892	-0.0974004	-0.766829	1.02297	-0.595426	0.490501
F1M3A4	Neuronal tyrosine-phosphorylated phosphoinositide-3-kinase adaptor 2 OS=Rattus norvegicus OX=10116 GN=Nyap2 PE=1 SV=2 - [F1M3A4_RAT]	-1.01965	0.184762	0.127899	-0.796767	-0.22606	-0.336972	-1.20392	0.113266	-0.0224747	-0.951104	0.211205	-0.0486382	-0.656976	0.404535	0.214005	-0.687782	0.179344	-0.0300655	-1.11499	-1.50434	-1.14019	-2.41459	-0.197771	-0.198274	-0.330704	0.521502	-0.595591	0.831503
A0A1W2Q6D6	Leucine zipper protein 2 OS=Rattus norvegicus OX=10116 GN=Luzp2 PE=4 SV=1 - [A0A1W2Q6D6_RAT]	-0.709262	0.535316	-0.198529	-0.868293	0.80614	0.029982	-0.577224	0.869982	0.0844838	-0.592149	1.26188	0.511313	-0.167542	-0.0162458	-0.80651	-1.48131	-0.451986	-1.15212	-1.95167				0.720494	-0.0603672	0.0961365	0.702232	-0.596361	0.831842
Q9QYV1	Tomoregulin-1 OS=Rattus norvegicus OX=10116 GN=Tmeff1 PE=2 SV=1 - [TEFF1_RAT]	-0.479102	0.182429	-0.521166	-0.257957	0.0909362	-0.250411	-0.818614	-0.917365	-1.58054	-1.82725	-0.647826	-0.851259	-1.60343	0.26538	-0.229096	-0.233377	-0.0470269	-0.594626	-0.845939	-1.03569	-1.27317	-1.96366	0.460544	-0.0787059	-0.656511	0.602483	-0.598233	0.75637
P62168	Neuronal calcium sensor 1 OS=Rattus norvegicus OX=10116 GN=Ncs1 PE=1 SV=2 - [NCS1_RAT]	-0.631675	0.245944	-0.344347	-0.952703	0.248876	-0.261545	-0.961871	0.729264	0.019949	-0.601614	0.161523	-0.436273	-1.08664	0.491465	-0.191161	-1.01868	0.0589587	-0.24542	-1.24421	-0.754312	-1.37434	-2.24536	0.49873	-0.0733078	-0.232039	0.522732	-0.59869	0.829059
Q00969	Cyclic AMP-dependent transcription factor ATF-2 OS=Rattus norvegicus OX=10116 GN=Atf2 PE=1 SV=2 - [ATF2_RAT]			-0.354742			-0.352416			-0.0235163			-0.716164			-0.514537			-1.43186			0.258706			-0.712942	-0.36171	0.28293	-0.600157	0.695082
O88321	Antisecretory factor OS=Rattus norvegicus OX=10116 GN=Psmd4 PE=1 SV=1 - [O88321_RAT]	-2.16725	-0.292809	0.0155485	-1.60982	0.424418	0.535517	-0.872352	0.336314	0.774597	-1.03922	-0.425732	-0.0598451	-1.76856	0.750609	0.604307	-0.627863	-0.0751148	0.348431	-1.4882	-0.977363	-0.427197	-2.40466	-0.824091	-0.342632	-0.365054	0.903587	-0.602695	0.960595
F1M978	Inositol-1-monophosphatase OS=Rattus norvegicus OX=10116 GN=Impa1 PE=1 SV=1 - [F1M978_RAT]	-0.204932	0.378948	0.102828	-0.512456	-1.13287	-1.4438	-2.03838	-0.757473	-0.939292	-1.82639	-0.565512	-0.660152	-1.54919	-0.974749	-1.17033	-2.01959	0.10453	-0.280287	-1.05773	-0.0764568	-0.270647	-0.997414	0.63093	0.425224	-0.799957	0.729253	-0.602975	0.814453
Q8K3M6	ERC protein 2 OS=Rattus norvegicus OX=10116 GN=Erc2 PE=1 SV=1 - [ERC2_RAT]	-0.590121	0.062267	0.0419484	-0.647748	0.149898	0.0472015	-0.435439	-0.0869622	-0.16934	-0.796705	-0.110328	-0.292894	-0.884549	0.0978798	0.0617647	-0.588568	-0.259335	-0.236353	-1.15414	-1.07536	-1.22548	-2.06464	0.116441	-0.0351392	-0.235685	0.314806	-0.603957	0.684635
Q9Z0G8	WAS/WASL-interacting protein family member 3 OS=Rattus norvegicus OX=10116 GN=Wipf3 PE=1 SV=1 - [WIPF3_RAT]	-1.94018	0.0608688	0.242018	-0.972261	-0.166226	-0.0273902	-1.17911	0.451712	0.581208	-0.639939	-0.536929	-0.372497	-1.59587	0.318595	0.443326	-0.775991	-0.252014	-0.0371486	-1.38122	-0.468567	-0.259422	-1.61198	-0.880904	-0.74677	-0.374894	0.731276	-0.603996	0.691565
A0A0G2K6T9	Protocadherin 1 OS=Rattus norvegicus OX=10116 GN=Pcdh1 PE=1 SV=1 - [A0A0G2K6T9_RAT]	-1.11168	0.00977036	0.253444	-0.604348	-0.138725	0.174973	-0.620098	-0.11048	0.256374	-0.714596	-0.314246	-0.0751201	-0.898366	0.0767819	0.374767	-0.53396	-0.888287	-0.392772	-1.35903	-1.00798	-0.707983	-1.70873	-0.230865	0.0283729	-0.249561	0.431213	-0.604004	0.613638
D3ZGU6	Mitogen activated protein kinase kinase kinase 4 (Predicted) OS=Rattus norvegicus OX=10116 GN=Map3k4 PE=1 SV=1 - [D3ZGU6_RAT]																		-0.604567									-0.604567	#DIV/0!
A0A096MIT7	Synapsin-3 OS=Rattus norvegicus OX=10116 GN=Syn3 PE=1 SV=2 - [A0A096MIT7_RAT]	-0.421777	-0.150964	-0.200132	-0.828172	-0.44556	-0.770587	-1.08562	-0.285262	-0.650576	-1.14979	0.104311	-0.0118841	-0.403191	-0.104078	-0.0738793	-0.474963	-0.0737411	-0.225265	-0.894975	-1.22925	-1.48336	-2.16521	0.109703	-0.244329	-0.491334	0.408796	-0.605212	0.696584
Q5XI72	Eukaryotic translation initiation factor 4H OS=Rattus norvegicus OX=10116 GN=Eif4h PE=1 SV=1 - [IF4H_RAT]	-0.987186	-0.151547	0.102379	-1.13695	0.198347	0.211788	-0.687343	0.55366	0.591356	-0.461529	-0.133233	-0.357721	-1.076	-0.207352	-0.297808	-1.08562	-0.25682	-0.410728	-1.28273	-0.646074	-0.185558	-1.79732	-0.0217353	0.00187532	-0.188165	0.559818	-0.605489	0.574564
P70625	Zonula occludens 2 protein (Fragment) OS=Rattus norvegicus OX=10116 GN=ZO-2 PE=2 SV=2 - [P70625_RAT]	-0.760064	0.046522	1.32544	-0.236272	-0.541891	0.694719	-0.80444	-0.961901	0.265368	-1.30322	-0.188972	1.07323	-0.497575	-1.51531	-0.292809	-1.85956	-0.572705	0.739933	-0.951573	-1.1882	0.118715	-1.58128	-0.451123	0.780783	-0.115956	0.827709	-0.605893	0.863538
A0A0G2K613	Uncharacterized protein OS=Rattus norvegicus OX=10116 PE=4 SV=1 - [A0A0G2K613_RAT]	-1.00335	0.312466	0.296529	-0.86633	0.274123	0.302203	-0.840558	0.501697	0.601509	-0.652593	0.203437	0.0010522	-1.04139	0.329124	0.282875	-0.751522	-0.139661	-0.124362	-1.27325	-1.10342	-1.1508	-2.26963	-0.0248865	-0.00861598	-0.0724848	0.590342	-0.606295	0.784882
G3V7P1	Syntaxin-12 OS=Rattus norvegicus OX=10116 GN=Stx12 PE=1 SV=1 - [STX12_RAT]	-0.545809	-0.581935	-0.134742	-1.06876	-0.386404	-0.715499	-0.877587	0.0343021	-0.304133	-1.00849	0.16662	-0.136881	-0.806026	0.281152	-0.0620492	-0.649372	-0.808341	-0.327432	-1.39124	-0.715317	-0.974105	-1.74132	0.123744	-0.210055	-0.463276	0.405652	-0.606697	0.60194
Q9WUC4	Copper transport protein ATOX1 OS=Rattus norvegicus OX=10116 GN=Atox1 PE=1 SV=1 - [ATOX1_RAT]	-0.703325	-0.730714	-0.0502201	-0.782868	-0.268514	0.308406	-0.361684	-0.191817	-0.290204	-1.02972	-0.772485	-0.781091	-1.52283	0.249947	0.478987	-0.2587	-1.09581	-0.319143	-1.18158	-0.70429	-0.81504	-1.68597	-0.470213	0.00845368	-0.471186	0.389174	-0.609682	0.683577
A0A096MJ90	Lymphocyte antigen 6 family member H (Fragment) OS=Rattus norvegicus OX=10116 GN=Ly6h PE=4 SV=6 - [A0A096MJ90_RAT]	-0.382875	-0.278719	-0.351871	-0.828018	0.305783	0.264328	-0.379862	-0.0506557	-0.10145	-0.590301	-0.254096	-0.338292	-0.585015	-0.0339309	-0.123659	-0.600888	-0.650041	-0.683803	-1.05123	-1.08367	-1.08898	-1.69945	0.148772	0.0684465	-0.248836	0.321737	-0.615287	0.559805
P04177	Tyrosine 3-monooxygenase OS=Rattus norvegicus OX=10116 GN=Th PE=1 SV=3 - [TY3H_RAT]			-2.37318		-0.121811	0.774522					-0.0832114	0.838717					-1.24049	-0.908918					-0.365967	0.0541658	-0.192992	1.30104	-0.615301	0.573707
A0A0H2UHV4	Eukaryotic translation initiation factor 5B OS=Rattus norvegicus OX=10116 GN=Eif5b PE=1 SV=1 - [A0A0H2UHV4_RAT]	-1.6552	-0.043761	0.540986	-1.16096	1.42153	1.48376	-0.0499094	1.04564	1.37662	-0.356202	0.179526	0.623849	-1.17172	-0.286236	0.50642	-1.38467	-0.323609	0.180477	-1.69168	-0.490605	-0.242525	-2.21667	-0.370055	0.0949084	0.283824	1.00801	-0.61633	0.821774
Q8K4Y5	Leucine-rich glioma-inactivated protein 1 OS=Rattus norvegicus OX=10116 GN=Lgi1 PE=1 SV=1 - [LGI1_RAT]		-0.557395	-0.677511		0.303461	0.141033		0.00444021	-0.167328		0.661129	0.524296		-0.612915	-0.789449		-0.384827	-0.471226		0.0725256	-0.0195946		-1.28768	-1.45481	0.0290157	0.48032	-0.618498	0.546283
F1LRZ7	Neurofilament heavy polypeptide OS=Rattus norvegicus OX=10116 GN=Nefh PE=1 SV=1 - [F1LRZ7_RAT]												0.154308						-0.588688			-1.29063			0.0223539	0.154308		-0.618989	0.657018
A0A0G2JXV6	Serine/threonine-protein kinase TAO2 OS=Rattus norvegicus OX=10116 GN=Taok2 PE=1 SV=1 - [A0A0G2JXV6_RAT]	-0.413835	-0.308144	0.301879	-0.424265	0.0833188	0.651029	-0.0125566	-0.597764	-0.600365	-0.133627	0.0369764	0.0693105	-0.387728	-0.58882	-0.0352152	-0.766397	-0.759917	-0.116178	-0.972111	-1.28775	-0.649731	-1.51415	-0.232123	-0.11989	-0.112337	0.376423	-0.619168	0.473148
A0A140TAI1	Ubiquilin 1, isoform CRA_a OS=Rattus norvegicus OX=10116 GN=Ubqln1 PE=1 SV=1 - [A0A140TAI1_RAT]	-0.811425	0.0169117	-0.114586	-0.802835	-0.858666	-0.641151	-1.6414				-0.897276	-0.654166	-1.72607		-0.276343	-0.595068	-1.09584	-0.793946	-1.61199	0.223993	-0.180209	-1.00674	0.0177052	0.230517	-0.711622	0.478846	-0.619453	0.69052
Q8K585	High mobility group protein HMG-I/HMG-Y OS=Rattus norvegicus OX=10116 GN=Hmga1 PE=1 SV=3 - [HMGA1_RAT]	-1.65463	-0.170409	0.288449	-1.57174	0.740918	1.15746	-0.640169	0.603429	1.01063	-0.856425	0.0902506	0.532391	-1.33689	-0.158622	0.243818	-1.62141	-0.733161	-0.240587	-2.23057	-0.100296	0.386557	-1.61191	-0.22715	0.184692	-0.039153	0.95399	-0.620461	0.86841
Q01066	Calcium/calmodulin-dependent 3',5'-cyclic nucleotide phosphodiesterase 1B OS=Rattus norvegicus OX=10116 GN=Pde1b PE=1 SV=1 - [PDE1B_RAT]		-0.602418	0.263762		-0.707728	0.116138					-1.84774	-0.998274		-1.20574	-0.395976								-0.8509	-0.0317365	-0.629376	0.772119	-0.621087	0.514017
Q5M7V8	Thyroid hormone receptor-associated protein 3 OS=Rattus norvegicus OX=10116 GN=Thrap3 PE=1 SV=1 - [TR150_RAT]	-1.13161	0.117891	0.664523	-0.462847	0.477508	0.884246	-0.170795	0.909749	1.25478	0.0401595	0.177149	0.465101	-0.558878	0.214424	0.337566	-0.740892	-0.753844	-0.208236	-1.47289	-0.941444	-0.730565	-2.0441	-0.53272	-0.032638	0.268821	0.658758	-0.622018	0.677066
W0T3G7	Brain-enriched E-MAP-115-like protein OS=Rattus norvegicus OX=10116 GN=Map7d2 PE=2 SV=1 - [W0T3G7_RAT]	-0.533083	-0.231125	-0.429782	-0.930801	0.0811915	-0.207565	-0.764311	-0.0601668	-0.368421	-0.903355	0.151434	-0.233859	-0.729428	0.0727117	-0.485107	-0.757641	-0.328704	-0.591179	-1.24944	-0.795639	-1.35634	-1.45567	0.319432	-0.120903	-0.369154	0.359328	-0.623159	0.557082
D3ZKX8	Family with sequence similarity 169, member A OS=Rattus norvegicus OX=10116 GN=Fam169a PE=1 SV=2 - [D3ZKX8_RAT]	-0.0712503	-0.877959	-0.230582	-0.503597	0.563615	1.16868	0.958223				-0.235728	0.394932	0.112826	-1.1302	-0.539236	-0.817289	-1.02396	-0.342869	-0.745674	-1.23575	-0.560379	-0.971673	-0.419466	0.180895	0.129593	0.684171	-0.624398	0.455906
A0A096P6M3	Regulating synaptic membrane exocytosis protein 2 OS=Rattus norvegicus OX=10116 GN=Rims2 PE=1 SV=2 - [A0A096P6M3_RAT]	-0.548146	-0.253378	0.307289	-0.484885	-0.276908	0.241445	-0.48817	0.0833536	0.592367	-0.206675	-1.09536	-0.551414	-1.35268				-0.760358	-0.165976	-1.08794	-0.810926	-0.222264	-1.15272	-0.290493	0.223157	-0.223374	0.464482	-0.624466	0.53378
P62961	Nuclease-sensitive element-binding protein 1 OS=Rattus norvegicus OX=10116 GN=Ybx1 PE=2 SV=3 - [YBOX1_RAT]	-0.929809	0.768652	0.429997	-1.29868	1.13761	0.760488	-0.977322	1.31116	0.896297	-0.777788	0.259361	0.272379	-1.59096	0.0748306	-0.473403	-1.47748	-0.0599175	-0.149261	-1.65713	-0.372706	-0.671089	-2.20993	0.609136	0.481356	0.154362	0.911417	-0.624712	0.909964
P25977	Nucleolar transcription factor 1 OS=Rattus norvegicus OX=10116 GN=Ubtf PE=1 SV=1 - [UBF1_RAT]	-0.761485	0.080486	0.408492	-0.694216	0.527857	1.29732	-0.0816458	0.842348	0.888396	-0.0471514	-0.079655	0.398853	-0.867699	0.0254615	0.320063	-0.920043	-0.987324	-0.0770877	-1.50099	-1.23888	-0.753459	-1.69582	-0.153357	0.336659	0.231633	0.61983	-0.62604	0.697286
G3V7S1	Immunoglobulin superfamily member 10 OS=Rattus norvegicus OX=10116 GN=Igsf10 PE=1 SV=1 - [G3V7S1_RAT]	-0.843468	-0.15634	-0.510006	-1.08368	-0.0351222	-0.431101	-0.942218	0.190551	-0.214767	-0.795311	0.0107187	-0.359665	-0.942431	0.290245	-0.119839	-0.698552	-0.406176	-0.726125	-1.42959	-0.647563	-0.973234	-1.68519	0.11002	-0.290662	-0.430867	0.411414	-0.626591	0.587931
D3ZTN0	Protein kinase, DNA-activated, catalytic polypeptide OS=Rattus norvegicus OX=10116 GN=Prkdc PE=1 SV=3 - [D3ZTN0_RAT]		-1.34351	0.835423	-1.18792	-0.0739152	2.0627	0.10192	-1.40981	0.717471	-1.31274	-0.888962	1.27325	-0.75918	-1.42705	0.695456	-1.33292	-1.28312	0.929524	-1.2236						-0.111461	1.21182	-0.6287	1.00945
E9PST5	Apoptotic chromatin condensation inducer 1 OS=Rattus norvegicus OX=10116 GN=Acin1 PE=1 SV=1 - [E9PST5_RAT]	-1.34869	0.0828728	0.52573	-0.900221	0.619483	0.768857	-0.402391	0.919034	1.21749	-0.168397	-0.0164668	0.40256	-0.989049	0.04862	0.438497	-1.18246	-0.448882	0.0973619	-1.67772	-0.953436	-0.459161	-2.07479	-0.427793	0.0647416	0.141655	0.758363	-0.630339	0.765191
D4A531	DNA-directed RNA polymerase subunit OS=Rattus norvegicus OX=10116 GN=Polr2i PE=1 SV=1 - [D4A531_RAT]			1.13669	-0.678606								0.0933732	-1.73101		0.760912	-1.05942		-0.493622							0.183818	0.91102	-0.630785	1.0567
Q9Z0W5	Protein kinase C and casein kinase substrate in neurons protein 1 OS=Rattus norvegicus OX=10116 GN=Pacsin1 PE=1 SV=1 - [PACN1_RAT]	-0.32283	-0.257928	-0.496871	-0.695599	-0.00165231	-0.229561	-0.558909	-0.126679	-0.481673	-0.79737	-0.0399161	-0.331163	-0.581443	-0.159529	-0.418198	-0.709221	-0.554832	-0.754041	-0.79168	-0.960649	-1.23924	-1.44451	0.350036	-0.30872	-0.361679	0.250806	-0.631003	0.479548
Q5XIM5	Protein CDV3 homolog OS=Rattus norvegicus OX=10116 GN=Cdv3 PE=1 SV=1 - [CDV3_RAT]	-1.0067	-0.472591	0.0729967	-1.09329	-0.0313189	0.358771	-0.796041	0.20419	0.667415	-0.548788	-0.792743	-0.0298556	-1.42156	-0.425261	-0.174011	-1.24063	-0.484114	-0.119105	-1.51433	-0.576043	-0.182337	-1.26262	-0.339233	0.14939	-0.288996	0.573363	-0.632488	0.572797
D4A3S6	MTSS1L, I-BAR domain-containing OS=Rattus norvegicus OX=10116 GN=Mtss1l PE=1 SV=3 - [D4A3S6_RAT]	-0.4207	-1.18649	-0.768594	-0.73144	-0.496995	-0.121416	-0.0217026	-0.874584	-0.508344	-0.478058	-0.447302	-0.0461271	-0.0180635	-0.276373	0.085101	0.117218	-1.36058	-0.908968	-1.0016	-1.24721	-0.801319	-0.902443	-0.849601	-0.478724	-0.508479	0.346953	-0.63688	0.511143
Q9R066	Coxsackievirus and adenovirus receptor homolog OS=Rattus norvegicus OX=10116 GN=Cxadr PE=1 SV=2 - [CXAR_RAT]	-0.6629	-0.158019	-0.256021	-0.69521	-0.124046	-0.0128678	0.00458679	-0.177326	-0.356603	-0.663916	0.023587	-0.0338607	-1.08571	0.0257494	-0.0652846	-0.572694	-0.456278	-0.40359	-1.12828	-1.41423	-1.15638	-1.41115	-0.0255616	0.0238341	-0.259383	0.273461	-0.639131	0.570783
B2GV79	Pdxp protein OS=Rattus norvegicus OX=10116 GN=Pdxp PE=1 SV=1 - [B2GV79_RAT]	1.95345	0.246161	0.0400511	2.12204	-2.98978	-3.26674	-0.989284	-2.78778	-3.20129	-1.05526	-2.29335	-2.72026	-0.583787	-1.68704	-1.99987	0.114531	-1.06063	-1.11687	0.966388	-1.43274	-1.49311	0.602053	0.184491	-0.171211	-1.24517	1.95768	-0.639817	0.967721
Q5I034	Protein CUSTOS OS=Rattus norvegicus OX=10116 GN=Custos PE=1 SV=1 - [CSTOS_RAT]	-1.06552	0.145184	0.104756	-0.810773	0.728077	0.738284	-0.241032	0.426047	0.402017	-0.646726	0.26631	0.0304357	-0.734955	0.404231	0.449576	-0.613182	-0.229241	-0.394326	-1.30077	-1.22274	-1.49571	-2.30848	-0.0639192	-0.178734	0.0064215	0.587037	-0.640689	0.817609
D4AD89	Seizure-related 6 homolog-like OS=Rattus norvegicus OX=10116 GN=Sez6l PE=4 SV=3 - [D4AD89_RAT]	-0.462009	-0.346506	-0.0418666	-0.554701	-0.040627	-0.231141	-0.619733	-0.283447	-0.595094	-0.914858	-0.558045	-0.270122	-1.00975	-0.0840754	-0.0101676	-0.402409	-0.703352	-0.364996	-1.14244	-1.30683	-0.974192	-1.66072	-0.148357	0.109267	-0.409846	0.256241	-0.641502	0.574638
A0A0G2K5M6	Proline-rich 12 OS=Rattus norvegicus OX=10116 GN=Prr12 PE=1 SV=1 - [A0A0G2K5M6_RAT]	-1.98025	0.0947329	0.654056	-0.22528	-0.634492	0.261899	-0.934259	0.24136	1.12841	-0.137173	-0.467455	0.454532	-0.813276	-0.215333	0.666953	-0.596801	-0.692416	0.280004	-1.1085	-1.13971	-0.17301	-1.57001	-1.63409	-0.742406	-0.12866	0.816299	-0.644883	0.695448
D3ZAU7	Tau tubulin kinase 1 OS=Rattus norvegicus OX=10116 GN=Ttbk1 PE=1 SV=3 - [D3ZAU7_RAT]	-1.01373	-0.321722	-1.104	0.233869	-0.748221	-0.957754	-0.775382	0.229273	-0.604658	0.726344	-1.14511	-1.32905	-1.21833	-0.562639	-0.17122	-1.2745	-0.497853	-0.631357	-0.641334	-0.942355	-0.118649	-1.42987	-0.337178	0.0636439	-0.567512	0.649586	-0.646804	0.482085
D4A1G8	Centrosomal protein 170B OS=Rattus norvegicus OX=10116 GN=Cep170b PE=1 SV=1 - [D4A1G8_RAT]	-0.176435	-0.254328	0.0324085	-0.418076	-0.257003	-0.0889179	-0.390233	-0.364417	-0.410553	-0.671059	-0.429803	-0.382625	-0.704711	-0.626445	-0.449456	-0.731293	-0.611879	-0.507067	-0.930661	-0.998932	-1.11186	-1.38019	0.121764	0.135361	-0.317587	0.183491	-0.649614	0.450422
D3ZHY6	DEAD-box helicase 54 OS=Rattus norvegicus OX=10116 GN=Ddx54 PE=1 SV=3 - [D3ZHY6_RAT]	-1.81787	-0.210977	-0.237744	-2.08079	-0.0224148	-0.0914948	-1.87198	0.298438	0.220019	-1.6299	0.194995	0.151511	-1.70063	0.557226	0.474041	-1.37404				-0.639382	-0.638154	-2.61948	0.0780927	0.00430987	-0.591517	0.948917	-0.650891	1.07158
Q62785	28 kDa heat- and acid-stable phosphoprotein OS=Rattus norvegicus OX=10116 GN=Pdap1 PE=1 SV=1 - [HAP28_RAT]	-1.63979	0.224629	0.13847	-1.3083	0.756531	0.604175	-0.938183	0.884524	0.896114	-0.854068	0.193701	0.30335	-1.54966	0.222974	0.167182	-1.40454	-0.103508	-0.100482	-1.71926	-0.402407	-0.619489	-2.47743	0.0701595	0.0681166	-0.0615707	0.888647	-0.654029	0.903951
Q75UQ2	Craniofacial development protein 1 OS=Rattus norvegicus OX=10116 GN=Cfdp1 PE=1 SV=1 - [CFDP1_RAT]	-1.39178	0.338148	0.497342	-0.949192	0.464592	0.689372	-0.797592	0.979889	1.09061	-0.537159	0.0330925	0.177624	-1.30999	0.313029	0.388274	-1.0451	-0.49969	-0.0105979	-1.73731	-1.01656	-0.719457	-2.38342	-0.0400365	0.168111	0.0495789	0.795913	-0.657728	0.873622
Q62894	Extracellular matrix protein 1 OS=Rattus norvegicus OX=10116 GN=Ecm1 PE=1 SV=2 - [ECM1_RAT]	-1.36699	-0.034315	-0.603284	-1.23555	0.30202	-0.309261	-0.878971	0.18832	-0.432301	-1.07144	-0.660589	-1.24628	-1.88763	-0.536978	-1.16236	-1.79967	-0.0607014	-0.595954	-1.30162	0.79154	0.250567	-0.696058	-0.139609	-0.755594	-0.612386	0.570449	-0.65784	0.801457
Q5BK07	Coiled-coil domain-containing protein 43 OS=Rattus norvegicus OX=10116 GN=Ccdc43 PE=1 SV=2 - [CCD43_RAT]	-0.836013	-0.275119	0.154913	-0.885112	0.0107544	0.398473	-0.578993	-0.0510566	0.327323	-0.71957	-0.621686	-0.208372	-1.25749	-0.361389	0.0122249	-1.03284	-0.823066	-0.359318	-1.52913	-0.754855	-0.296827	-1.47513	-0.199874	0.183142	-0.273705	0.450719	-0.657879	0.575036
D4A0I5	DnaJ (Hsp40) homolog, subfamily C, member 6 (Predicted) OS=Rattus norvegicus OX=10116 GN=Dnajc6 PE=1 SV=1 - [D4A0I5_RAT]	0.0442559	0.2733	0.0605286	0.295313	-0.51365	-1.15391	-1.18884	-0.198356	-0.688836	-0.753714	-0.0131437	-0.225478	-0.292578	-0.140973	-0.808185	-0.379641	-0.27221	-0.788924	-0.537194	-1.14087	-2.03489	-1.73063	-0.056065	0.286388	-0.338544	0.516438	-0.657981	0.688555
B1WC25	Tra2a protein OS=Rattus norvegicus OX=10116 GN=Tra2a PE=1 SV=1 - [B1WC25_RAT]	0.343703	0.889285	0.233794	0.727814	0.988418	0.290615	0.847193	0.900043	0.334449	0.705871	0.212865	-0.574221	0.0291248	0.377239	-0.381578	0.166302	-0.0974411	-0.683274	-0.351446	-2.21341	-2.79651	-2.45312	0.53132	-0.0275589	0.491652	0.443853	-0.658363	1.15741
A0A0G2JYP3	Similar to swan OS=Rattus norvegicus OX=10116 GN=LOC679087 PE=4 SV=1 - [A0A0G2JYP3_RAT]												0.194792						-0.680632						-0.637598	0.194792		-0.659115	0.0304293
Q66HG8	Protein Red OS=Rattus norvegicus OX=10116 GN=Ik PE=1 SV=1 - [RED_RAT]	-0.951789	-0.455344	-7.81059e-05	-1.49341	0.446457	0.500723	-0.430124	0.587644	0.611786	-0.382572	-0.0210072	-0.204642	-1.05517	-0.964585	-0.102812	-1.06329	-0.415239	-0.243424	-1.56243	-0.146474	-0.413232	-1.24267	-0.648551	-0.0587953	-0.149363	0.648015	-0.659723	0.504123
D3ZCZ9	NADH dehydrogenase [ubiquinone] iron-sulfur protein 6, mitochondrial OS=Rattus norvegicus OX=10116 GN=LOC100912599 PE=1 SV=1 - [D3ZCZ9_RAT]	-1.29078		-0.508184	-2.09019		0.751885	-0.767563					0.685864	-0.905233					-0.191362	-1.90316		0.235731	-1.48455		0.270352	-0.536495	1.11276	-0.663037	0.913556
Q63560	Microtubule-associated protein 6 OS=Rattus norvegicus OX=10116 GN=Map6 PE=1 SV=1 - [MAP6_RAT]	-0.889035	-0.145414	-0.23038	-1.26597	-0.0332885	-0.152211	-0.98336	-0.00379988	-0.0914918	-0.953942	-0.00514951	-0.10521	-0.912499	-0.0759513	-0.237484	-1.03298	-0.228707	-0.387381	-1.3159	-0.884198	-1.0485	-1.98905	0.130514	-0.0202179	-0.404937	0.469075	-0.666862	0.63348
Q9JKS6	Protein piccolo OS=Rattus norvegicus OX=10116 GN=Pclo PE=1 SV=1 - [PCLO_RAT]	-0.923552	0.00529577	-0.201707	-0.937249	-0.0265464	-0.317086	-0.822012	0.0925907	-0.141715	-0.80442	-0.0322534	-0.194624	-0.848039	0.401636	0.130665	-0.632899	-0.203996	-0.270968	-1.13835	-1.25363	-1.61181	-2.58302	0.126756	-0.143946	-0.358607	0.39549	-0.668966	0.864296
D4AE79	Charged multivesicular body protein 1A OS=Rattus norvegicus OX=10116 GN=Chmp1a PE=1 SV=1 - [D4AE79_RAT]	-1.11748	-0.0282068	0.104065	-0.983671	0.431619	0.524218	-0.646259	0.15025	0.476145	-0.651029	-0.334062	-0.280247	-1.31136	-0.286404	-0.0594239	-1.10694	-0.488619	-0.236873	-1.46714	-0.695508	-0.525973	-1.74578	-0.084008	-0.0337219	-0.196221	0.564718	-0.670146	0.595824
F1M787	Catenin delta-2 OS=Rattus norvegicus OX=10116 GN=Ctnnd2 PE=1 SV=3 - [F1M787_RAT]	-0.730746	-0.639737	-0.0684246	-0.672196	-0.335823	-0.241903	-0.447816	-0.277239	-0.191258	-0.552011	-0.494032	-0.257552	-0.853003	0.0553925	0.314733	-0.488126	-0.630234	-0.44935	-1.31364	-1.68813	-1.19975	-2.0221	0.131287	0.0537511	-0.409061	0.211531	-0.674098	0.759071
F1LSC3	Splicing factor 1 OS=Rattus norvegicus OX=10116 GN=Sf1 PE=1 SV=2 - [F1LSC3_RAT]	-1.78909	-0.466637	-0.820419	-1.90777	0.635005	0.23891	-0.785879	0.628475	0.223041	-0.871175	-0.0913804	-0.46188	-1.55832	0.198909	-0.211292	-1.30368	-0.0632656	-0.383332	-1.60047	-0.0865215	-0.412308	-1.63793	-0.321818	-0.722616	-0.455733	0.838951	-0.67522	0.670113
Q5PPF5	Zinc finger CCCH-type with G patch domain-containing protein OS=Rattus norvegicus OX=10116 GN=Zgpat PE=2 SV=1 - [ZGPAT_RAT]	-0.864541				-0.555483	0.525356	-0.260929	-0.101613	0.969887	0.114175	-1.09024	0.0161895	-0.6658	-1.48877	-0.422032	-1.27591	-1.21128	-0.0544164	-1.03305	-0.71487	0.436278	-0.550845	-1.1127	-0.0365664	-0.138578	0.650017	-0.677497	0.583045
D4A6E8	Similar to RIKEN cDNA 2410004B18 OS=Rattus norvegicus OX=10116 GN=RGD1560065 PE=1 SV=3 - [D4A6E8_RAT]	-0.85643	0.220877	0.112389	-0.379205	0.143696	-0.00710445	-0.436141	0.445122	0.284982	-0.213481	-0.0719645	-0.197169	-0.697855	0.550692	0.385786	-0.110846	-0.265467	-0.340238	-0.961623	-1.76661	-1.8471	-2.47698	-0.230201	-0.385705	-0.0795358	0.362149	-0.678846	0.924527
Q63396	Activated RNA polymerase II transcriptional coactivator p15 OS=Rattus norvegicus OX=10116 GN=Sub1 PE=1 SV=3 - [TCP4_RAT]	-0.839069	0.239409	0.540484	-0.210388	0.713769	0.804206	0.499856	1.22094	1.68216	0.65819	-0.0117379	0.0867847	-0.647342	-0.0305483	0.848221	-0.372696	-0.567452	-0.209224	-1.36066	-1.98009	-1.53747	-2.71697	0.066454	0.34395	0.448717	0.663934	-0.680318	1.03268
Q5EB92	WD repeat-containing protein 70 OS=Rattus norvegicus OX=10116 GN=Wdr70 PE=1 SV=1 - [WDR70_RAT]	-0.0156211	-0.607804	0.613288	0.162801	-0.705603	0.473176	0.0852477	-0.839758	0.329682	-0.127674	-1.54768	-0.343301	-0.802879	-1.03899	0.125684	-0.329841	-1.88754	-0.632735	-1.21301				-0.76008	0.413996	-0.21027	0.626252	-0.6806	0.694932
Q5XIB1	Protein TSSC4 OS=Rattus norvegicus OX=10116 GN=Tssc4 PE=2 SV=1 - [TSSC4_RAT]	-1.08414	-0.0377581	0.551344	0.110727	-0.513018	0.0337714	-0.344288	0.518102	0.253732	-0.602092	-0.956229	-0.383844	-0.833553	-0.542485	-0.00980135	-0.455456	-1.37196	-1.55097	-2.52971	0.236473	0.051751	-0.935483	0.0036804	-0.256053	-0.204474	0.53353	-0.682797	0.814003
D3ZH36	Extracellular leucine-rich repeat and fibronectin type III domain-containing 2 OS=Rattus norvegicus OX=10116 GN=Elfn2 PE=1 SV=3 - [D3ZH36_RAT]	-0.68959	-0.584994	-0.029533	-1.12344	-0.382069	0.126436	-1.01233	-0.533781	-0.0346152	-1.50948	-0.64841	-0.316825	-1.35845	-0.51397	-0.048226	-1.22498	-0.524214	-0.0211309	-1.40328	-0.948588	-0.369774	-1.89574	-0.0958504	0.198468	-0.561553	0.483255	-0.683811	0.669102
Q4V898	RNA-binding motif protein, X chromosome OS=Rattus norvegicus OX=10116 GN=Rbmx PE=1 SV=1 - [RBMX_RAT]	-1.45651	0.229384	0.17324	-0.915737	0.652044	0.718934	-0.740084	0.776321	0.910896	-0.444518	-0.0503567	-0.0970033	-1.5953	0.185338	0.270887	-1.18456	-0.499949	-0.50013	-1.65209	-0.69543	-0.585825	-1.88094	0.0152979	-0.0928623	-0.0202828	0.748902	-0.68463	0.74066
P55053	Fatty acid-binding protein 5 OS=Rattus norvegicus OX=10116 GN=Fabp5 PE=1 SV=3 - [FABP5_RAT]	-0.424305	-0.00239306	0.289373	-0.356092	0.125461	0.126501	-0.39359	-0.0330768	0.164147	-0.514728	-0.483384	-0.294594	-0.928742	-0.0204588	0.200416	-0.458772	-0.770118	-0.483259	-1.04686	-1.45768	-1.29716	-2.04416	0.00124577	0.0790116	-0.149723	0.28946	-0.685544	0.69992
D4A5F4	Hypothetical LOC289568 OS=Rattus norvegicus OX=10116 GN=RGD1311575 PE=1 SV=3 - [D4A5F4_RAT]	-0.912267	0.00892974	0.110824	-0.800149	0.130722	0.437205	-0.483692	0.27963	0.484787	-0.586988	-0.300806	-0.115639	-1.06839	0.115504	0.144059	-0.714666	-0.533955	-0.33064	-1.29939	-1.32146	-1.21374	-2.13382	0.031206	0.091378	-0.14562	0.470414	-0.68616	0.73245
O54715	V-type proton ATPase subunit S1 OS=Rattus norvegicus OX=10116 GN=Atp6ap1 PE=2 SV=1 - [VAS1_RAT]																		-0.273455						-1.10031			-0.686883	0.584675
D3ZM09	Seryl-tRNA synthetase 2 (Predicted) OS=Rattus norvegicus OX=10116 GN=Sars2 PE=1 SV=1 - [D3ZM09_RAT]	-0.226297		-0.895312	-0.983929		-0.671633	-0.697693											-0.551205	-0.769612		-0.867268	-1.09416		-0.158549	-0.694973	0.29319	-0.68816	0.354542
D3ZBX9	Coiled-coil domain-containing 92 OS=Rattus norvegicus OX=10116 GN=Ccdc92 PE=1 SV=1 - [D3ZBX9_RAT]	-0.829353	-0.231833	-0.372589	-0.92881	0.00567149	0.219933	-0.27373	0.22292	0.0825295	-0.138449	-0.130399	-0.178173	-0.743486	-0.270821	0.0232568	-0.538003	-0.626867	-0.344277	-1.03029	-1.33119	-1.39193	-1.74432	0.0322112	-0.294	-0.21269	0.362816	-0.688309	0.575524
B0VXR5	JIP1 protein OS=Rattus norvegicus OX=10116 GN=JIP1 PE=2 SV=1 - [B0VXR5_RAT]	-0.573488	-0.191202	0.147994	-0.448752	-0.342772	-0.0458883	-0.580077	-1.05096	-0.763414	-1.36703	0.0184379	0.340917	-0.264921	-0.224543	0.0582356	-0.543549	-1.02403	-0.651119	-1.37766	-1.32451	-0.957317	-1.69234	-0.289792	0.00238902	-0.404686	0.500201	-0.690763	0.578629
Q03344	ATPase inhibitor, mitochondrial OS=Rattus norvegicus OX=10116 GN=Atp5if1 PE=3 SV=2 - [ATIF1_RAT]	-1.25859	0.0667957	0.104764	-1.08266	0.478161	0.209645	-0.806551	0.447923	0.241088	-0.911447	0.204919	0.1413	-1.05196	0.0893582	-0.0326666	-1.24943	-0.221646	-0.136889	-1.52629	-0.941548	-0.851241	-2.2435	-0.0386199	-0.101396	-0.180388	0.636449	-0.692152	0.737407
D3ZUL1	Coiled-coil domain-containing 124 OS=Rattus norvegicus OX=10116 GN=Ccdc124 PE=1 SV=1 - [D3ZUL1_RAT]	-1.50819	0.283213	0.0505573	-1.05863	0.269181	0.295744	-1.1595	0.989383	0.803547	-0.568198	0.177056	0.197844	-1.34781	-0.0373843	-0.27763	-1.5979	-0.372591	-0.224141	-1.77482	-0.631901	-0.331261	-1.63673	-0.0710593	-0.00334222	-0.102334	0.790554	-0.692215	0.689563
B3DM92	Phospholipid phosphatase-related protein type 3 OS=Rattus norvegicus OX=10116 GN=Plppr3 PE=2 SV=1 - [B3DM92_RAT]	-1.06031	-0.463788	-0.0506865	-1.16772	-0.360525	-0.0836283	-1.08302	-0.595293	-0.275	-1.15431	-0.577513	-0.0633765	-1.29566	0.0325075	0.265906	-0.650132	-0.63296	-0.428557	-1.68059	-1.07035	-0.960069	-1.87229	-0.17601	0.129583	-0.57793	0.437691	-0.694885	0.701174
D3ZMS1	Splicing factor 3b, subunit 2 OS=Rattus norvegicus OX=10116 GN=Sf3b2 PE=1 SV=3 - [D3ZMS1_RAT]	-1.43296	-0.0657542	0.43102	-1.26324	0.367995	1.11164	-0.747995	0.411839	1.1531	-0.710278	-0.404486	0.420245	-1.42761	-0.0922928	0.45259	-1.37475	-0.725555	0.0148616	-1.72035	-0.905166	-0.101682	-2.10486	-0.462037	0.101847	-0.0607397	0.856505	-0.695417	0.815102
F1LMN8	KH domain-containing, RNA-binding, signal transduction-associated protein 3 OS=Rattus norvegicus OX=10116 GN=Khdrbs3 PE=1 SV=2 - [F1LMN8_RAT]	-1.00792	0.297873	0.523096	-0.430254	0.661431	0.844341	-0.0464504	0.595806	0.769377	-0.190842	-0.116067	0.0924384	-0.870003	-0.0245792	0.144226	-0.814162	-0.661297	-0.402358	-1.4855	-1.11755	-0.864334	-1.95596	-0.253649	-0.075442	0.166069	0.555171	-0.698384	0.624209
A0A0G2JYC7	Hepatoma-derived growth factor-related protein 2 OS=Rattus norvegicus OX=10116 GN=Hdgfl2 PE=1 SV=1 - [A0A0G2JYC7_RAT]	-1.39562	0.0791306	0.582519	-0.883555	0.769623	1.10558	-0.283753	0.892527	1.2666	-0.0670367	-0.109625	0.293995	-1.03104	0.311675	0.794827	-0.690832	-0.561452	-0.0232966	-1.66398	-1.49467	-0.921039	-2.54601	-0.490816	-0.101788	0.187532	0.800624	-0.701535	0.917692
P28572	Sodium- and chloride-dependent glycine transporter 1 OS=Rattus norvegicus OX=10116 GN=Slc6a9 PE=1 SV=2 - [SC6A9_RAT]					-1.13073	-0.782577					0.0371605	0.410907								-1.31921	-0.900752		-0.470584	-0.127136	-0.36631	0.712851	-0.704421	0.517832
D3ZAG3	Microtubule-associated protein 9 OS=Rattus norvegicus OX=10116 GN=Map9 PE=1 SV=1 - [D3ZAG3_RAT]	-1.13612	-0.120175	0.0287731	-0.97459	0.404834	0.661519	-0.425213	0.218056	0.255979	-0.65632	-0.171641	-0.250336	-1.11963	-0.0216793	-0.306124	-0.91266	-0.783513	-0.385689	-1.8213	-0.793371	-0.375305	-1.81941	-0.0907809	-0.0469746	-0.180436	0.546346	-0.70637	0.629862
F1LXC7	Hypothetical protein LOC100362814 OS=Rattus norvegicus OX=10116 GN=LOC100362814 PE=1 SV=3 - [F1LXC7_RAT]	-1.14482	0.217981	0.572641	-0.484959	-0.223898	0.154281	-1.00057	-0.512019	-0.14318	-1.36746	-0.344153	0.0596216	-1.16688	0.0874262	0.299152	-0.745139	-0.897299	-0.155297	-1.69631	-1.00115	-0.840458	-2.00233	-0.227778	-0.142097	-0.351378	0.586927	-0.707347	0.707538
A0A096MJX9	Negative elongation factor complex member E (Fragment) OS=Rattus norvegicus OX=10116 GN=Nelfe PE=1 SV=6 - [A0A096MJX9_RAT]	-1.81989		0.837319	-1.87708		1.1569	-0.910885		1.76296	-0.750129		0.429675	-2.29382					0.485699	-2.35849		1.05324	-1.21217		0.0748446	-0.146391	1.38299	-0.708449	1.45828
A0A0G2JWR5	TATA-binding protein-associated factor 2N-like OS=Rattus norvegicus OX=10116 GN=LOC103694865 PE=4 SV=1 - [A0A0G2JWR5_RAT]	-0.736629	0.190382	0.163278	-0.769847	0.38454	0.334266	-0.523353	0.554502	0.548728	-0.413628	-0.349494	-0.444679	-1.26372	-0.131982	-0.183414	-1.21785	-0.603596	-0.515497	-1.61225	-0.714379	-0.684686	-1.91967	0.232007	0.106524	-0.0884945	0.498841	-0.709043	0.678043
A0A0G2JWK2	Methyl-CpG-binding protein 2 OS=Rattus norvegicus OX=10116 GN=Mecp2 PE=1 SV=1 - [A0A0G2JWK2_RAT]	-1.69966	-0.0538343	0.209013	-1.35287	0.841584	1.0741	-0.423073	0.786268	0.952146	-0.700202	0.396558	0.353169	-1.08127	0.10521	0.256572	-1.4086	-0.181724	0.0143806	-1.98481	-0.858931	-0.589045	-2.35975	-0.270848	-0.160793	0.0319337	0.909118	-0.709968	0.847812
F1SW39	PC4 and SFRS1 interacting protein 1 OS=Rattus norvegicus OX=10116 GN=Psip1 PE=1 SV=1 - [F1SW39_RAT]	-2.18088	0.404162	0.622389	-1.38563	1.10682	1.40653	-0.599861	1.31146	1.48899	-0.526924	0.456476	0.663744	-1.4992	0.317521	0.474606	-1.56098	-0.232293	0.295088	-2.08601	-0.911408	-0.484199	-2.74263	-0.348647	0.221119	0.230607	1.16835	-0.713086	1.05134
Q6TUD4	Protein YIPF3 OS=Rattus norvegicus OX=10116 GN=Yipf3 PE=2 SV=1 - [YIPF3_RAT]	0.0668615	0.181464	0.133412	0.407323	-1.59825	-1.68862	-1.35215	-1.1153	-1.215	-0.947962	-0.468839	-0.533608	-0.268789	-1.0106	-1.11507	-0.846195	0.0234541	0.00911819	0.153239	-1.75677	-1.77683	-1.6412	-0.13285	-0.227918	-0.677556	0.742819	-0.715867	0.734475
A0A0G2JWK6	APC membrane recruitment protein 2 OS=Rattus norvegicus OX=10116 GN=Amer2 PE=1 SV=1 - [A0A0G2JWK6_RAT]	-1.29086	0.149577	0.54458	-0.76921	-0.114229	0.174332	-0.917618	0.435132	0.71064	-0.610019	-0.282953	-0.0104091	-1.1765	-0.0254888	0.408248	-0.910579	-0.664618	-0.140747	-1.63891	-1.22658	-0.965444	-2.19174	-0.154386	0.0878587	-0.165086	0.623917	-0.716574	0.776841
A0A0G2JY22	Disco-interacting protein 2 homolog B OS=Rattus norvegicus OX=10116 GN=Dip2b PE=1 SV=1 - [A0A0G2JY22_RAT]	-0.937253	-0.190695	0.0166315	-0.306822	-0.0242268	-0.2077	-0.619619	-0.460053	-0.479735	-0.805125	-0.352005	-0.47019	-1.04224	-0.182817	-0.151273	-0.523392	-0.588422	-0.591729	-1.45759	-0.770155	-0.71019	-1.7403	-0.430548	-0.474558	-0.403066	0.289567	-0.721935	0.478627
D3ZSX2	AF4/FMR2 family, member 4 OS=Rattus norvegicus OX=10116 GN=Aff4 PE=1 SV=2 - [D3ZSX2_RAT]	-0.952697	-0.298137	1.0819	-0.817317	-0.0291155	1.30861	-0.52805	-0.408692	0.919691	-0.986392	-0.606779	0.756539	-1.15177				-1.36596	0.0477948	-1.98121	-1.1194	0.288626	-1.74887	-0.407371	0.925649	-0.0467037	0.838145	-0.723612	0.989005
P32736	Opioid-binding protein/cell adhesion molecule OS=Rattus norvegicus OX=10116 GN=Opcml PE=1 SV=2 - [OPCM_RAT]	-0.432861	0.153442	-0.380934	-0.387112	-0.085864	-0.385734	-0.544662	-0.303782	-0.650443	-0.800076	-0.363002	-0.986968	-1.15079	-0.204442	-0.566493	-0.653283	-0.696244	-0.477366	-1.0676	-0.817295	-1.33674	-1.57693	0.16956	-0.308985	-0.430666	0.300662	-0.723883	0.499444
Q9JKA7	Potassium/sodium hyperpolarization-activated cyclic nucleotide-gated channel 4 OS=Rattus norvegicus OX=10116 GN=Hcn4 PE=1 SV=1 - [HCN4_RAT]	-0.663374	-0.68771	-0.335468	-0.874336	-0.891512	-0.602641	-1.05789	-0.504527	-0.203938	-0.749674	-0.928468	-0.700153	-1.1409	-0.559779	0.250054	-0.807861	-0.760697	-0.684758	-1.0434	-1.14245	-0.762208	-1.43936	-0.450601	-0.145375	-0.683308	0.247647	-0.723944	0.463125
D3ZGY1	PYM homolog 1, exon junction complex-associated factor OS=Rattus norvegicus OX=10116 GN=Pym1 PE=1 SV=1 - [D3ZGY1_RAT]	-0.662606	-0.246245	-0.0307532	-0.867817	0.713096	0.886275	0.11177	0.0254806	0.18932	-0.654612	-0.682085	-0.483311	-1.32947	-0.844398	-0.685325	-1.52743	-0.490259	-0.241052	-1.2079	-0.674072	-0.430585	-1.40593	-0.0148873	0.153588	-0.141791	0.562688	-0.724809	0.554052
M0RDX2	Amyloid-like protein 2 OS=Rattus norvegicus OX=10116 GN=Aplp2 PE=1 SV=2 - [M0RDX2_RAT]	-1.078	-0.289492	-0.773665	-1.15066	-0.0552422	-0.581729	-0.896161	0.518731	-0.0170945	-0.400954	-0.025663	-0.526554	-0.912636	0.048173	-0.492419	-0.874447	-0.863468	-1.31393	-1.82071	-0.0466171	-0.502795	-1.01806	-0.190694	-0.721884	-0.439707	0.495524	-0.72579	0.53572
D3ZFB6	Proline-rich transmembrane protein 2 OS=Rattus norvegicus OX=10116 GN=Prrt2 PE=1 SV=1 - [PRRT2_RAT]	-0.97233	-0.521426	-0.219729	-1.26185	-0.234628	-0.0849464	-1.20879	-0.574259	-0.214079	-1.42806	-0.267531	-0.0163221	-1.05065	-0.276055	0.299197	-1.09358	-0.758638	-0.31309	-1.64999	-1.08683	-0.647	-1.99239	-0.319634	0.162797	-0.583662	0.502733	-0.727154	0.688513
Q62813	Limbic system-associated membrane protein OS=Rattus norvegicus OX=10116 GN=Lsamp PE=1 SV=1 - [LSAMP_RAT]	-0.405834	-0.148957	-0.497558	-0.83118	-0.027327	-0.325383	-0.686062	-0.0932322	-0.506515	-0.831075	0.0548698	-0.254312	-0.750119	-0.0722896	-0.389116	-0.718691	-0.358524	-0.733391	-1.21076	-1.10422	-1.4891	-2.01341	0.248637	-0.156542	-0.379381	0.301373	-0.72896	0.644447
O35867	Neurabin-1 OS=Rattus norvegicus OX=10116 GN=Ppp1r9a PE=1 SV=1 - [NEB1_RAT]	-0.984846	-0.152769	-0.0813109	-0.746531	0.140275	0.27	-0.372231	0.200674	0.051958	-0.508811	-0.358797	-0.224385	-0.954003	-0.122069	-0.0324595	-0.805553	-0.675225	-0.426158	-1.41551	-0.991207	-1.26097	-2.0706	-0.113728	0.0569712	-0.230564	0.385102	-0.734209	0.648321
G3V953	RB-binding protein 6, ubiquitin ligase OS=Rattus norvegicus OX=10116 GN=Rbbp6 PE=1 SV=1 - [G3V953_RAT]	-1.48778	0.052779	0.891584	-0.784484	1.26857	2.06506	0.451553	0.926373	1.71353	0.0305885	-0.325781	0.496307	-1.18885	-0.343339	0.439048	-1.24206	-0.713097	0.159424	-1.64643	-1.25151	-0.384705	-2.19905	-0.624372	0.167418	0.441525	1.02304	-0.735627	0.796902
A0A096MKB0	RAB24, member RAS oncogene family OS=Rattus norvegicus OX=10116 GN=Rab24 PE=1 SV=1 - [A0A096MKB0_RAT]		0.433016	0.0627336		-0.376773	-0.00312802		0.0498974	-0.372037		-0.118012	-0.505012		-0.791674	-1.21837		-0.544845	-0.881411		-1.18342	-0.591045		-0.131155	-0.548453	-0.103664	0.306431	-0.736297	0.361678
A0A0G2K782	Zinc finger, C2HC-type-containing 1A OS=Rattus norvegicus OX=10116 GN=Zc2hc1a PE=1 SV=1 - [A0A0G2K782_RAT]	-1.24651	0.0839599	0.360396	-1.27831	0.675366	0.771675	-0.605297	0.639192	0.717744	-0.753923	-0.237286	0.200519	-1.32112	-0.206904	0.159836	-1.2501	-0.601567	-0.490408	-1.6167	-1.07574	-0.58117	-2.19491	0.0520724	0.265974	-0.0560397	0.756411	-0.738395	0.764907
P13383	Nucleolin OS=Rattus norvegicus OX=10116 GN=Ncl PE=1 SV=3 - [NUCL_RAT]	-1.55011	-0.126072	0.189646	-1.25761	0.619637	0.817458	-0.758976	0.997515	1.06884	-0.48304	-0.111148	0.148033	-1.25119	-0.132016	0.19344	-1.34607	-0.396936	-0.0452976	-1.80059	-1.03137	-0.732694	-2.33087	-0.120951	0.0903687	-0.0371521	0.855624	-0.742015	0.813705
G3V864	Phospholipid phosphatase-related protein type 4 OS=Rattus norvegicus OX=10116 GN=Plppr4 PE=1 SV=1 - [G3V864_RAT]	-0.74599	-0.510822	-0.0484313	-1.29127	-0.528164	-0.104943	-1.16247	-1.13004	-0.554501	-1.93034	-0.497889	-0.42028	-1.45195	-0.299302	-0.0330661	-0.822242	-0.436215	-0.197221	-1.27751	-1.45125	-0.66299	-2.20696	-0.248483	0.145132	-0.743762	0.541504	-0.745171	0.711715
D3ZCR3	High mobility group protein B1 pseudogene OS=Rattus norvegicus OX=10116 GN=LOC108349189 PE=4 SV=2 - [D3ZCR3_RAT]	-2.54664	0.215201	0.766523	-1.66635	0.927631	1.60295	-0.621279	1.65541	2.22307	-0.185213	0.763959	1.25292	-1.21652	-0.334067	0.217002	-2.38499	-0.227172	0.446626	-2.13305	-0.577671	0.00898471	-2.15413	-0.555246	-0.0509401	0.365682	1.41349	-0.746765	0.98723
Q5BJT0	Arginine and glutamate-rich protein 1 OS=Rattus norvegicus OX=10116 GN=Arglu1 PE=1 SV=1 - [ARGL1_RAT]	-0.994062	-0.0178685	0.518652	-0.816904	0.708317	1.09325	-0.0915107	0.360123	1.22058	-0.160168	-0.131172	0.169273	-0.982491	0.0833621	0.254039	-0.824418	-0.536538	0.0635425	-1.45178	-1.74078	-1.14695	-2.59366	-0.297934	0.153015	0.154876	0.676439	-0.751716	0.88009
A0A0G2K490	TRAF2 and NCK-interacting kinase OS=Rattus norvegicus OX=10116 GN=Tnik PE=1 SV=1 - [A0A0G2K490_RAT]	0.14741	-0.291852	0.021807	0.333536	-0.358718	-0.00286972	-0.0270899	-0.129081	0.240232	0.481165	-0.535889	-0.219971	-0.192913	-0.232062	-0.193443	-0.0381086	-0.957886	-0.587504	-0.671731	-2.22279	-1.81766	-2.14908	-0.097522	0.133811	-0.0284433	0.29845	-0.752241	0.849819
A0A0G2JSQ1	Beta-synuclein OS=Rattus norvegicus OX=10116 GN=Sncb PE=1 SV=1 - [A0A0G2JSQ1_RAT]	-0.965548	-0.181907	-0.943175	-1.65326	0.201302	-0.602279	-1.2498	0.390488	-0.422433	-1.13938	0.150336	-0.62765	-1.34682	0.12638	-0.691307	-1.40643	0.15524	-0.572312	-1.41218	-0.607218	-1.34049	-2.18885	0.531948	-0.276336	-0.586943	0.637119	-0.752365	0.806516
A0A0G2K1L0	Tenascin C OS=Rattus norvegicus OX=10116 GN=Tnc PE=1 SV=1 - [A0A0G2K1L0_RAT]	-1.09723	-0.402278	1.46686	-0.874359	-0.194967	1.63185	-0.646802	-0.23916	1.57832	-0.769761	-0.0588835	1.79353	-0.556772	-1.42238	0.390333	-1.95592	-1.16244	0.740413	-1.73059	-1.76102	0.13611	-2.34338	-0.599005	1.22311	0.18226	1.10222	-0.753462	1.16225
B0BN99	Hmgb3 protein OS=Rattus norvegicus OX=10116 GN=Hmgb3 PE=1 SV=1 - [B0BN99_RAT]	-1.53792	0.531687	0.569818	-1.11973	1.10222	0.802631	-0.460404	1.37616	1.45891	-0.285332	0.148746	0.457391	-0.829713	-0.343115	-0.406498	-2.00447	-0.0148288	-0.161547	-1.49468	-1.18909	-0.416492	-2.12851	-0.0726559	0.0107669	0.253681	0.946773	-0.754236	0.771454
F1LP80	Neurosecretory protein VGF OS=Rattus norvegicus OX=10116 GN=Vgf PE=4 SV=2 - [F1LP80_RAT]	-0.610521	-0.36364	-0.673542	-1.09752	-0.34694	-0.493779	-1.05004	-0.349407	-0.622849	-1.12611	-0.381072	-0.582374	-1.14905	0.0404191	-0.195565	-0.833831	-0.499982	-0.677885	-1.36854	-1.207	-1.4997	-1.8657	0.246773	-0.0653867	-0.641483	0.294568	-0.756287	0.675963
F1LRS5	Amyloid beta precursor-like protein 1 OS=Rattus norvegicus OX=10116 GN=Aplp1 PE=4 SV=2 - [F1LRS5_RAT]	-0.778434	0.362703	0.500562	-0.368735	-0.191502	-0.298156	-0.694558	-0.353291	-0.358349	-1.0383	-0.13598	-0.00214115	-0.783723	-0.393869	-0.405957	-0.933216	-0.479101	-0.208141	-1.18057	-1.29201	-1.1357	-2.10647	-0.203965	0.00131348	-0.279682	0.441397	-0.760118	0.601229
R9PXS2	Inositol polyphosphate 5-phosphatase OCRL-1 OS=Rattus norvegicus OX=10116 GN=Ocrl PE=1 SV=2 - [R9PXS2_RAT]	-0.182793	-1.04809	-1.38286	-0.810985	-0.112345	-0.489422	0.14501	-0.489597	-0.876013	-0.311009	0.219586	-0.131896	0.430886	-0.276214	-0.667396	-0.10056	-1.82691	-2.12796	-1.68587	-0.512899	-0.819667	-0.386073	-0.393756	-0.775536	-0.455868	0.490894	-0.761829	0.756866
Q6NX65	Programmed cell death protein 10 OS=Rattus norvegicus OX=10116 GN=Pdcd10 PE=2 SV=1 - [PDC10_RAT]	0.316185	-0.5354	-0.330023	-0.0370763	-0.508384	-0.345319	0.0101859	-0.310284	-0.156559	0.129519	-0.519946	-0.331286	-0.0474307	-1.77431	-1.62535	-1.33744	-1.25983	-1.02073	-0.857578	-0.564579	-0.331206	-0.176538	-0.155992	0.002369	-0.218199	0.273204	-0.762384	0.636368
Q5HZA4	LysM and putative peptidoglycan-binding domain-containing protein 1 OS=Rattus norvegicus OX=10116 GN=Lysmd1 PE=1 SV=1 - [LYSM1_RAT]	-0.906594		-0.841376	-0.989836		-0.11598	-0.281882		-0.475648	-0.710977		-1.21872	-1.91953		0.394788	0.16129		-1.16334	-1.39542		-1.01422			-0.405783	-0.692626	0.374483	-0.763174	0.844916
A0A0G2K1K8	Exocyst complex component 2-like (Fragment) OS=Rattus norvegicus OX=10116 GN=LOC103689971 PE=1 SV=1 - [A0A0G2K1K8_RAT]			0.40066			-0.75222			-0.402402			-0.246944			-1.88104			-0.975756			-0.316165			0.091845	-0.250227	0.482638	-0.770278	0.861294
A0A0G2K3Y9	Megakaryoblastic leukemia (Translocation) 1 (Predicted) OS=Rattus norvegicus OX=10116 GN=Mkl1 PE=1 SV=1 - [A0A0G2K3Y9_RAT]	-1.37775		-0.269995	-1.38977	-0.0147487	-0.380696	-2.11984		0.753565	-0.373076	-0.154672	0.0532576	-1.20926	0.152557	0.215838	-1.14757	-0.763588	-0.667733	-2.21345	-0.0568948	-0.313397	-2.21424		-0.27885	-0.527373	0.849446	-0.772418	0.854199
Q8R4R9	Protein phosphatase 1 regulatory subunit 14C OS=Rattus norvegicus OX=10116 GN=Ppp1r14c PE=1 SV=1 - [PP14C_RAT]	-0.0622963	0.195904	-0.392675	-0.233256	0.313499	-0.309747	-0.451156	0.320477	-0.114927	-0.56904	-0.323555	-0.988212	-1.18036	-0.27907	-0.602991	-1.06266	-0.417906	-0.867798	-1.17123	-1.03879	-1.2783	-1.57824	0.39301	-0.206341	-0.217915	0.381356	-0.774222	0.561768
M0R7T1	Phosphatase and actin regulator OS=Rattus norvegicus OX=10116 GN=Phactr4 PE=1 SV=2 - [M0R7T1_RAT]	0.328114	-0.186244	-0.507573	-0.658029	-0.183204	-0.546846	-0.634743	0.0249553	-0.348027	-0.505351	-0.140003	-0.47805	-0.637597	-1.42753	-1.80528	-1.96077	-0.597183	-0.884796	-1.16504	-0.457707	-0.751041	-1.03978	0.826045	0.4577	-0.319583	0.296669	-0.786915	0.818012
B2RYP6	LUC7-like 2 (S. cerevisiae) OS=Rattus norvegicus OX=10116 GN=Luc7l2 PE=1 SV=1 - [B2RYP6_RAT]	-1.31934	0.0122733	0.483528	-0.866164	0.607852	1.09738	-0.250339	0.766947	0.698433	-0.170011	-0.364205	0.212413	-1.26845	-0.198482	0.565435	-1.13838	-0.740301	-0.377319	-1.71481	-1.26377	-0.489414	-2.25249	-0.414755	-0.162014	0.0757304	0.711918	-0.787896	0.771906
P15205	Microtubule-associated protein 1B OS=Rattus norvegicus OX=10116 GN=Map1b PE=1 SV=2 - [MAP1B_RAT]	-0.590673	0.0670328	0.305963	-0.554253	0.354784	0.533381	-0.234658	0.498939	0.667978	-0.0642434	-0.0493598	0.211993	-0.4957	-0.29699	-0.129643	-1.16347	-0.674826	-0.36304	-1.24814	-1.50635	-1.25459	-2.13837	-0.285994	0.0771377	0.0955736	0.410837	-0.789998	0.664948
F1MA42	Seizure-related 6 homolog OS=Rattus norvegicus OX=10116 GN=Sez6 PE=1 SV=2 - [F1MA42_RAT]	-0.83079	0.239671	0.227583	-0.769641	0.0774598	0.0124536	-0.911607	0.596815	0.342985	-0.471018	-0.224244	0.0176445	-1.25936	0.15491	0.00279362	-0.915858	-0.733021	-0.465633	-1.83841	-1.27051	-1.11222	-1.96871	0.204668	-0.280629	-0.141057	0.498771	-0.790165	0.734726
B2RYU7	Cbx5 protein OS=Rattus norvegicus OX=10116 GN=Cbx5 PE=1 SV=1 - [B2RYU7_RAT]	-1.25505	0.520538	0.323737	-0.824515	1.10186	0.750964	-0.271812	1.62807	1.10942	-0.116002	0.579519	0.391939	-0.945707	0.871338	0.467241	-0.789874	-0.0504532	-0.501949	-1.84262	-1.7556	-1.73443	-3.0957	0.0325681	-0.213275	0.328222	0.829799	-0.796539	1.13827
Q3SWS9	Janus kinase and microtubule-interacting protein 1 OS=Rattus norvegicus OX=10116 GN=Jakmip1 PE=1 SV=1 - [JKIP1_RAT]	-0.750093	-0.0512531	0.0538696	-0.532586	0.0893958	0.0669428	-0.459991	0.380867	0.374491	-0.193115	-0.654072	-0.634873	-1.187	-0.33469	0.0316214	-0.877478	-0.752707	-0.432645	-1.38858	-1.44644	-1.12469	-1.67945	-0.215135	-0.153077	-0.192535	0.402776	-0.79669	0.57245
Q6TQE1	Zinc finger CCCH domain-containing protein 18 OS=Rattus norvegicus OX=10116 GN=Zc3h18 PE=1 SV=1 - [ZCH18_RAT]	-1.21527	-0.313434	0.645113	-0.831013	0.581901	1.73071	0.16964	0.676275	1.70841	-0.154668	-0.288064	0.719098	-0.785723	-0.599084	0.154099	-0.937214	-1.02998	0.125226	-1.35393	-1.32388	-0.397442	-2.26735	-0.992345	-0.158759	0.285725	0.907793	-0.797199	0.689084
A0A0G2K3L0	Uncharacterized protein OS=Rattus norvegicus OX=10116 PE=4 SV=1 - [A0A0G2K3L0_RAT]	-0.379664	-0.698385	0.550976	-0.986416	-1.89798	-1.98894	-2.16577	-0.742395	-0.842696	-0.804814	-0.77997	-0.27948	-1.09381	-0.398798	-0.36791	-0.808064	-0.648022	-0.662954	-1.1186	-2.05508	-0.960056	-1.7332	0.231233	-0.0791602	-0.917961	0.776993	-0.807868	0.648877
G3V798	Serine and arginine-rich-splicing factor 4 OS=Rattus norvegicus OX=10116 GN=Srsf4 PE=1 SV=1 - [G3V798_RAT]	-1.06102	-0.478226	0.14433	-1.56035	1.28169	1.28974	-0.100345	1.03009	1.41087	0.339169	0.0323549	0.62449	-0.919676	-0.214825	0.721834	-0.987887	-0.907337	0.0128369	-1.82164	-2.18632	-0.818072	-2.34111	-0.519235	0.283576	0.246065	0.951427	-0.808155	0.952194
Q9ESY8	Stau1 protein OS=Rattus norvegicus OX=10116 GN=Stau1 PE=2 SV=1 - [Q9ESY8_RAT]	-1.3562	-0.0896663	0.108522	-0.898789	-0.553725	0.0485815	-0.896171	-0.438474	-0.10664	-1.12082	-0.118743	-0.371233	-1.02302	-1.19084	-1.57818	-2.59053	0.289271	-0.029117	-1.16622	-0.334225	-0.0641712	-1.20976	-0.488121	-0.369761	-0.48278	0.4856	-0.81289	0.805415
Q4KLG3	Small vasohibin-binding protein OS=Rattus norvegicus OX=10116 GN=Svbp PE=3 SV=1 - [SVBP_RAT]	-1.69786	-0.0202425	0.12227	-1.41876	0.67072	0.77092	-0.707556	1.01568	1.10654	-0.441364	-0.165339	-0.0395433	-1.58967	-0.371729	-0.285634	-1.83171	-0.544361	-0.368132	-2.03896	-0.315421	-0.144913	-1.82423	-0.27319	-0.177693	-0.0670447	0.898563	-0.813802	0.756689
A1E5S7	Nel-like 2 splice variant OS=Rattus norvegicus OX=10116 GN=Nell2 PE=2 SV=1 - [A1E5S7_RAT]	-1.24229	0.628444	0.497522	-0.321689	0.0890413	-0.0841944	-0.840847	-0.0844426	-0.267018	-1.0931	0.327485	0.179844	-0.648458	0.0841389	-0.103202	-0.927451	-0.457843	-0.55505	-1.50405	-1.278	-1.38093	-2.33842	-0.266007	-0.443945	-0.18427	0.604279	-0.818268	0.695428
M0R4R4	Growth arrest-specific protein 7 OS=Rattus norvegicus OX=10116 GN=Gas7 PE=4 SV=2 - [M0R4R4_RAT]		0.0272642		-0.222342	-1.14744		-1.3768	0.483714		0.175586				-0.118151		-0.429213	-1.19708		-1.54276						-0.343336	0.750987	-0.821802	0.660774
A0A0G2K7X3	Nuclear ubiquitous casein and cyclin-dependent kinase substrate 1 OS=Rattus norvegicus OX=10116 GN=Nucks1 PE=1 SV=1 - [A0A0G2K7X3_RAT]	-2.15331	0.103959	0.573002	-1.73366	0.630258	0.703901	-0.918558	0.982419	1.39981	-0.615434	0.0444989	0.496824	-1.45171	-0.313371	0.0992527	-1.90457	-0.569752	-0.0669938	-2.13623	-0.809009	-0.311971	-2.3897	-0.235845	0.155347	-0.0405242	1.09753	-0.82788	0.9072
F1M7V6	Cell adhesion molecule 4 OS=Rattus norvegicus OX=10116 GN=Cadm4 PE=1 SV=2 - [F1M7V6_RAT]	-0.361953	-0.673987	-0.727913	-0.758992	-0.761912	-0.683203	-0.787874	0.222656	0.0924953	0.0597773	-0.745345	-0.550388	-0.799075	-0.0467847	-0.51264	-0.719927	-0.836017	-1.04236	-1.33156	-1.41608	-1.33776	-1.60876	-0.153928	-0.157996	-0.473053	0.380673	-0.83024	0.534309
G3V8P3	Cadherin EGF LAG seven-pass G-type receptor 2 OS=Rattus norvegicus OX=10116 GN=Celsr2 PE=1 SV=1 - [G3V8P3_RAT]	-0.202981	-0.52401	-0.406166	-0.613604	-0.876159	-0.800628	-0.945508	-0.209515	-0.143323	-0.35763	-0.263305	-0.162178	-0.378708	-0.129469	-0.0680435	-0.28052	-0.74973	-0.59817	-0.935398	-2.23706	-2.09122	-2.43693	-0.0872401	-0.016412	-0.458751	0.289585	-0.834075	0.905255
D4A9J4	Nuclear receptor-binding SET domain protein 2 OS=Rattus norvegicus OX=10116 GN=Nsd2 PE=1 SV=2 - [D4A9J4_RAT]	-2.10054	0.445188	0.823807	-1.24084	1.022	0.790515	-0.643786	1.44353	0.91196	-0.301026	0.470047	0.20266	-1.24179	-0.26793	0.0542696	-2.01542	-0.0836744	0.32866	-1.86578	-1.04197	-0.635361	-2.83829	-0.388365	-0.0567625	0.151959	1.04027	-0.837702	0.979483
D3ZHG8	Golgi associated, gamma adaptin ear containing, ARF binding protein 3 (Predicted) OS=Rattus norvegicus OX=10116 GN=Gga3 PE=1 SV=1 - [D3ZHG8_RAT]						-1.95189			-0.861559									-0.842487							-1.40672	0.770979	-0.842487	#DIV/0!
D4A559	Dematin actin-binding protein OS=Rattus norvegicus OX=10116 GN=Dmtn PE=1 SV=1 - [D4A559_RAT]	-0.989199	-0.13834	-0.209616	-0.945146	-0.0657062	-0.282177	-0.70553	0.0196974	-0.308688	-1.15606	-0.491387	-0.525653	-1.08306	-0.113025	-0.226219	-1.08043	-0.575074	-0.621277	-1.20103	-1.28081	-1.26363	-2.11865	-0.281737	-0.314684	-0.48315	0.389092	-0.846635	0.592857
B0BNB2	Density-regulated protein OS=Rattus norvegicus OX=10116 GN=Denr PE=2 SV=1 - [B0BNB2_RAT]	-1.53611	0.176238	0.0805303	-1.29494	0.771205	0.756178	-0.493207	1.04612	1.11616	-0.616087	0.160107	0.00600343	-1.39256	-0.449867	-0.382949	-1.73034	-0.2963	-0.274613	-1.99606	-0.591665	-0.381808	-2.18307	-0.290946	-0.226699	0.0143496	0.864808	-0.849739	0.7485
F1M173	Contactin-5 OS=Rattus norvegicus OX=10116 GN=Cntn5 PE=4 SV=3 - [F1M173_RAT]	0.0664334	0.219607	-0.856809	-0.928424	-1.52518	-1.55307	-0.471287				-0.382023	-1.13608	-0.877717	-0.753835	-1.09339	-0.376759	-0.505014	-1.31301	-1.27971		-1.69642	-1.67679	0.322585	-0.112348	-0.729648	0.637788	-0.851127	0.642676
P54258	Atrophin-1 OS=Rattus norvegicus OX=10116 GN=Atn1 PE=1 SV=1 - [ATN1_RAT]	-1.88768	0.826007	0.0112992	-1.41917	0.65621	0.522865	-0.906825	1.57375	0.640105	-0.840345	0.32494	-0.175538	-1.67029	0.455507	-0.3084	-1.56082	0.0579504	-0.392094	-2.00755	-0.387923	-1.45987	-2.85378	0.12561	-0.220952	-0.0561983	1.02146	-0.851884	1.02238
O35986	Zinc finger Ran-binding domain-containing protein 2 OS=Rattus norvegicus OX=10116 GN=Zranb2 PE=1 SV=2 - [ZRAB2_RAT]	-0.683143	-0.145797	0.131483	-0.441162	0.402083	0.538094	-0.147681	0.458101	0.869902	0.279449	-0.476747	-0.333814	-0.857269	0.0450433	0.290517	-0.488905	-1.21685	-0.49841	-1.35754	-2.11301	-1.59609	-2.27406	-0.0314712	-0.146296	0.037564	0.480468	-0.853695	0.857742
Q498C9	RCG33491, isoform CRA_b OS=Rattus norvegicus OX=10116 GN=Zfp207 PE=1 SV=1 - [Q498C9_RAT]	-1.60498	-0.027145	0.232856	-1.19929	0.514624	0.732312	-0.773727	0.747688	0.956037	-0.567238	-0.221498	0.0217848	-1.68862	-0.476163	-0.272581	-1.77963	-0.665443	-0.371726	-2.00352	-0.503222	-0.215226	-1.85551	-0.32914	-0.116156	-0.0990488	0.808794	-0.856412	0.737173
Q5FVI0	Arpp-21 protein OS=Rattus norvegicus OX=10116 GN=Arpp21 PE=1 SV=1 - [Q5FVI0_RAT]	-1.73763	-0.534085	2.25594	-0.0533399	-0.48436	2.26336	0.0166302	-1.38704	1.35134	-0.964813	-1.38582	1.38749	-0.930883										-2.19223	0.550786	0.0606399	1.4218	-0.857442	1.37298
F1M0N1	Tyrosine-protein kinase OS=Rattus norvegicus OX=10116 GN=Abl2 PE=1 SV=2 - [F1M0N1_RAT]		-0.38723	-0.321071		-0.344721	-0.320875		-0.410378	-0.395871		-0.747535	-0.698094		-1.56983	-0.922447		-1.36218	-1.26231		-0.468381	-0.374227		-0.575782	-0.369988	-0.453222	0.170216	-0.863142	0.48284
G3V949	CAP-Gly domain-containing linker protein 2 OS=Rattus norvegicus OX=10116 GN=Clip2 PE=1 SV=1 - [G3V949_RAT]	-0.928661	0.107961	0.102127	-0.731871	0.0352988	0.101126	-0.836901	0.315255	0.304934	-0.591658	-0.220929	-0.309882	-1.24447	0.228514	0.212545	-0.750195	-0.464459	-0.394807	-1.55759	-1.82139	-1.77534	-2.77395	-0.019973	-0.0160306	-0.2211	0.45052	-0.864763	0.962835
A0A0G2JZL4	NHS-like 1 OS=Rattus norvegicus OX=10116 GN=Nhsl1 PE=4 SV=1 - [A0A0G2JZL4_RAT]	-0.875826	-0.627902	-0.786544	-0.826209	-1.22519	-1.02774	-1.04483	-1.02182	-0.770145	-1.06181	-1.0367	-0.578597	-0.882676	-0.274771	-0.296604	-0.451917	-1.36269	-0.246173	-0.687133	-1.75468	-1.04221	-1.27397	-1.43425	-0.723524	-0.906943	0.194299	-0.869217	0.508001
Q8K3F3	Protein phosphatase 1 regulatory subunit 14B OS=Rattus norvegicus OX=10116 GN=Ppp1r14b PE=2 SV=1 - [PP14B_RAT]	-0.955742	-0.469349	-0.230332	-1.05179	0.524542	0.721245	-0.0376567	-0.143217	0.0441476	-0.784181	-0.628029	-0.40573	-1.23628	-0.221438	-0.0388398	-0.865338	-0.939547	-0.666814	-1.61806	-1.31402	-1.047	-2.00674	-0.347152	-0.155151	-0.284675	0.548864	-0.871366	0.614698
F1M110	Glycylpeptide N-tetradecanoyltransferase OS=Rattus norvegicus OX=10116 GN=Nmt2 PE=1 SV=3 - [F1M110_RAT]	-1.46404		0.297532	-1.43821		0.708415	-0.964767		0.698391	-1.04422		0.288473	-1.45636		-0.0146532	-1.75543		-0.197533	-2.06306					0.250834	-0.364803	0.950918	-0.872701	0.999126
Q66H15	Regulator of microtubule dynamics protein 3 OS=Rattus norvegicus OX=10116 GN=Rmdn3 PE=1 SV=1 - [RMD3_RAT]	-0.109393				-2.09898	-1.10188	-0.619572				-0.684957	0.337742	0.748398	-1.32104	-0.338037	-0.259345	-2.45458	-1.38144	-1.09149	-1.24032	-0.172903	-0.457127	-1.7603	-0.767902	-0.712839	0.842625	-0.874673	0.847262
B2GV05	RNA-binding protein 5 OS=Rattus norvegicus OX=10116 GN=Rbm5 PE=1 SV=1 - [RBM5_RAT]	-1.45106		-0.775534	-0.870358		-0.366163	-1.17826		0.408007			-0.588993	-1.7531		-0.430277	-1.75623		0.346172	-1.43971		0.265757	-1.33178		-0.900473	-0.688908	0.602513	-0.874956	0.85073
Q6U6G5	Zinc finger CCCH domain-containing protein 15 OS=Rattus norvegicus OX=10116 GN=Zc3h15 PE=1 SV=1 - [ZC3HF_RAT]	-0.921116	0.192121	0.399323	-0.404029	-0.112714	0.0521753	-0.688619	0.19174	0.34729	-0.462931	-1.55958	-1.36909	-2.18154	0.312825	0.463609	-0.344781	-1.78406	-1.54314	-2.47628	-0.711997	-0.476799	-1.41843	-0.298819	-0.138633	-0.361286	0.661248	-0.88317	0.971491
Q5XHY1	Capping protein, Arp2/3 and myosin-I linker protein 3 OS=Rattus norvegicus OX=10116 GN=Carmil3 PE=2 SV=2 - [CARL3_RAT]					-1.23771	-0.62106					-0.612676	0.0295741		-0.672694	-0.0701455		-1.7321	-1.03942					-1.20952	-0.597566	-0.610469	0.517432	-0.886907	0.572432
P60825	Cold-inducible RNA-binding protein OS=Rattus norvegicus OX=10116 GN=Cirbp PE=2 SV=1 - [CIRBP_RAT]	-0.962413	0.100844	0.307058	-0.640239	0.265114	0.376573	-0.457606	0.246731	0.303731	-0.776296	-0.209999	-0.0754126	-1.13578	-0.27476	-0.370535	-1.38879	-0.415824	-0.560009	-1.69256	-1.01583	-1.39725	-2.37949	-0.0890477	-0.00915981	-0.126826	0.474306	-0.894087	0.728905
P13852	Major prion protein OS=Rattus norvegicus OX=10116 GN=Prnp PE=1 SV=2 - [PRIO_RAT]	-1.19722	-0.52379	-0.144831	-0.894072	-0.103753	0.232893	-0.453789	-0.45933	-0.132023	-0.888132	-0.249371	0.11287	-0.645462	-0.564792	-0.654233	-1.29951	-1.18251	-0.830665	-2.3461	-0.702381	-0.707409	-1.48593	-0.151366	-0.179357	-0.391712	0.431679	-0.89581	0.608428
D4A9A3	Centromere protein V OS=Rattus norvegicus OX=10116 GN=Cenpv PE=1 SV=3 - [D4A9A3_RAT]	-1.17282	-0.136564	1.05507	-1.14246	0.32393	1.47326	-0.105958	0.52083	1.09225	-0.11969	-0.511474	0.0948832	-1.11928	-0.935197	0.200024	-1.9534	-1.4721	-0.246741	-1.89459	-0.917816	-0.266746	-1.6101	-0.564672	0.0113865	0.114272	0.836209	-0.897436	0.736135
P31424	Metabotropic glutamate receptor 5 OS=Rattus norvegicus OX=10116 GN=Grm5 PE=1 SV=2 - [GRM5_RAT]			-0.245925			0.00141429			-1.03107						-0.53139			-1.11708			-1.34057		-0.631082		-0.425193	0.539081	-0.905031	0.387005
D3ZTF1	Solute carrier family 4 member 1 adaptor protein OS=Rattus norvegicus OX=10116 GN=Slc4a1ap PE=1 SV=3 - [D3ZTF1_RAT]	-1.2575			-1.0793		0.691044	-0.986583			-0.469048					0.0709929	-1.09816			-1.68866						-0.620276	0.789519	-0.905276	0.895544
D3ZPT0	Proline-rich 36 OS=Rattus norvegicus OX=10116 GN=Prr36 PE=4 SV=2 - [D3ZPT0_RAT]	-0.751188	-0.264527	0.339792	-0.721969	0.0404052	0.465347	-0.500842	0.191987	0.778757	-0.535666	-0.573391	-0.0866398	-1.1377	-0.288356	0.100314	-0.917007	-0.765733	-0.205175	-1.61195	-1.82548	-1.28885	-2.71252	-0.421741	0.0854846	-0.134828	0.503477	-0.915727	0.849016
F1M2K6	Plakophilin 4 OS=Rattus norvegicus OX=10116 GN=Pkp4 PE=1 SV=2 - [F1M2K6_RAT]		0.751302		-0.391028	0.0264083		-1.09568				-0.323667		-1.4918				0.168419		-1.06998	-0.47206		-1.72467			-0.206532	0.672689	-0.918021	0.771725
D3ZWB1	LSM1 homolog, U6 small nuclear RNA associated (S. cerevisiae) (Predicted) OS=Rattus norvegicus OX=10116 GN=Lsm1 PE=4 SV=1 - [D3ZWB1_RAT]	-0.525972	-0.463472	-0.383652	-0.665508	-0.65842	-0.620913	-0.840211	0.0699443	0.0981115	-0.190613	-0.810948	-0.747846	-1.03879	-1.78346	-1.76005	-2.04695	-0.254681	-0.141145	-0.552791	-0.93325	-0.825435	-1.24557	-0.297789	-0.264985	-0.478292	0.320391	-0.928741	0.664001
Q923W4	Hepatoma-derived growth factor-related protein 3 OS=Rattus norvegicus OX=10116 GN=Hdgfl3 PE=1 SV=1 - [HDGR3_RAT]	-2.01266	0.00273891	0.050511	-1.50752	0.935615	0.820227	-0.523151	0.726413	0.629797	-0.870576	0.184566	0.133668	-1.18387	0.115743	-0.145306	-1.40515	-0.517587	-0.573018	-1.93723	-1.14051	-1.29526	-2.81138	-0.194031	-0.0658926	-0.119198	0.939608	-0.929458	0.869547
D4A0X3	AP2-interacting clathrin-endocytosis protein OS=Rattus norvegicus OX=10116 GN=Kiaa1107 PE=1 SV=2 - [K1107_RAT]	-1.4477	0.160062	0.0205889	-1.15424	-0.00528853	0.150749	-1.02039	0.119573	0.247538	-1.03475	0.0117356	-0.0719382	-1.41792	-0.00114176	0.0987688	-1.05057	-0.385963	-0.436238	-1.76283	-1.52498	-1.13762	-2.98877	-0.299356	-0.248842	-0.335338	0.626698	-0.929623	0.899721
D3ZWU1	Bromodomain containing 3 (Predicted), isoform CRA_b OS=Rattus norvegicus OX=10116 GN=Brd3 PE=1 SV=2 - [D3ZWU1_RAT]	-1.2388	-0.297494	-0.0709485	-0.670328	0.510288	1.02683	0.1577	0.978195	1.19726	0.532429	-0.034995	0.192372	-0.667975	-0.199885	-0.15205	-0.634174	-0.704996	-0.36733	-1.24637	-1.94943	-1.56018	-2.45131	-0.821057	-0.506819	0.190209	0.719533	-0.938464	0.720012
D3ZTW6	Coiled-coil serine-rich protein 1 OS=Rattus norvegicus OX=10116 GN=Ccser1 PE=4 SV=2 - [D3ZTW6_RAT]	-0.842105	0.190078	0.812617	-0.660537	0.513665	1.09389	-0.316705	-0.180294	0.390593	-1.08943	-0.0643243	0.541497	-0.940748	0.3179	0.88402	-0.594171	-0.97337	-0.317115	-1.92006	-2.69008	-2.03954	-3.65098	0.0346559	0.610179	0.0324123	0.67819	-0.939942	1.39325
A0A0U1RRV7	RCG61099, isoform CRA_b OS=Rattus norvegicus OX=10116 GN=Srsf3 PE=1 SV=1 - [A0A0U1RRV7_RAT]	-1.32814	0.387654	0.64435	-1.06831	1.49721	1.59712	-0.0660969	1.55313	1.62014	-0.227323	0.202737	0.396786	-1.54774	-0.226176	0.181686	-1.7068	-0.254769	-0.0840007	-1.98871	-1.67618	-1.20558	-3.51593	0.269235	0.434176	0.434106	1.01325	-0.943399	1.19185
Q562B0	Spock1 protein (Fragment) OS=Rattus norvegicus OX=10116 GN=Spock1 PE=2 SV=1 - [Q562B0_RAT]	-0.859453	-0.238906	-0.342877	-1.19358	0.0441491	-0.102135	-0.890279	-0.128234	-0.283858	-1.14143	-0.352337	-0.473026	-1.33282	-0.351375	-0.511764	-1.3675	-0.738749	-0.809004	-1.7895	-1.13202	-1.20799	-2.19697	0.121367	-0.0296205	-0.49683	0.418721	-0.945495	0.693465
A0A0G2JUA6	WW domain-binding protein 11-like 1 OS=Rattus norvegicus OX=10116 GN=Wbp11l1 PE=1 SV=1 - [A0A0G2JUA6_RAT]	-1.09996	-0.0712873	0.936207	-0.697849	0.291103	1.25628	-0.315213	0.54333	1.49917	-0.141753	-0.569199	0.421578	-1.22157	-0.976867	-0.0257906	-1.66488	-1.02951	0.011697	-1.75215	-1.69195	-0.656461	-2.4288	-0.447248	0.51323	0.171035	0.800813	-0.947525	0.865056
P41777	Nucleolar and coiled-body phosphoprotein 1 OS=Rattus norvegicus OX=10116 GN=Nolc1 PE=1 SV=2 - [NOLC1_RAT]	-0.694249	0.0952687	0.649987	-0.374266	0.667269	0.895797	0.0375148	0.602003	0.827694	0.0762127	-0.468136	0.143446	-0.867945	-0.360453	0.1972	-0.661601	-0.795001	-0.388922	-1.36721	-2.69218	-2.02609	-2.49504	-0.266681	0.129675	0.204878	0.530184	-0.966187	0.975901
D4A249	Metallo-beta-lactamase domain-containing 2 OS=Rattus norvegicus OX=10116 GN=Mblac2 PE=1 SV=1 - [D4A249_RAT]	0.37516	-0.105395	-1.02893	-0.521565	-0.33407	-1.29992	-0.729994	-0.293162	-1.26835	-0.767852	-0.632433	-1.57268	-1.07441	-1.00487	-1.98483	-1.4825	-0.791396	-1.68121	-1.30364	-0.554479	-1.45002	-1.08093	0.817476	-0.153074	-0.681599	0.555917	-0.978657	0.752608
G3V9G1	Adenylate cyclase OS=Rattus norvegicus OX=10116 GN=Adcy5 PE=3 SV=1 - [G3V9G1_RAT]		-0.0263302	1.23624	-0.677825				-0.746968	0.463947	-1.45698	0.00432944	1.25018	-0.672973				-1.26455	0.0317357	-2.01212						0.00582346	0.959697	-0.979476	0.868736
D4A720	RCG61762, isoform CRA_d OS=Rattus norvegicus OX=10116 GN=Srsf7 PE=1 SV=1 - [D4A720_RAT]	-0.776924	0.536569	0.320974	-0.800375	0.573993	0.370262	-0.232281	0.888399	0.660899	-0.0459451	-0.50908	-0.351078	-1.41071	-0.359451	-0.294973	-1.29673	-0.786486	-0.631874	-1.75838	-1.38388	-1.45802	-2.32344	-0.0328838	-0.0366567	0.0529511	0.582517	-0.981125	0.731627
A0A0G2JVD6	5'-AMP-activated protein kinase subunit gamma-1 OS=Rattus norvegicus OX=10116 GN=Kmt2d PE=1 SV=1 - [A0A0G2JVD6_RAT]	-1.16513	-1.00495	-0.188693	-2.07228	-1.33483	-0.560888	-2.38192	0.278411	1.04301	-0.847443	-0.278788	0.52075	-1.37193	-1.09777	-0.337937	-2.22656	-0.475939	0.374032	-1.63934	-1.77872	-0.934466	-2.95633	-0.0716502	0.697589	-0.666062	1.01695	-0.984919	1.08044
G3V6S8	Serine/arginine-rich splicing factor 6 OS=Rattus norvegicus OX=10116 GN=Srsf6 PE=1 SV=1 - [SRSF6_RAT]	-0.170657	0.424585	0.295066	-0.0684413	0.71591	0.422456	0.173838	1.16765	0.832076	0.668218	0.220397	-0.0359036	-0.427291	0.054505	0.220283	-0.115958	-0.689171	-0.559397	-1.07316	-3.06853	-3.3264	-3.45796	0.264909	0.326739	0.387099	0.401852	-0.987619	1.44906
Q63965	Sideroflexin-1 OS=Rattus norvegicus OX=10116 GN=Sfxn1 PE=2 SV=4 - [SFXN1_RAT]			-0.0255754												-0.977517						-1.66678			-0.322971	-0.0255754		-0.989088	0.671977
B1WBT4	SFRS protein kinase 2 OS=Rattus norvegicus OX=10116 GN=Srpk2 PE=1 SV=1 - [B1WBT4_RAT]	-1.11974	-1.35196	-1.25857	-2.03653	-0.226351	-0.175267	-0.890669	0.0333766	0.0751218	-0.709707	-0.378121	-0.301441	-1.08849	-0.589938	-0.552959	-1.33596	-0.560047	-0.432933	-1.34068	-1.5557	-1.43431	-2.35055	-0.409028	-0.362646	-0.694987	0.649229	-1.0011	0.617675
F1LPP6	A-kinase anchor protein 5 OS=Rattus norvegicus OX=10116 GN=Akap5 PE=1 SV=1 - [F1LPP6_RAT]	-1.55366	-0.447833	0.618052	-1.20594	-0.623925	0.317546	-1.21901	-0.253197	0.605475	-0.985271	-0.642376	0.102701	-1.47653	-0.72321	0.281006	-1.35482	-0.896798	-0.280718	-1.74689	-1.76095	-0.868633	-2.60096	-0.800773	-0.0897907	-0.44062	0.733714	-1.02659	0.807663
Q64350	Translation initiation factor eIF-2B subunit epsilon OS=Rattus norvegicus OX=10116 GN=Eif2b5 PE=1 SV=2 - [EI2BE_RAT]		-0.779882	-0.154206		-0.641713	-0.0572652		0.0184789	0.592503		-0.120397	0.488561		-2.28635	-1.71601		-1.58757	-0.927092		-0.694435	-0.0396784		-0.778623	-0.198878	-0.0817401	0.477823	-1.02858	0.776236
Q09167	Serine/arginine-rich splicing factor 5 OS=Rattus norvegicus OX=10116 GN=Srsf5 PE=1 SV=1 - [SRSF5_RAT]	-1.45746	-0.389628	0.0334814	-0.91258	0.557937	1.05236	0.0552314	0.553589	1.11096	-0.0278834	-0.340932	0.0565833	-1.37457	-0.346541	0.0177227	-0.930948	-0.565861	-0.117912	-1.66976	-2.10712	-1.66489	-3.22523	-0.423484	-0.0562671	0.0243053	0.749882	-1.03874	0.993039
F1LN57	Sterile alpha motif domain-containing protein 14 OS=Rattus norvegicus OX=10116 GN=Samd14 PE=1 SV=3 - [F1LN57_RAT]	-1.10644	-0.70722	-0.661068	-1.28613	-0.172026	-0.168186	-0.737736	0.30095	0.295451	-0.852881	0.0451259	0.074561	-0.828152	-0.753506	-0.763772	-1.85768	-0.807239	-0.72737	-1.99862	-1.01535	-0.941204	-2.22095	-0.324115	-0.324978	-0.414633	0.545015	-1.04691	0.630362
A0A0A0MXV8	Gamma-aminobutyric acid type B receptor subunit 2 OS=Rattus norvegicus OX=10116 GN=Gabbr2 PE=1 SV=1 - [A0A0A0MXV8_RAT]		-1.19889	-0.618409								-1.24852	-0.684758					-1.35492	-0.740717							-0.937645	0.332044	-1.04782	0.434304
F1M7K7	Multifunctional fusion protein OS=Rattus norvegicus OX=10116 GN=Cacng8 PE=1 SV=1 - [F1M7K7_RAT]	-0.925642	-1.28975	-0.67347	-1.48982	-0.845352	-0.27138	-1.02518	-0.646913	-0.0822807	-0.905503	-0.685154	-0.085587	-0.911032	-0.273133	0.286734	-0.534657	-1.63232	-0.982323	-1.92847	-2.04875	-1.40447	-2.3591	-0.699427	-0.130158	-0.743836	0.438502	-1.05143	0.831021
Q63627	Splicing factor, arginine/serine-rich 15 (Fragment) OS=Rattus norvegicus OX=10116 GN=Scaf4 PE=1 SV=1 - [SFR15_RAT]				-0.600545						-0.352121									-1.05538			-1.05682			-0.476333	0.175663	-1.0561	0.00101909
P62997	Transformer-2 protein homolog beta OS=Rattus norvegicus OX=10116 GN=Tra2b PE=1 SV=1 - [TRA2B_RAT]	-0.28356	0.537807	0.25135	0.102771	0.71972	-0.0702419	-0.108433	0.764768	0.461935	-0.0104269	0.043863	-0.193694	-0.612126	0.267277	-0.299392	-0.629818	-0.16672	-0.227659	-0.892974	-3.24805	-3.32221	-3.77338	0.171136	-0.12706	0.184655	0.357606	-1.07175	1.47391
A0A0G2JWM9	TBC1 domain family, member 22B OS=Rattus norvegicus OX=10116 GN=Tbc1d22b PE=1 SV=1 - [A0A0G2JWM9_RAT]								-0.451724	-0.723393											-0.995507	-1.18753				-0.587558	0.1921	-1.09152	0.13578
D4A206	Treacle ribosome biogenesis factor 1 OS=Rattus norvegicus OX=10116 GN=Tcof1 PE=1 SV=2 - [D4A206_RAT]	-1.11958	0.0792211	0.625136	-0.601228	0.266064	0.527906	-0.508096	0.514659	0.87702	-0.380328	-0.0304332	0.42606	-0.915531	-0.0513332	0.453947	-0.828068	-0.875464	-0.468646	-1.67117	-2.57052	-2.29202	-3.4569	-0.330889	-0.0925018	0.0563667	0.598685	-1.09159	1.17325
D4A205	APC2, WNT-signaling pathway regulator OS=Rattus norvegicus OX=10116 GN=Apc2 PE=4 SV=1 - [D4A205_RAT]	-0.670855	-0.00602872	-0.110513	-0.83932	-0.0401717	0.251934	-0.414315	0.802154	0.694211	-0.0414649	-0.646183	-0.767384	-1.50528	-0.464049	-0.624951	-1.3588	-0.841928	-0.912695	-1.77129	-1.52621	-1.6027	-2.46978	-0.0632303	0.0370831	-0.148995	0.54528	-1.09199	0.744152
Q6AY96	General transcription factor IIF subunit 1 OS=Rattus norvegicus OX=10116 GN=Gtf2f1 PE=1 SV=1 - [T2FA_RAT]	-2.15412	0.216862	1.15171	-1.33098	0.799002	1.69154	-0.532427	1.27952	2.16272	-0.244025	0.087798	1.00593	-1.33656	0.375723	1.25416	-1.08428	-0.7768	0.191768	-2.27142	-2.83733	-1.87449	-4.34616	-0.729433	0.158403	0.344462	1.26269	-1.10637	1.56081
D4ABZ3	Apoptosis-associated tyrosine kinase OS=Rattus norvegicus OX=10116 GN=Aatk PE=1 SV=2 - [D4ABZ3_RAT]	-1.02024	0.117664	0.212048	-0.508717	-0.734044	-0.681972	-1.34018	-0.199774	-0.157043	-0.884676	-0.180715	-0.103048	-0.832904	0.0138867	0.0518525	-0.67395	-0.568194	-0.440094	-1.29065	-2.79457	-2.67219	-3.53124	-0.367711	-0.320343	-0.456724	0.481079	-1.11884	1.20488
P20266	POU domain, class 4, transcription factor 1 OS=Rattus norvegicus OX=10116 GN=Pou4f1 PE=2 SV=3 - [PO4F1_RAT]	-1.01746	0.345562	-0.451676	-0.808544	0.373756	-0.465794	-0.760104				-0.97961	-1.79357	-2.15952	-0.501222	-1.35488	-1.71678	-0.625864	-1.38939	-1.87604				0.162789	-0.681464	-0.617493	0.679305	-1.12693	0.758336
F1LS02	Nuclear pore complex protein Nup155 OS=Rattus norvegicus OX=10116 GN=Nup155 PE=1 SV=1 - [F1LS02_RAT]		-1.46667			-0.392011						-0.144422						-0.823127			-0.626694			-1.94994		-0.6677	0.702913	-1.13325	0.714059
P62329	Thymosin beta-4 OS=Rattus norvegicus OX=10116 GN=Tmsb4x PE=1 SV=2 - [TYB4_RAT]	-2.10266	0.316685	-0.366701	-1.54086	0.458402	-0.0379864	-1.44893	0.713063	0.0750181	-1.14916	-0.113915	-0.736152	-2.16949	0.642826	-0.310951	-1.4357	-0.360167	-0.968528	-2.30223	-1.18495	-1.71599	-3.08189	0.0343853	-0.790606	-0.494433	0.894282	-1.13694	1.07057
M0RBL8	Transcription elongation factor A (SII)-like 6 OS=Rattus norvegicus OX=10116 GN=Tceal6 PE=1 SV=1 - [M0RBL8_RAT]	-1.91961		-0.826795	-0.694858		-0.551762	-0.357267		0.344857	0.469926		-1.56764	-1.4448		-0.465339	-0.338439		-1.33076	-1.32861					-2.07241	-0.637894	0.830266	-1.16339	0.652479
M0R8J3	Junction mediating and regulatory protein, p53 cofactor OS=Rattus norvegicus OX=10116 GN=Jmy PE=1 SV=2 - [M0R8J3_RAT]		-1.16213	-0.480587		-0.459689	0.179542		0.501954	1.13185								-1.57076	-0.855501		-1.4833	-0.773759				-0.0481772	0.817823	-1.17083	0.414198
E9PU15	Dicer 1 ribonuclease III OS=Rattus norvegicus OX=10116 GN=Dicer1 PE=1 SV=2 - [E9PU15_RAT]		-0.688664	-1.11332		-0.388325	-0.855292		0.0433366	-0.43297		0.388451	-0.0529206		-1.11804	-1.59912		-1.79627	-2.18721		-0.663427	-1.06009		-0.28097	-0.75264	-0.387463	0.498293	-1.18222	0.637611
F1M4I4	Uncharacterized protein OS=Rattus norvegicus OX=10116 PE=1 SV=2 - [F1M4I4_RAT]			-1.35803	-1.97161		0.0740459	-0.476982		-0.794041	-1.4145		-1.08921	-1.71188					-1.24046	-1.98383		-0.146319	-0.898184			-1.00433	0.673472	-1.19614	0.720992
D4A7Y4	Uncharacterized protein OS=Rattus norvegicus OX=10116 GN=Fam171a1 PE=1 SV=3 - [D4A7Y4_RAT]			-1.21316			-0.109288			-0.606103									-1.2539							-0.642849	0.55285	-1.2539	#DIV/0!
D3ZSY8	TBC1 domain family, member 10b OS=Rattus norvegicus OX=10116 GN=Tbc1d10b PE=1 SV=1 - [D3ZSY8_RAT]		-0.935392	0.498692	-1.6923	0.369086	1.76086	-0.367572	-0.77221	0.610222	-1.58763										-1.45716	0.00491709	-2.32435			-0.235138	1.13749	-1.25887	1.17723
D4A9L2	RCG34610, isoform CRA_c OS=Rattus norvegicus OX=10116 GN=Srsf1 PE=1 SV=1 - [D4A9L2_RAT]	-0.942515	0.0697948	0.225099	-0.696293	0.0825644	0.360373	-0.737941	0.563982	0.895672	-0.216854	-0.327706	-0.169737	-0.975648	0.468519	0.462612	-0.652255	-0.668848	-0.540298	-1.54779	-3.74878	-3.46814	-4.60813	-0.0165288	-0.022454	-0.0744634	0.551604	-1.27648	1.72442
D4A2F0	G protein subunit beta 1-like OS=Rattus norvegicus OX=10116 GN=Gnb1l PE=4 SV=1 - [D4A2F0_RAT]			-0.660674									-2.09207			-1.61254			-1.37614						-0.911384	-1.37637	1.01215	-1.30002	0.356722
D4ACN4	Zinc finger protein 609 OS=Rattus norvegicus OX=10116 GN=Zfp609 PE=1 SV=1 - [D4ACN4_RAT]	-0.991762			0.787933			0.596566			0.415641			-1.17612						-1.48423						0.202094	0.81029	-1.33018	0.217871
Q5XIE0	Acidic leucine-rich nuclear phosphoprotein 32 family member E OS=Rattus norvegicus OX=10116 GN=Anp32e PE=2 SV=1 - [AN32E_RAT]				-0.995491						-0.200108						-1.33164									-0.5978	0.562421	-1.33164	#DIV/0!
F1LQS1	Metastasis-associated protein MTA1 OS=Rattus norvegicus OX=10116 GN=Mta1 PE=1 SV=2 - [F1LQS1_RAT]		-1.25381			-0.370057			-0.868778			-0.268821			-1.16719						-1.56823					-0.690366	0.45811	-1.36771	0.283577
Q6PDU1	Serine/arginine-rich splicing factor 2 OS=Rattus norvegicus OX=10116 GN=Srsf2 PE=1 SV=3 - [SRSF2_RAT]	-0.838551	0.145748	0.149182	-0.54282	0.487897	0.566816	-0.152358	0.644311	0.655379	-0.025903	-0.442257	-0.511711	-1.18298	-0.442054	-0.461897	-1.16859	-0.975043	-0.947799	-1.77557	-2.74332	-2.94742	-3.89967	-0.00754659	-0.0899957	0.0113111	0.515672	-1.38682	1.22567
P52925	High mobility group protein B2 OS=Rattus norvegicus OX=10116 GN=Hmgb2 PE=2 SV=2 - [HMGB2_RAT]		-0.767901		-1.9755	0.537867		-0.649484	1.49365		0.227534	0.117013		-1.11639							-0.943709		-2.26159			-0.14526	1.10696	-1.44056	0.716252
Q6J4I0	Protein phosphatase 1 regulatory subunit 1B OS=Rattus norvegicus OX=10116 GN=Ppp1r1b PE=1 SV=1 - [PPR1B_RAT]		-0.554887	1.36338	-0.916338	-0.936549	0.93941	-1.27775	-0.551288	1.31533	-0.97126	-2.10664	-0.205083	-2.4939	-1.32227	0.539579	-1.74518	-2.26331	-0.311321	-2.72083						-0.354698	1.11679	-1.47389	1.20559
A0A0G2K2R0	Uncharacterized protein OS=Rattus norvegicus OX=10116 PE=1 SV=1 - [A0A0G2K2R0_RAT]	-0.640697			-0.481868			-0.318709						-1.10244						-1.97994						-0.480424	0.160999	-1.54119	0.620484
A0A0G2JYV0	Bromodomain-containing 4 OS=Rattus norvegicus OX=10116 GN=Brd4 PE=1 SV=1 - [A0A0G2JYV0_RAT]	-1.99504			-0.616837			-0.570434			-0.230191			-1.46847						-1.52626			-2.26629			-0.853125	0.780547	-1.75367	0.444881
Q9JI54	High mobility group protein HMGI-C (Fragment) OS=Rattus norvegicus OX=10116 GN=Hmgi-c PE=4 SV=1 - [Q9JI54_RAT]							-1.12373			-1.83044			-2.11314												-1.47708	0.499725	-2.11314	#DIV/0!
