# Supplementary material for: The Effect of Prenatal Food Restriction on Brain Proteome in Appropriately Grown and Growth Restricted Male Wistar Rats
Source: Front Neurosci. 2021 Apr 14;15:665354. doi: 10.3389/fnins.2021.665354 (PMC8079747; doi:10.3389/fnins.2021.665354)
Supplement: Supplementary Table 4 — Commonly up- or down-regulated proteins in both FGR and non-FGR vs. controls. [file Table_4.xlsx]

## Sheet: common_FGR and non-FGR
Accession	Description	Mean [FGR | c]	Mean [non-FGR | c]
P15429	Beta-enolase OS=Rattus norvegicus OX=10116 GN=Eno3 PE=1 SV=3 - [ENOB_RAT]	0.814534	5.66841
D3ZZ68	Synaptopodin 2-like OS=Rattus norvegicus OX=10116 GN=Synpo2l PE=1 SV=1 - [D3ZZ68_RAT]	0.973638	4.29807
G3V913	Heat shock 27kDa protein 1 OS=Rattus norvegicus OX=10116 GN=Hspb1 PE=1 SV=1 - [G3V913_RAT]	0.354072	3.8153
Q5EB88	Col6a2 protein (Fragment) OS=Rattus norvegicus OX=10116 GN=Col6a2 PE=2 SV=1 - [Q5EB88_RAT]	0.416969	3.14104
M0RBU0	Cartilage oligomeric matrix protein OS=Rattus norvegicus OX=10116 GN=Comp PE=4 SV=1 - [M0RBU0_RAT]	0.372672	2.96366
P04466	Myosin regulatory light chain 2, skeletal muscle isoform OS=Rattus norvegicus OX=10116 GN=Mylpf PE=1 SV=2 - [MLRS_RAT]	0.485891	2.82891
Q8CG08	Collagen triple helix repeat-containing protein 1 OS=Rattus norvegicus OX=10116 GN=Cthrc1 PE=1 SV=1 - [CTHR1_RAT]	0.717292	2.3573
P14141	Carbonic anhydrase 3 OS=Rattus norvegicus OX=10116 GN=Ca3 PE=1 SV=3 - [CAH3_RAT]	0.86368	2.193
P05943	Protein S100-A10 OS=Rattus norvegicus OX=10116 GN=S100a10 PE=1 SV=2 - [S10AA_RAT]	0.705376	2.18118
M0R6K0	Laminin subunit beta-2 OS=Rattus norvegicus OX=10116 GN=Lamb2 PE=1 SV=1 - [M0R6K0_RAT]	1.29372	1.55263
P20762	Ig gamma-2C chain C region OS=Rattus norvegicus OX=10116 PE=2 SV=1 - [IGG2C_RAT]	0.504706	2.29421
P17209	Myosin light chain 4 OS=Rattus norvegicus OX=10116 GN=Myl4 PE=2 SV=2 - [MYL4_RAT]	0.377913	2.27879
P16409	Myosin light chain 3 OS=Rattus norvegicus OX=10116 GN=Myl3 PE=1 SV=2 - [MYL3_RAT]	0.544019	2.09045
D3ZVB7	Osteoglycin OS=Rattus norvegicus OX=10116 GN=Ogn PE=1 SV=1 - [D3ZVB7_RAT]	0.481077	2.05742
F1LQ00	Collagen type V alpha 2 chain OS=Rattus norvegicus OX=10116 GN=Col5a2 PE=1 SV=3 - [F1LQ00_RAT]	0.365648	2.10202
A0A0G2K0J0	Transcription elongation factor spt6 OS=Rattus norvegicus OX=10116 GN=Supt6h PE=1 SV=1 - [A0A0G2K0J0_RAT]	1.65956	0.805776
D3ZJW3	PPFIA-binding protein 1 OS=Rattus norvegicus OX=10116 GN=Ppfibp1 PE=1 SV=1 - [D3ZJW3_RAT]	0.700404	1.73458
Q38PG1	AHNAK 1 (Fragment) OS=Rattus norvegicus OX=10116 PE=2 SV=1 - [Q38PG1_RAT]	0.850709	1.53525
I6L9G5	Rcn3 protein OS=Rattus norvegicus OX=10116 GN=Rcn3 PE=1 SV=1 - [I6L9G5_RAT]	0.437288	1.89528
P11762	Galectin-1 OS=Rattus norvegicus OX=10116 GN=Lgals1 PE=1 SV=2 - [LEG1_RAT]	0.45914	1.84786
Q6P6R6	Transglutaminase 2, C polypeptide OS=Rattus norvegicus OX=10116 GN=Tgm2 PE=2 SV=1 - [Q6P6R6_RAT]	0.864894	1.41728
G3V7R1	Nuclear pore complex protein Nup50 OS=Rattus norvegicus OX=10116 GN=Nup50 PE=1 SV=1 - [G3V7R1_RAT]	1.06817	1.19766
Q5I0E7	Transmembrane emp24 domain-containing protein 9 OS=Rattus norvegicus OX=10116 GN=Tmed9 PE=1 SV=1 - [TMED9_RAT]	0.970226	1.20277
Q66H98	Caveolae-associated protein 2 OS=Rattus norvegicus OX=10116 GN=Cavin2 PE=1 SV=3 - [CAVN2_RAT]	0.7989	1.36601
F1LMP9	Disabled homolog 2 OS=Rattus norvegicus OX=10116 GN=Dab2 PE=1 SV=3 - [F1LMP9_RAT]	0.920291	1.22785
Q8R4A2	Caveolin 1 (Fragment) OS=Rattus norvegicus OX=10116 PE=4 SV=1 - [Q8R4A2_RAT]	0.644367	1.50376
M0R7U6	RCG63233 OS=Rattus norvegicus OX=10116 GN=Sowahc PE=1 SV=1 - [M0R7U6_RAT]	0.748638	1.38112
D3Z9E1	Elastin microfibril interfacer 1 OS=Rattus norvegicus OX=10116 GN=Emilin1 PE=1 SV=1 - [D3Z9E1_RAT]	0.512435	1.60408
P29457	Serpin H1 OS=Rattus norvegicus OX=10116 GN=Serpinh1 PE=1 SV=1 - [SERPH_RAT]	0.421192	1.68659
C0JPT7	Filamin A OS=Rattus norvegicus OX=10116 GN=Flna PE=1 SV=1 - [C0JPT7_RAT]	0.641555	1.46134
Q5U367	Procollagen-lysine,2-oxoglutarate 5-dioxygenase 3 OS=Rattus norvegicus OX=10116 GN=Plod3 PE=2 SV=1 - [PLOD3_RAT]	0.71738	1.35428
Q5XFX7	RAD23 homolog A (S. cerevisiae) OS=Rattus norvegicus OX=10116 GN=Rad23a PE=1 SV=1 - [Q5XFX7_RAT]	1.17921	0.886881
B5DEY8	Sorting nexin OS=Rattus norvegicus OX=10116 GN=Snx6 PE=1 SV=1 - [B5DEY8_RAT]	0.944982	1.08613
Q6AYF2	LIM and cysteine-rich domains 1 OS=Rattus norvegicus OX=10116 GN=Lmcd1 PE=1 SV=1 - [Q6AYF2_RAT]	0.397005	1.60181
Q9Z1Z9	PDZ and LIM domain protein 7 OS=Rattus norvegicus OX=10116 GN=Pdlim7 PE=1 SV=1 - [PDLI7_RAT]	0.642447	1.35026
D4A5Y6	Mak3 homolog (S. cerevisiae) (Predicted) OS=Rattus norvegicus OX=10116 GN=Naa50 PE=1 SV=1 - [D4A5Y6_RAT]	0.895089	1.08587
P31232	Transgelin OS=Rattus norvegicus OX=10116 GN=Tagln PE=1 SV=2 - [TAGL_RAT]	0.541675	1.42856
D3ZHA7	Similar to Myosin light chain 1 slow a (Predicted) OS=Rattus norvegicus OX=10116 GN=RGD1560334_predicted PE=4 SV=1 - [D3ZHA7_RAT]	0.384613	1.58038
G3V9M6	Fibrillin 1 OS=Rattus norvegicus OX=10116 GN=Fbn1 PE=1 SV=1 - [G3V9M6_RAT]	0.391392	1.56677
A0A0G2JUA5	AHNAK nucleoprotein OS=Rattus norvegicus OX=10116 GN=Ahnak PE=1 SV=1 - [A0A0G2JUA5_RAT]	0.576075	1.36833
Q07936	Annexin A2 OS=Rattus norvegicus OX=10116 GN=Anxa2 PE=1 SV=2 - [ANXA2_RAT]	0.414787	1.48879
D3ZEH1	FAT atypical cadherin 4 OS=Rattus norvegicus OX=10116 GN=Fat4 PE=1 SV=3 - [D3ZEH1_RAT]	0.439888	1.41338
Q91VC0	dCTP pyrophosphatase 1 OS=Rattus norvegicus OX=10116 GN=Dctpp1 PE=2 SV=1 - [DCTP1_RAT]	0.41619	1.42863
Q5BJT7	Coiled-coil domain-containing protein 93 OS=Rattus norvegicus OX=10116 GN=Ccdc93 PE=1 SV=1 - [CCD93_RAT]	0.917658	0.926779
D4AE49	Mtr4 exosome RNA helicase OS=Rattus norvegicus OX=10116 GN=Mtrex PE=1 SV=3 - [D4AE49_RAT]	0.767657	1.0335
A0A0G2JUF6	Isocitrate dehydrogenase [NADP] OS=Rattus norvegicus OX=10116 GN=Idh2 PE=1 SV=1 - [A0A0G2JUF6_RAT]	0.40778	1.38355
Q5BJZ3	Nicotinamide nucleotide transhydrogenase OS=Rattus norvegicus OX=10116 GN=Nnt PE=1 SV=1 - [Q5BJZ3_RAT]	0.587852	1.1617
D4A4P1	Myc box-dependent-interacting protein 1 OS=Rattus norvegicus OX=10116 GN=Bin1 PE=1 SV=3 - [D4A4P1_RAT]	0.573234	1.14488
P62282	40S ribosomal protein S11 OS=Rattus norvegicus OX=10116 GN=Rps11 PE=1 SV=3 - [RS11_RAT]	0.879766	0.838326
P29411	GTP:AMP phosphotransferase AK3, mitochondrial OS=Rattus norvegicus OX=10116 GN=Ak3 PE=2 SV=2 - [KAD3_RAT]	0.67011	1.03591
G3V8L9	Caveolae-associated protein 1 OS=Rattus norvegicus OX=10116 GN=Cavin1 PE=1 SV=1 - [G3V8L9_RAT]	0.611706	1.0729
Q5M7U6	Actin-related protein 2 OS=Rattus norvegicus OX=10116 GN=Actr2 PE=2 SV=1 - [ARP2_RAT]	0.955824	0.71363
Q6P3V9	60S ribosomal protein L4 OS=Rattus norvegicus OX=10116 GN=Rpl4 PE=1 SV=1 - [Q6P3V9_RAT]	0.787456	0.874188
D4A8D5	Filamin B OS=Rattus norvegicus OX=10116 GN=Flnb PE=1 SV=1 - [D4A8D5_RAT]	0.614466	1.01285
D3ZD31	Mannose receptor, C type 1 OS=Rattus norvegicus OX=10116 GN=Mrc1 PE=1 SV=3 - [D3ZD31_RAT]	0.550912	1.05027
P13941	Collagen alpha-1(III) chain OS=Rattus norvegicus OX=10116 GN=Col3a1 PE=2 SV=3 - [CO3A1_RAT]	0.433864	1.1507
D4A565	NADH dehydrogenase (Ubiquinone) 1 beta subcomplex, 5 (Predicted), isoform CRA_b OS=Rattus norvegicus OX=10116 GN=Ndufb5 PE=1 SV=1 - [D4A565_RAT]	0.610603	0.966721
P05370	Glucose-6-phosphate 1-dehydrogenase OS=Rattus norvegicus OX=10116 GN=G6pdx PE=1 SV=3 - [G6PD_RAT]	0.674744	0.872813
D4A617	Ectonucleoside triphosphate diphosphohydrolase 1 OS=Rattus norvegicus OX=10116 GN=LOC103689954 PE=3 SV=2 - [D4A617_RAT]	0.599714	0.946978
P07633	Propionyl-CoA carboxylase beta chain, mitochondrial OS=Rattus norvegicus OX=10116 GN=Pccb PE=2 SV=1 - [PCCB_RAT]	0.596423	0.938827
Q5XHZ0	Heat shock protein 75 kDa, mitochondrial OS=Rattus norvegicus OX=10116 GN=Trap1 PE=1 SV=1 - [TRAP1_RAT]	0.767643	0.766775
F1MAA7	Laminin subunit gamma 1 OS=Rattus norvegicus OX=10116 GN=Lamc1 PE=1 SV=1 - [F1MAA7_RAT]	0.473762	1.0475
D4ACM9	Inositol hexakisphosphate and diphosphoinositol-pentakisphosphate kinase 1 OS=Rattus norvegicus OX=10116 GN=Mfap1a PE=1 SV=1 - [D4ACM9_RAT]	0.841657	0.661486
P09456	cAMP-dependent protein kinase type I-alpha regulatory subunit OS=Rattus norvegicus OX=10116 GN=Prkar1a PE=1 SV=2 - [KAP0_RAT]	0.674098	0.825269
Q5BK48	Tetratricopeptide repeat protein 5 OS=Rattus norvegicus OX=10116 GN=Ttc5 PE=2 SV=1 - [TTC5_RAT]	0.74684	0.740326
B5DFG5	RCG53214, isoform CRA_d OS=Rattus norvegicus OX=10116 GN=Sept6 PE=1 SV=1 - [B5DFG5_RAT]	0.400505	1.08526
Q4FZT0	Stomatin-like protein 2, mitochondrial OS=Rattus norvegicus OX=10116 GN=Stoml2 PE=1 SV=1 - [STML2_RAT]	0.683852	0.787568
Q5FVG5	Similar to tropomyosin 1, embryonic fibroblast-rat, isoform CRA_c OS=Rattus norvegicus OX=10116 GN=Tpm2 PE=2 SV=1 - [Q5FVG5_RAT]	0.589344	0.88063
G3V8Q8	RCG40648, isoform CRA_b OS=Rattus norvegicus OX=10116 GN=Sec23ip PE=1 SV=1 - [G3V8Q8_RAT]	0.650556	0.815593
Q64057	Alpha-aminoadipic semialdehyde dehydrogenase OS=Rattus norvegicus OX=10116 GN=Aldh7a1 PE=1 SV=2 - [AL7A1_RAT]	0.526792	0.931743
G3V852	RCG55135, isoform CRA_b OS=Rattus norvegicus OX=10116 GN=Tln1 PE=1 SV=1 - [G3V852_RAT]	0.483788	0.971851
B3SVE6	Neuroprotective protein 9 (Fragment) OS=Rattus norvegicus OX=10116 PE=2 SV=1 - [B3SVE6_RAT]	0.574422	0.881047
Q9ESS6	Basal cell adhesion molecule OS=Rattus norvegicus OX=10116 GN=Bcam PE=2 SV=1 - [BCAM_RAT]	0.638499	0.810847
P23514	Coatomer subunit beta OS=Rattus norvegicus OX=10116 GN=Copb1 PE=1 SV=1 - [COPB_RAT]	0.6988	0.742181
A0A140TAA4	Programmed cell death 6-interacting protein OS=Rattus norvegicus OX=10116 GN=Pdcd6ip PE=1 SV=1 - [A0A140TAA4_RAT]	0.58716	0.832636
Q64428	Trifunctional enzyme subunit alpha, mitochondrial OS=Rattus norvegicus OX=10116 GN=Hadha PE=1 SV=2 - [ECHA_RAT]	0.483847	0.931727
B2RYI0	WD repeat-containing protein 91 OS=Rattus norvegicus OX=10116 GN=Wdr91 PE=2 SV=1 - [WDR91_RAT]	0.770206	0.615626
Q4V8B7	Inactive hydroxysteroid dehydrogenase-like protein 1 OS=Rattus norvegicus OX=10116 GN=Hsdl1 PE=2 SV=1 - [HSDL1_RAT]	0.765814	0.619658
F1LPV0	Asparaginyl-tRNA synthetase OS=Rattus norvegicus OX=10116 GN=Nars PE=1 SV=2 - [F1LPV0_RAT]	0.643509	0.741426
Q6AY18	SAR1 gene homolog A (S. cerevisiae), isoform CRA_b OS=Rattus norvegicus OX=10116 GN=Sar1a PE=1 SV=1 - [Q6AY18_RAT]	0.604716	0.777171
D4A830	Pyrophosphatase (inorganic) 2 OS=Rattus norvegicus OX=10116 GN=Ppa2 PE=1 SV=2 - [D4A830_RAT]	0.654697	0.722549
A0A0G2K542	UTP--glucose-1-phosphate uridylyltransferase OS=Rattus norvegicus OX=10116 GN=Ugp2 PE=1 SV=1 - [A0A0G2K542_RAT]	0.537022	0.822407
Q4AEF8	Coatomer subunit gamma-1 OS=Rattus norvegicus OX=10116 GN=Copg1 PE=2 SV=1 - [COPG1_RAT]	0.490477	0.867187
G3V7T3	Pantothenate kinase 4 OS=Rattus norvegicus OX=10116 GN=Pank4 PE=1 SV=1 - [G3V7T3_RAT]	0.650105	0.694946
P35427	60S ribosomal protein L13a OS=Rattus norvegicus OX=10116 GN=Rpl13a PE=1 SV=2 - [RL13A_RAT]	0.621521	0.7091
B0BN93	26S proteasome non-ATPase regulatory subunit 13 OS=Rattus norvegicus OX=10116 GN=Psmd13 PE=1 SV=1 - [PSD13_RAT]	0.626559	0.690259
Q4V7D7	Pre-mRNA-splicing factor RBM22 OS=Rattus norvegicus OX=10116 GN=Rbm22 PE=2 SV=1 - [RBM22_RAT]	0.580455	0.732847
B0BMU7	Elongator complex protein 5 OS=Rattus norvegicus OX=10116 GN=Elp5 PE=1 SV=1 - [B0BMU7_RAT]	0.711516	0.59358
Q99N27	Sorting nexin-1 OS=Rattus norvegicus OX=10116 GN=Snx1 PE=1 SV=1 - [SNX1_RAT]	0.571048	0.73156
G3V7G9	Eukaryotic translation initiation factor 3, subunit 6 interacting protein OS=Rattus norvegicus OX=10116 GN=Eif3l PE=1 SV=2 - [G3V7G9_RAT]	0.63599	0.665996
Q6AYT3	tRNA-splicing ligase RtcB homolog OS=Rattus norvegicus OX=10116 GN=Rtcb PE=2 SV=1 - [RTCB_RAT]	0.623062	0.649237
X1WI37	40S ribosomal protein S4 OS=Rattus norvegicus OX=10116 GN=Rps4x PE=3 SV=1 - [X1WI37_RAT]	0.611564	0.653842
D4ABI7	Very-long-chain (3R)-3-hydroxyacyl-CoA dehydratase OS=Rattus norvegicus OX=10116 GN=Hacd3 PE=1 SV=2 - [D4ABI7_RAT]	0.585449	0.678616
F1LSS1	Structural maintenance of chromosomes protein OS=Rattus norvegicus OX=10116 GN=Smc1a PE=1 SV=3 - [F1LSS1_RAT]	0.601605	0.66106
F1LND7	Farnesyl pyrophosphate synthase OS=Rattus norvegicus OX=10116 GN=Fdps PE=1 SV=3 - [F1LND7_RAT]	0.641065	0.618683
Q6AYQ4	Transmembrane protein 109 OS=Rattus norvegicus OX=10116 GN=Tmem109 PE=2 SV=1 - [TM109_RAT]	0.357491	0.895755
Q60587	Trifunctional enzyme subunit beta, mitochondrial OS=Rattus norvegicus OX=10116 GN=Hadhb PE=1 SV=1 - [ECHB_RAT]	0.372095	0.876834
B0BN83	Armadillo repeat-containing protein 1 OS=Rattus norvegicus OX=10116 GN=Armc1 PE=1 SV=1 - [B0BN83_RAT]	0.579224	0.666518
D3ZFP4	DNA helicase OS=Rattus norvegicus OX=10116 GN=Mcm3 PE=1 SV=3 - [D3ZFP4_RAT]	0.424194	0.803347
P16446	Phosphatidylinositol transfer protein alpha isoform OS=Rattus norvegicus OX=10116 GN=Pitpna PE=1 SV=2 - [PIPNA_RAT]	0.638101	0.575395
F1LMZ8	26S proteasome non-ATPase regulatory subunit 11 OS=Rattus norvegicus OX=10116 GN=Psmd11 PE=1 SV=2 - [PSD11_RAT]	0.583004	0.626329
P62250	40S ribosomal protein S16 OS=Rattus norvegicus OX=10116 GN=Rps16 PE=1 SV=2 - [RS16_RAT]	0.587258	0.618855
Q8CGX0	Insulin-like growth factor 2 mRNA-binding protein 1 OS=Rattus norvegicus OX=10116 GN=Igf2bp1 PE=1 SV=1 - [IF2B1_RAT]	0.610472	0.592651
D4A2D7	Importin 4 OS=Rattus norvegicus OX=10116 GN=Ipo4 PE=1 SV=2 - [D4A2D7_RAT]	0.471313	0.725824
A0A1W2Q620	DNA-directed RNA polymerases I, II, and III subunit RPABC1 (Fragment) OS=Rattus norvegicus OX=10116 GN=Polr2e PE=1 SV=1 - [A0A1W2Q620_RAT]	0.420657	0.775851
P19945	60S acidic ribosomal protein P0 OS=Rattus norvegicus OX=10116 GN=Rplp0 PE=1 SV=2 - [RLA0_RAT]	0.457061	0.738808
M0R4V3	Synaptosomal-associated protein OS=Rattus norvegicus OX=10116 PE=3 SV=2 - [M0R4V3_RAT]	0.447345	0.74731
P20070	NADH-cytochrome b5 reductase 3 OS=Rattus norvegicus OX=10116 GN=Cyb5r3 PE=1 SV=2 - [NB5R3_RAT]	0.417623	0.764995
D3ZZN4	Uncharacterized protein OS=Rattus norvegicus OX=10116 PE=3 SV=1 - [D3ZZN4_RAT]	0.531076	0.643028
F1LU48	Endoplasmic reticulum-golgi intermediate compartment 1 OS=Rattus norvegicus OX=10116 GN=Ergic1 PE=1 SV=2 - [F1LU48_RAT]	0.578678	0.589022
D3Z802	Nebulin-related-anchoring protein OS=Rattus norvegicus OX=10116 GN=Nrap PE=1 SV=1 - [D3Z802_RAT]	0.574688	0.586465
D3ZWZ6	Insulin-like growth factor 2 mRNA-binding protein 2 OS=Rattus norvegicus OX=10116 GN=Igf2bp2 PE=1 SV=3 - [D3ZWZ6_RAT]	0.443894	0.712686
A0A0H2UHA6	Transmembrane protein 33 OS=Rattus norvegicus OX=10116 GN=Tmem33 PE=1 SV=1 - [A0A0H2UHA6_RAT]	0.552	0.600321
P83883	60S ribosomal protein L36a OS=Rattus norvegicus OX=10116 GN=Rpl36a PE=1 SV=2 - [RL36A_RAT]	0.472259	0.667996
D4AAF8	RNA-binding protein Nova-1 OS=Rattus norvegicus OX=10116 GN=Nova1 PE=4 SV=2 - [D4AAF8_RAT]	0.497951	0.628386
F1LQ14	60S ribosomal protein L34 OS=Rattus norvegicus OX=10116 GN=Rpl34 PE=4 SV=1 - [F1LQ14_RAT]	0.4863	0.627905
F1M9Q8	Alkylglycerone-phosphate synthase OS=Rattus norvegicus OX=10116 GN=Agps PE=1 SV=3 - [F1M9Q8_RAT]	0.422154	0.690978
P63245	Receptor of activated protein C kinase 1 OS=Rattus norvegicus OX=10116 GN=Rack1 PE=1 SV=3 - [RACK1_RAT]	0.428888	0.673241
P18163	Long-chain-fatty-acid--CoA ligase 1 OS=Rattus norvegicus OX=10116 GN=Acsl1 PE=1 SV=1 - [ACSL1_RAT]	0.394069	0.691093
P83941	Elongin-C OS=Rattus norvegicus OX=10116 GN=Eloc PE=1 SV=1 - [ELOC_RAT]	0.510106	0.566739
G3V8Y8	Huntingtin interacting protein 1, isoform CRA_a OS=Rattus norvegicus OX=10116 GN=Hip1 PE=1 SV=1 - [G3V8Y8_RAT]	0.489565	0.586244
Q6Q0N1	Cytosolic non-specific dipeptidase OS=Rattus norvegicus OX=10116 GN=Cndp2 PE=1 SV=1 - [CNDP2_RAT]	0.484646	0.585431
P97532	3-mercaptopyruvate sulfurtransferase OS=Rattus norvegicus OX=10116 GN=Mpst PE=1 SV=3 - [THTM_RAT]	0.507235	0.562425
D3ZJE2	Uncharacterized protein OS=Rattus norvegicus OX=10116 PE=3 SV=1 - [D3ZJE2_RAT]	0.437118	0.621211
Q4V8I6	60S ribosomal protein L11 OS=Rattus norvegicus OX=10116 GN=Rpl11 PE=1 SV=1 - [Q4V8I6_RAT]	0.481648	0.56015
Q6XLI7	RCG37481, isoform CRA_a OS=Rattus norvegicus OX=10116 GN=Rbm12 PE=1 SV=1 - [Q6XLI7_RAT]	0.451104	0.58342
Q63584	Transmembrane emp24 domain-containing protein 10 OS=Rattus norvegicus OX=10116 GN=Tmed10 PE=1 SV=2 - [TMEDA_RAT]	0.452802	0.579939
Q6PDV7	60S ribosomal protein L10 OS=Rattus norvegicus OX=10116 GN=Rpl10 PE=1 SV=3 - [RL10_RAT]	0.43665	0.559329
Q66H91	G protein-coupled receptor kinase interacting ArfGAP 2 OS=Rattus norvegicus OX=10116 GN=Git2 PE=1 SV=1 - [Q66H91_RAT]	0.396679	0.587362
A0A0G2K401	Propionyl-CoA carboxylase alpha chain, mitochondrial OS=Rattus norvegicus OX=10116 GN=Pcca PE=1 SV=1 - [A0A0G2K401_RAT]	0.385222	0.585449
P62198	26S proteasome regulatory subunit 8 OS=Rattus norvegicus OX=10116 GN=Psmc5 PE=1 SV=1 - [PRS8_RAT]	0.395211	0.5595
B5DFK1	Coatomer subunit alpha OS=Rattus norvegicus OX=10116 GN=Copa PE=2 SV=1 - [B5DFK1_RAT]	0.358278	0.560667
M0R4G0	Immunoglobulin superfamily-containing leucine-rich repeat 2 OS=Rattus norvegicus OX=10116 GN=Islr2 PE=4 SV=2 - [M0R4G0_RAT]	-0.356803	-0.550539
F1M547	Zinc finger homeobox 3 OS=Rattus norvegicus OX=10116 GN=Zfhx3 PE=4 SV=2 - [F1M547_RAT]	-0.357704	-0.58595
F1LMY3	Receptor-type tyrosine-protein phosphatase zeta OS=Rattus norvegicus OX=10116 GN=Ptprz1 PE=1 SV=3 - [F1LMY3_RAT]	-0.387426	-0.557143
Q00969	Cyclic AMP-dependent transcription factor ATF-2 OS=Rattus norvegicus OX=10116 GN=Atf2 PE=1 SV=2 - [ATF2_RAT]	-0.36171	-0.600157
O88321	Antisecretory factor OS=Rattus norvegicus OX=10116 GN=Psmd4 PE=1 SV=1 - [O88321_RAT]	-0.365054	-0.602695
Q9Z0G8	WAS/WASL-interacting protein family member 3 OS=Rattus norvegicus OX=10116 GN=Wipf3 PE=1 SV=1 - [WIPF3_RAT]	-0.374894	-0.603996
W0T3G7	Brain-enriched E-MAP-115-like protein OS=Rattus norvegicus OX=10116 GN=Map7d2 PE=2 SV=1 - [W0T3G7_RAT]	-0.369154	-0.623159
Q9Z0W5	Protein kinase C and casein kinase substrate in neurons protein 1 OS=Rattus norvegicus OX=10116 GN=Pacsin1 PE=1 SV=1 - [PACN1_RAT]	-0.361679	-0.631003
G3V964	Neurotrimin OS=Rattus norvegicus OX=10116 GN=Ntm PE=4 SV=2 - [G3V964_RAT]	-0.407408	-0.592857
D4A3R6	Zinc finger MYM-type-containing 2 OS=Rattus norvegicus OX=10116 GN=Zmym2 PE=1 SV=2 - [D4A3R6_RAT]	-0.458954	-0.556197
Q9JKS6	Protein piccolo OS=Rattus norvegicus OX=10116 GN=Pclo PE=1 SV=1 - [PCLO_RAT]	-0.358607	-0.668966
M0RBD9	Zinc and ring finger 2 OS=Rattus norvegicus OX=10116 GN=Znrf2 PE=1 SV=1 - [M0RBD9_RAT]	-0.447505	-0.589608
D4AD89	Seizure-related 6 homolog-like OS=Rattus norvegicus OX=10116 GN=Sez6l PE=4 SV=3 - [D4AD89_RAT]	-0.409846	-0.641502
P11030	Acyl-CoA-binding protein OS=Rattus norvegicus OX=10116 GN=Dbi PE=1 SV=3 - [ACBP_RAT]	-0.486877	-0.566687
O35314	Secretogranin-1 OS=Rattus norvegicus OX=10116 GN=Chgb PE=1 SV=2 - [SCG1_RAT]	-0.475974	-0.579137
G3V7S1	Immunoglobulin superfamily member 10 OS=Rattus norvegicus OX=10116 GN=Igsf10 PE=1 SV=1 - [G3V7S1_RAT]	-0.430867	-0.626591
F1LXC7	Hypothetical protein LOC100362814 OS=Rattus norvegicus OX=10116 GN=LOC100362814 PE=1 SV=3 - [F1LXC7_RAT]	-0.351378	-0.707347
G3V7P1	Syntaxin-12 OS=Rattus norvegicus OX=10116 GN=Stx12 PE=1 SV=1 - [STX12_RAT]	-0.463276	-0.606697
P28572	Sodium- and chloride-dependent glycine transporter 1 OS=Rattus norvegicus OX=10116 GN=Slc6a9 PE=1 SV=2 - [SC6A9_RAT]	-0.36631	-0.704421
P47728	Calretinin OS=Rattus norvegicus OX=10116 GN=Calb2 PE=1 SV=1 - [CALB2_RAT]	-0.501137	-0.569705
Q63560	Microtubule-associated protein 6 OS=Rattus norvegicus OX=10116 GN=Map6 PE=1 SV=1 - [MAP6_RAT]	-0.404937	-0.666862
Q9WUC4	Copper transport protein ATOX1 OS=Rattus norvegicus OX=10116 GN=Atox1 PE=1 SV=1 - [ATOX1_RAT]	-0.471186	-0.609682
P61459	Pterin-4-alpha-carbinolamine dehydratase OS=Rattus norvegicus OX=10116 GN=Pcbd1 PE=1 SV=2 - [PHS_RAT]	-0.501459	-0.580462
F1M787	Catenin delta-2 OS=Rattus norvegicus OX=10116 GN=Ctnnd2 PE=1 SV=3 - [F1M787_RAT]	-0.409061	-0.674098
B0VXR5	JIP1 protein OS=Rattus norvegicus OX=10116 GN=JIP1 PE=2 SV=1 - [B0VXR5_RAT]	-0.404686	-0.690763
A0A096MIT7	Synapsin-3 OS=Rattus norvegicus OX=10116 GN=Syn3 PE=1 SV=2 - [A0A096MIT7_RAT]	-0.491334	-0.605212
Q62813	Limbic system-associated membrane protein OS=Rattus norvegicus OX=10116 GN=Lsamp PE=1 SV=1 - [LSAMP_RAT]	-0.379381	-0.72896
A0A0G2JY22	Disco-interacting protein 2 homolog B OS=Rattus norvegicus OX=10116 GN=Dip2b PE=1 SV=1 - [A0A0G2JY22_RAT]	-0.403066	-0.721935
F1LSC3	Splicing factor 1 OS=Rattus norvegicus OX=10116 GN=Sf1 PE=1 SV=2 - [F1LSC3_RAT]	-0.455733	-0.67522
D4A3S6	MTSS1L, I-BAR domain-containing OS=Rattus norvegicus OX=10116 GN=Mtss1l PE=1 SV=3 - [D4A3S6_RAT]	-0.508479	-0.63688
P32736	Opioid-binding protein/cell adhesion molecule OS=Rattus norvegicus OX=10116 GN=Opcml PE=1 SV=2 - [OPCM_RAT]	-0.430666	-0.723883
M0RDX2	Amyloid-like protein 2 OS=Rattus norvegicus OX=10116 GN=Aplp2 PE=1 SV=2 - [M0RDX2_RAT]	-0.439707	-0.72579
D3ZVJ9	WD repeat domain 20 OS=Rattus norvegicus OX=10116 GN=Wdr20 PE=1 SV=2 - [D3ZVJ9_RAT]	-0.592215	-0.57553
Q63747	Small nuclear ribonucleoprotein-associated protein OS=Rattus norvegicus OX=10116 PE=3 SV=1 - [Q63747_RAT]	-0.588615	-0.58804
D3ZCZ9	NADH dehydrogenase [ubiquinone] iron-sulfur protein 6, mitochondrial OS=Rattus norvegicus OX=10116 GN=LOC100912599 PE=1 SV=1 - [D3ZCZ9_RAT]	-0.536495	-0.663037
D3ZAU7	Tau tubulin kinase 1 OS=Rattus norvegicus OX=10116 GN=Ttbk1 PE=1 SV=3 - [D3ZAU7_RAT]	-0.567512	-0.646804
R9PXS2	Inositol polyphosphate 5-phosphatase OCRL-1 OS=Rattus norvegicus OX=10116 GN=Ocrl PE=1 SV=2 - [R9PXS2_RAT]	-0.455868	-0.761829
F1M110	Glycylpeptide N-tetradecanoyltransferase OS=Rattus norvegicus OX=10116 GN=Nmt2 PE=1 SV=3 - [F1M110_RAT]	-0.364803	-0.872701
A0A173DW41	Dynein cytoplasmic 1 intermediate chain 1D OS=Rattus norvegicus OX=10116 PE=2 SV=1 - [A0A173DW41_RAT]	-0.669718	-0.568204
D3ZHY6	DEAD-box helicase 54 OS=Rattus norvegicus OX=10116 GN=Ddx54 PE=1 SV=3 - [D3ZHY6_RAT]	-0.591517	-0.650891
Q6U6G5	Zinc finger CCCH domain-containing protein 15 OS=Rattus norvegicus OX=10116 GN=Zc3h15 PE=1 SV=1 - [ZC3HF_RAT]	-0.361286	-0.88317
D3ZH36	Extracellular leucine-rich repeat and fibronectin type III domain-containing 2 OS=Rattus norvegicus OX=10116 GN=Elfn2 PE=1 SV=3 - [D3ZH36_RAT]	-0.561553	-0.683811
Q01066	Calcium/calmodulin-dependent 3',5'-cyclic nucleotide phosphodiesterase 1B OS=Rattus norvegicus OX=10116 GN=Pde1b PE=1 SV=1 - [PDE1B_RAT]	-0.629376	-0.621087
D3ZY47	Similar to RIKEN cDNA 2310022B05 OS=Rattus norvegicus OX=10116 GN=RGD1559896 PE=1 SV=1 - [D3ZY47_RAT]	-0.678404	-0.575957
Q9QYV1	Tomoregulin-1 OS=Rattus norvegicus OX=10116 GN=Tmeff1 PE=2 SV=1 - [TEFF1_RAT]	-0.656511	-0.598233
Q62894	Extracellular matrix protein 1 OS=Rattus norvegicus OX=10116 GN=Ecm1 PE=1 SV=2 - [ECM1_RAT]	-0.612386	-0.65784
B3DM92	Phospholipid phosphatase-related protein type 3 OS=Rattus norvegicus OX=10116 GN=Plppr3 PE=2 SV=1 - [B3DM92_RAT]	-0.57793	-0.694885
F1M4R7	Chondroitin sulfate proteoglycan 5 OS=Rattus norvegicus OX=10116 GN=Cspg5 PE=4 SV=3 - [F1M4R7_RAT]	-0.687105	-0.594657
P13852	Major prion protein OS=Rattus norvegicus OX=10116 GN=Prnp PE=1 SV=2 - [PRIO_RAT]	-0.391712	-0.89581
G3V8P3	Cadherin EGF LAG seven-pass G-type receptor 2 OS=Rattus norvegicus OX=10116 GN=Celsr2 PE=1 SV=1 - [G3V8P3_RAT]	-0.458751	-0.834075
Q9ESY8	Stau1 protein OS=Rattus norvegicus OX=10116 GN=Stau1 PE=2 SV=1 - [Q9ESY8_RAT]	-0.48278	-0.81289
A0A0G2K3Y9	Megakaryoblastic leukemia (Translocation) 1 (Predicted) OS=Rattus norvegicus OX=10116 GN=Mkl1 PE=1 SV=1 - [A0A0G2K3Y9_RAT]	-0.527373	-0.772418
F1M7V6	Cell adhesion molecule 4 OS=Rattus norvegicus OX=10116 GN=Cadm4 PE=1 SV=2 - [F1M7V6_RAT]	-0.473053	-0.83024
D3ZFB6	Proline-rich transmembrane protein 2 OS=Rattus norvegicus OX=10116 GN=Prrt2 PE=1 SV=1 - [PRRT2_RAT]	-0.583662	-0.727154
F1M0N1	Tyrosine-protein kinase OS=Rattus norvegicus OX=10116 GN=Abl2 PE=1 SV=2 - [F1M0N1_RAT]	-0.453222	-0.863142
D4A559	Dematin actin-binding protein OS=Rattus norvegicus OX=10116 GN=Dmtn PE=1 SV=1 - [D4A559_RAT]	-0.48315	-0.846635
P31424	Metabotropic glutamate receptor 5 OS=Rattus norvegicus OX=10116 GN=Grm5 PE=1 SV=2 - [GRM5_RAT]	-0.425193	-0.905031
A0A140TAI1	Ubiquilin 1, isoform CRA_a OS=Rattus norvegicus OX=10116 GN=Ubqln1 PE=1 SV=1 - [A0A140TAI1_RAT]	-0.711622	-0.619453
A0A0G2JSQ1	Beta-synuclein OS=Rattus norvegicus OX=10116 GN=Sncb PE=1 SV=1 - [A0A0G2JSQ1_RAT]	-0.586943	-0.752365
Q80WF4	Transmembrane protein 132A OS=Rattus norvegicus OX=10116 GN=Tmem132a PE=1 SV=1 - [T132A_RAT]	-0.766829	-0.595426
D3ZM09	Seryl-tRNA synthetase 2 (Predicted) OS=Rattus norvegicus OX=10116 GN=Sars2 PE=1 SV=1 - [D3ZM09_RAT]	-0.694973	-0.68816
Q6TUD4	Protein YIPF3 OS=Rattus norvegicus OX=10116 GN=Yipf3 PE=2 SV=1 - [YIPF3_RAT]	-0.677556	-0.715867
F1LP80	Neurosecretory protein VGF OS=Rattus norvegicus OX=10116 GN=Vgf PE=4 SV=2 - [F1LP80_RAT]	-0.641483	-0.756287
F1M978	Inositol-1-monophosphatase OS=Rattus norvegicus OX=10116 GN=Impa1 PE=1 SV=1 - [F1M978_RAT]	-0.799957	-0.602975
D3ZWB1	LSM1 homolog, U6 small nuclear RNA associated (S. cerevisiae) (Predicted) OS=Rattus norvegicus OX=10116 GN=Lsm1 PE=4 SV=1 - [D3ZWB1_RAT]	-0.478292	-0.928741
Q9JKA7	Potassium/sodium hyperpolarization-activated cyclic nucleotide-gated channel 4 OS=Rattus norvegicus OX=10116 GN=Hcn4 PE=1 SV=1 - [HCN4_RAT]	-0.683308	-0.723944
Q562B0	Spock1 protein (Fragment) OS=Rattus norvegicus OX=10116 GN=Spock1 PE=2 SV=1 - [Q562B0_RAT]	-0.49683	-0.945495
Q5HZA4	LysM and putative peptidoglycan-binding domain-containing protein 1 OS=Rattus norvegicus OX=10116 GN=Lysmd1 PE=1 SV=1 - [LYSM1_RAT]	-0.692626	-0.763174
F1LN57	Sterile alpha motif domain-containing protein 14 OS=Rattus norvegicus OX=10116 GN=Samd14 PE=1 SV=3 - [F1LN57_RAT]	-0.414633	-1.04691
F1LPP6	A-kinase anchor protein 5 OS=Rattus norvegicus OX=10116 GN=Akap5 PE=1 SV=1 - [F1LPP6_RAT]	-0.44062	-1.02659
G3V864	Phospholipid phosphatase-related protein type 4 OS=Rattus norvegicus OX=10116 GN=Plppr4 PE=1 SV=1 - [G3V864_RAT]	-0.743762	-0.745171
Q5XHY1	Capping protein, Arp2/3 and myosin-I linker protein 3 OS=Rattus norvegicus OX=10116 GN=Carmil3 PE=2 SV=2 - [CARL3_RAT]	-0.610469	-0.886907
D3ZTF1	Solute carrier family 4 member 1 adaptor protein OS=Rattus norvegicus OX=10116 GN=Slc4a1ap PE=1 SV=3 - [D3ZTF1_RAT]	-0.620276	-0.905276
Q63627	Splicing factor, arginine/serine-rich 15 (Fragment) OS=Rattus norvegicus OX=10116 GN=Scaf4 PE=1 SV=1 - [SFR15_RAT]	-0.476333	-1.0561
B2GV05	RNA-binding protein 5 OS=Rattus norvegicus OX=10116 GN=Rbm5 PE=1 SV=1 - [RBM5_RAT]	-0.688908	-0.874956
E9PU15	Dicer 1 ribonuclease III OS=Rattus norvegicus OX=10116 GN=Dicer1 PE=1 SV=2 - [E9PU15_RAT]	-0.387463	-1.18222
D4ABZ3	Apoptosis-associated tyrosine kinase OS=Rattus norvegicus OX=10116 GN=Aatk PE=1 SV=2 - [D4ABZ3_RAT]	-0.456724	-1.11884
F1M173	Contactin-5 OS=Rattus norvegicus OX=10116 GN=Cntn5 PE=4 SV=3 - [F1M173_RAT]	-0.729648	-0.851127
Q66H15	Regulator of microtubule dynamics protein 3 OS=Rattus norvegicus OX=10116 GN=Rmdn3 PE=1 SV=1 - [RMD3_RAT]	-0.712839	-0.874673
P62329	Thymosin beta-4 OS=Rattus norvegicus OX=10116 GN=Tmsb4x PE=1 SV=2 - [TYB4_RAT]	-0.494433	-1.13694
A0A0G2JVD6	5'-AMP-activated protein kinase subunit gamma-1 OS=Rattus norvegicus OX=10116 GN=Kmt2d PE=1 SV=1 - [A0A0G2JVD6_RAT]	-0.666062	-0.984919
D4A249	Metallo-beta-lactamase domain-containing 2 OS=Rattus norvegicus OX=10116 GN=Mblac2 PE=1 SV=1 - [D4A249_RAT]	-0.681599	-0.978657
A0A0G2JWM9	TBC1 domain family, member 22B OS=Rattus norvegicus OX=10116 GN=Tbc1d22b PE=1 SV=1 - [A0A0G2JWM9_RAT]	-0.587558	-1.09152
B1WBT4	SFRS protein kinase 2 OS=Rattus norvegicus OX=10116 GN=Srpk2 PE=1 SV=1 - [B1WBT4_RAT]	-0.694987	-1.0011
A0A0G2K3L0	Uncharacterized protein OS=Rattus norvegicus OX=10116 PE=4 SV=1 - [A0A0G2K3L0_RAT]	-0.917961	-0.807868
P20266	POU domain, class 4, transcription factor 1 OS=Rattus norvegicus OX=10116 GN=Pou4f1 PE=2 SV=3 - [PO4F1_RAT]	-0.617493	-1.12693
A0A0G2JZL4	NHS-like 1 OS=Rattus norvegicus OX=10116 GN=Nhsl1 PE=4 SV=1 - [A0A0G2JZL4_RAT]	-0.906943	-0.869217
F1M7K7	Multifunctional fusion protein OS=Rattus norvegicus OX=10116 GN=Cacng8 PE=1 SV=1 - [F1M7K7_RAT]	-0.743836	-1.05143
F1LS02	Nuclear pore complex protein Nup155 OS=Rattus norvegicus OX=10116 GN=Nup155 PE=1 SV=1 - [F1LS02_RAT]	-0.6677	-1.13325
M0RBL8	Transcription elongation factor A (SII)-like 6 OS=Rattus norvegicus OX=10116 GN=Tceal6 PE=1 SV=1 - [M0RBL8_RAT]	-0.637894	-1.16339
Q6J4I0	Protein phosphatase 1 regulatory subunit 1B OS=Rattus norvegicus OX=10116 GN=Ppp1r1b PE=1 SV=1 - [PPR1B_RAT]	-0.354698	-1.47389
B2GV79	Pdxp protein OS=Rattus norvegicus OX=10116 GN=Pdxp PE=1 SV=1 - [B2GV79_RAT]	-1.24517	-0.639817
D4A7Y4	Uncharacterized protein OS=Rattus norvegicus OX=10116 GN=Fam171a1 PE=1 SV=3 - [D4A7Y4_RAT]	-0.642849	-1.2539
Q5XIE0	Acidic leucine-rich nuclear phosphoprotein 32 family member E OS=Rattus norvegicus OX=10116 GN=Anp32e PE=2 SV=1 - [AN32E_RAT]	-0.5978	-1.33164
Q6AXR6	Glutathione S-transferase omega 1, isoform CRA_b OS=Rattus norvegicus OX=10116 GN=Gsto1 PE=1 SV=1 - [Q6AXR6_RAT]	-1.34737	-0.58311
A0A0A0MXV8	Gamma-aminobutyric acid type B receptor subunit 2 OS=Rattus norvegicus OX=10116 GN=Gabbr2 PE=1 SV=1 - [A0A0A0MXV8_RAT]	-0.937645	-1.04782
A0A0G2K2R0	Uncharacterized protein OS=Rattus norvegicus OX=10116 PE=1 SV=1 - [A0A0G2K2R0_RAT]	-0.480424	-1.54119
F1LQS1	Metastasis-associated protein MTA1 OS=Rattus norvegicus OX=10116 GN=Mta1 PE=1 SV=2 - [F1LQS1_RAT]	-0.690366	-1.36771
F1M4I4	Uncharacterized protein OS=Rattus norvegicus OX=10116 PE=1 SV=2 - [F1M4I4_RAT]	-1.00433	-1.19614
D3ZHG8	Golgi associated, gamma adaptin ear containing, ARF binding protein 3 (Predicted) OS=Rattus norvegicus OX=10116 GN=Gga3 PE=1 SV=1 - [D3ZHG8_RAT]	-1.40672	-0.842487
A0A0G2JYV0	Bromodomain-containing 4 OS=Rattus norvegicus OX=10116 GN=Brd4 PE=1 SV=1 - [A0A0G2JYV0_RAT]	-0.853125	-1.75367
D4A2F0	G protein subunit beta 1-like OS=Rattus norvegicus OX=10116 GN=Gnb1l PE=4 SV=1 - [D4A2F0_RAT]	-1.37637	-1.30002
Q9JI54	High mobility group protein HMGI-C (Fragment) OS=Rattus norvegicus OX=10116 GN=Hmgi-c PE=4 SV=1 - [Q9JI54_RAT]	-1.47708	-2.11314
